# Supplementary material for: Systemic deficits in lipid homeostasis promote aging-associated impairments in B cell progenitor development
Source: GeroScience. 2025 Apr 15;47(4):5449–67. doi: 10.1007/s11357-025-01594-w (PMC12397465; doi:10.1007/s11357-025-01594-w)
Supplement: Supplementary file 1 — Supplementary file1 (XLSX 64 KB) [file 11357_2025_1594_MOESM1_ESM.xlsx]

## Sheet: Sheet1
Gene Name	18mo_F_WT_S35 (isAttribute-WT)	18mo_F_WT_S36 (isAttribute-WT)	18mo_F_WT_S37 (isAttribute-WT)	19mo_M_WT_S18 (isAttribute-WT)	19mo_M_WT_S20 (isAttribute-WT)	19mo_M_WT_S21 (isAttribute-WT)	18mo_F_MUT_S38 (isAttribute-MUT)	18mo_F_MUT_S39 (isAttribute-MUT)	19mo_M_MUT_S17 (isAttribute-MUT)	19mo_M_MUT_S19 (isAttribute-MUT)	27mo_M_WT_S23 (isAttribute-WT)	27mo_M_WT_S22 (isAttribute-WT)	Average WT	Average MUT
S100a9	19.4325	19.2336	19.4119	19.1935	19.1007	19.0901	20.1999	19.2185	19.4312	19.9402	19.853	19.7906	19.2437	19.6974
Ngp	18.9877	18.8164	19.0977	18.8158	18.8922	19.06	19.7921	18.8033	19.2625	19.5833	19.2819	19.3506	18.945	19.3603
S100a8	18.4956	18.2674	18.5889	18.3093	17.8123	17.9766	19.239	18.3042	18.6752	18.9631	18.92	18.9259	18.2417	18.7954
Ltf	18.2173	18.0572	18.33	18.0124	18.0557	18.2717	19.0425	18.0964	18.5499	18.6797	18.5031	18.7439	18.1574	18.5921
Rn45s	17.8087	17.9293	17.337	17.7842	17.2671	17.4418	19.3075	17.9205	17.9147	17.5209	17.4441	16.897	17.5947	18.1659
Chil3	17.0204	16.8654	17.2705	16.673	16.5373	16.7391	17.9686	16.9339	16.998	17.3246	16.8459	17.1158	16.851	17.3063
Anxa1	16.0645	15.9116	16.3088	15.7879	16.0188	16.1877	16.8161	15.892	16.5087	16.734	16.3399	16.7835	16.0465	16.4877
Cd74	15.6595	15.362	15.4112	15.633	15.8067	15.7691	14.3223	14.5065	15.4135	15.4589	15.6762	15.2819	15.6069	14.9253
Jchain	15.0433	14.9523	14.7607	14.5233	15.9248	15.4302	15.46	15.4648	16.8091	16.9649	16.9395	14.2436	15.1058	16.1747
Gda	14.8749	14.8723	15.0216	14.7356	14.7587	14.8887	15.4343	15.3257	15.0369	15.117	15.0106	15.5944	14.8586	15.2285
Slfn4	13.9801	13.7558	14.055	14.1379	14.7994	14.3506	15.5281	14.2075	14.8743	14.6568	14.6771	16.154	14.1798	14.8167
H2-Eb1	13.4492	13.5421	13.6339	13.6764	13.9802	13.9424	12.1659	12.5945	13.4598	13.7081	13.847	13.0816	13.704	12.9821
Fam101b	13.5514	13.5319	13.5684	13.5645	13.8852	13.9406	14.2387	13.5271	14.1568	14.3886	13.9776	14.2785	13.6737	14.0778
Fcnb	13.8524	13.5936	13.9157	13.3825	13.3344	13.5143	14.6396	13.5713	13.96	14.0571	13.9783	14.1267	13.5988	14.057
Cpne3	13.1826	13.2173	13.7513	13.0568	13.1317	13.538	14.1232	13.3906	13.908	13.8586	13.5578	14.2938	13.313	13.8201
Cd79a	12.9813	13.5822	12.3501	13.6004	13.2792	13.7458	11.2111	11.5262	12.3888	12.9958	13.5236	11.4585	13.2565	12.0305
Chil1	13.289	13.1777	13.3772	12.9959	13.1994	13.2101	14.2126	13.2869	13.4152	13.7237	13.5148	13.7186	13.2082	13.6596
Ifitm3	13.1793	12.9135	13.5513	13.1791	13.2261	13.1871	14.3142	13.1895	13.5301	13.488	13.4329	14.0432	13.2061	13.6304
Wfdc21	13.473	13.2353	13.6603	13.02	12.9075	12.9364	14.3618	13.2168	13.3559	13.8187	13.6376	13.7918	13.2054	13.6883
Zmpste24	12.8917	12.8652	13.273	12.9388	13.1031	13.3456	13.5946	13.0317	13.6744	13.6632	13.2576	13.7791	13.0696	13.491
Myo1c	12.8211	13.2316	12.7039	13.1602	13.0963	13.3318	12.374	12.6521	12.7798	12.7525	12.9336	12.6728	13.0575	12.6396
Spib	12.9076	13.7225	11.8925	13.1	12.7223	13.2517	10.7428	11.5343	12.0424	12.2932	12.8209	11.3773	12.9328	11.6532
Cd79b	12.9115	13.2409	12.1995	13.1434	12.5991	13.1051	10.9781	11.2512	11.8352	12.5135	12.933	11.5278	12.8666	11.6445
Cd19	12.5691	13.2224	11.6463	13.3085	12.8541	13.4071	10.6877	10.9985	11.5666	12.223	12.9112	11.0646	12.8346	11.3689
Pou2af1	13.1573	13.0573	12.3716	12.8923	12.3111	12.7551	11.5077	11.7445	11.8498	12.0887	12.6009	12.5751	12.7574	11.7977
Cpd	12.4908	12.6813	12.7667	12.5321	12.6886	13.0136	13.3216	13.0937	13.0371	12.9288	12.909	13.473	12.6955	13.0953
Cnp	12.6945	13.0106	12.0683	12.8374	12.575	12.8123	11.7501	12.1039	12.315	12.3851	12.5354	11.8645	12.6663	12.1385
Syvn1	12.5789	12.6725	12.2008	12.6593	12.5478	12.6495	12.1685	12.2611	12.1294	12.0834	12.6636	12.5786	12.5515	12.1606
Oas3	12.8657	12.6593	11.4917	12.7116	12.7412	12.6272	13.7299	13.3789	12.9346	12.3213	12.7175	13.7738	12.5161	13.0912
Acp5	12.6532	12.7215	12.6196	12.4701	12.2263	11.9999	11.7018	12.5943	11.6414	11.6434	12.2767	11.6575	12.4484	11.8952
Slfn1	12.4466	12.2208	12.399	12.3173	12.4557	12.4702	13.3821	12.4663	12.567	12.9187	12.7909	13.6618	12.3849	12.8335
Ero1l	12.3523	12.2363	12.743	12.1385	12.245	12.4413	13.1614	12.5584	12.7051	12.718	12.5426	13.145	12.3594	12.7857
Nampt	12.1953	12.109	12.3873	12.3082	12.3671	12.3	12.8396	12.2946	12.7065	12.7999	12.3489	12.9723	12.2778	12.6601
Glrx	12.3922	12.1659	12.5885	12.0416	12.1888	12.2475	13.1751	12.2709	12.5301	12.857	12.6161	12.8978	12.2708	12.7083
Abhd5	12.3848	12.1374	12.5676	11.9313	11.955	12.0535	13.0464	12.5296	12.341	12.4924	12.4873	12.7985	12.1716	12.6024
Siglecg	11.8559	12.567	11.2991	12.4361	12.2213	12.4858	11.4898	11.0626	11.3803	11.623	12.0545	11.3133	12.1442	11.3889
Scd1	11.5293	11.998	11.4754	12.5268	12.2274	12.9421	9.77557	10.9419	10.8277	11.5182	12.2772	10.2258	12.1165	10.7658
Mylip	11.7879	12.0566	11.9431	12.0196	12.0567	12.236	11.2886	11.7946	11.4276	11.6898	11.9362	11.4745	12.0166	11.5502
Cd22	11.5383	12.3387	11.0667	12.2018	12.1351	12.7557	10.5621	10.822	11.2172	11.3634	12.2233	10.7103	12.0061	10.9912
Atp1b1	11.9592	12.539	11.1577	12.2028	11.9182	12.2577	10.4392	10.822	11.5855	11.6366	11.7335	11.0287	12.0058	11.1208
Ablim1	11.7001	12.2999	11.1352	12.1991	11.9853	12.4916	10.2258	10.7798	11.4689	11.6825	11.7398	10.9297	11.9685	11.0392
Zfp36l1	11.6855	11.8541	11.3668	12.1348	12.1623	12.4262	11.1069	11.5209	11.7897	11.5174	12.097	11.6195	11.9383	11.4837
Ly6d	12.3517	12.113	11.6502	12.0632	11.4917	11.9133	10.5217	10.8791	11.0673	11.3926	12.0043	11.7085	11.9305	10.9652
Gimap3	11.7547	11.776	11.3799	11.9292	12.3194	12.337	11.0468	11.2189	11.5597	11.869	12.1217	11.3552	11.916	11.4236
Cd72	11.5704	12.3275	11.7341	12.0567	11.5593	12.1347	10.6811	10.5396	10.7076	11.0532	11.731	10.7251	11.8971	10.7454
Snn	11.786	12.3986	10.8679	12.096	11.9978	12.2072	10.2916	10.7695	11.2227	11.5848	11.899	10.475	11.8922	10.9672
Bcl7a	11.7873	12.4432	10.7967	12.1761	11.7745	12.1419	10.4539	11.2856	11.3435	11.3926	11.7321	11.1664	11.8533	11.1189
Fam129c	11.5686	12.6523	10.2582	12.3571	11.908	12.3163	9.40344	9.90563	10.9676	11.1039	11.6027	10.4472	11.8434	10.3451
Gimap6	11.6582	11.7183	11.2551	12.033	11.9722	12.1541	10.5708	10.8332	11.3057	11.8351	11.8807	10.8541	11.7985	11.1362
Mtss1	11.443	11.9628	11.0944	11.9458	11.9064	12.1839	10.7836	11.3332	11.5795	11.2818	11.6085	10.9706	11.7561	11.2445
Glcci1	11.8071	11.9407	11.1648	12.0272	11.4615	11.9682	10.9852	11.2329	11.4404	11.4771	11.5821	11.9254	11.7283	11.2839
Rhou	11.7538	11.5072	11.9168	11.4913	11.6541	11.985	12.4443	11.6204	12.1459	12.3716	12.0514	12.4171	11.718	12.1456
Ms4a1	11.5966	12.2187	11.2142	11.8425	11.4329	11.8975	9.94134	10.1715	10.3999	11.2456	11.7147	10.2088	11.7004	10.4396
Abca13	11.4016	11.7052	11.8854	11.3739	11.6473	12.174	12.6223	11.8403	12.5281	12.1397	11.8807	13.2312	11.6979	12.2826
Fcrla	11.7806	12.3012	10.7698	11.8951	11.3821	11.9853	9.86213	10.4163	10.8398	11.3871	11.6438	10.6766	11.6857	10.6263
Ptprcap	11.5387	12.0154	11.3048	11.852	11.5469	11.7758	10.6433	10.6746	10.9708	11.5225	11.7806	10.7287	11.6723	10.9528
Chst3	11.5332	12.3563	10.456	12.001	11.5417	12.1401	9.228	10.2384	10.6942	11.0402	11.7303	10.3172	11.6714	10.3002
Sbk1	11.271	12.0202	10.5263	12.0075	11.7312	12.3286	9.53897	10.1715	10.9747	11.2531	11.5596	10.3467	11.6475	10.4846
Megf9	11.4437	11.7146	11.774	11.4008	11.4903	11.9706	12.3817	11.9852	12.3687	12.3872	11.6775	12.7872	11.6323	12.2807
Blnk	11.7335	11.8377	11.0317	11.7935	11.4534	11.7801	10.0689	10.4154	10.9676	11.0206	11.3371	10.8104	11.605	10.6181
Irf4	12.0042	11.922	11.0944	11.7165	11.2396	11.6434	10.5645	10.9154	11.2084	11.0803	11.4019	11.6457	11.6033	10.9421
Ralgps2	11.176	11.6076	10.8694	11.9322	11.7769	12.1263	10.1705	10.349	11.0987	11.3239	11.5279	10.4214	11.5814	10.7355
H2-Ob	11.0129	11.7627	10.8389	11.9622	11.6232	12.1138	9.78923	9.92792	10.3304	11.083	11.8676	9.48434	11.5523	10.2826
Trp53i11	11.5924	11.6912	11.1115	11.6694	11.4714	11.7182	10.1054	10.425	10.8821	11.0134	11.2785	11.0207	11.5423	10.6065
Erdr1	11.0975	11.725	10.3882	12.3487	10.7502	12.868	10.2228	10.3942	10.4028	9.83561	10.3566	10.3311	11.5296	10.2139
Mllt6	11.0309	11.2572	11.2074	11.6489	11.9037	12.0933	10.7044	10.4127	11.3665	11.1357	11.5545	11.0224	11.5236	10.9048
Ltb	11.3703	11.3472	11.4839	11.5495	11.2806	11.5862	10.8977	10.7661	10.6997	11.5065	11.9737	11.285	11.4363	10.9675
Fmo5	11.4951	11.374	11.5966	11.1815	11.3391	11.5632	12.2837	11.5111	11.6934	11.7597	11.7275	11.982	11.4249	11.812
Btla	10.7225	11.397	10.7739	11.7415	11.6711	12.1969	10.3863	9.95349	10.5197	11.1028	11.5384	10.2485	11.4171	10.4906
Fcmr	11.1742	11.6981	10.6568	11.6611	11.1876	12.1096	10.9159	10.6899	10.0958	10.851	11.8547	9.7281	11.4146	10.6382
Itpr3	10.966	11.4692	10.7455	11.484	11.4619	11.9331	10.5573	10.2581	11.1329	10.9304	11.2934	11.1387	11.3433	10.7197
Mctp1	11.2452	11.1662	11.4029	11.3285	11.379	11.4989	11.903	11.2629	11.8761	11.9443	11.3408	11.9595	11.3368	11.7466
Acvrl1	11.2775	11.0148	11.666	10.9167	11.634	11.4477	12.2545	11.0914	12.0056	11.8565	11.7921	12.5368	11.3261	11.802
Prom1	11.3565	11.1803	11.6286	11.035	11.296	11.3057	12.2912	11.2765	11.7688	11.7773	11.5433	12.0743	11.3003	11.7784
Il7r	10.9169	11.2659	10.37	11.777	11.5451	11.8409	9.04427	10.0582	10.832	11.2596	10.9791	10.7488	11.286	10.2985
Oasl2	11.9874	11.4881	10.8177	10.9582	11.4178	11.0415	13.2659	12.363	11.5756	11.1433	11.2556	13.2241	11.2851	12.087
Olfml2b	11.39	11.0795	11.7822	10.9459	11.2162	11.2121	12.5136	11.5339	11.6719	11.67	11.6317	12.1097	11.271	11.8474
Ly75	11.097	11.2664	11.3195	10.9814	11.2823	11.6459	12.058	11.2904	11.9728	11.671	11.4139	12.3963	11.2654	11.748
Cbx7	10.7333	11.1403	10.3099	11.5256	11.674	11.8082	10.0823	10.5161	10.789	11.0787	11.3988	10.3612	11.1986	10.6165
Arl5c	11.0703	11.6999	10.7053	11.3691	10.8951	11.3284	9.42635	9.96311	10.4643	10.9192	11.0458	9.97251	11.178	10.1932
Ldlr	11.1625	11.2526	10.5646	11.0798	11.3952	11.4297	12.1107	11.2923	11.8473	11.4626	11.505	11.8829	11.1474	11.6782
Chchd10	11.4047	11.6116	10.5805	11.4264	10.7906	11.0631	9.70093	11.1234	10.4248	10.8109	11.0616	10.265	11.1462	10.515
Aff3	10.8383	11.4911	10.7486	11.1835	10.8564	11.4365	9.81216	10.2175	10.7666	10.4688	10.6768	10.0053	11.0924	10.3163
Dntt	11.3322	11.0649	10.8246	11.3029	10.7622	11.2425	9.2499	10.4285	10.7545	10.7278	10.8712	10.0797	11.0882	10.2902
Blk	10.9013	11.5722	9.84747	11.5607	11.0421	11.5769	8.73831	9.82348	10.0789	10.693	10.9215	9.31922	11.0834	9.83342
Stard4	11.1866	11.1341	10.7298	11.0889	11.0529	11.101	11.5225	11.6701	11.5076	11.3283	11.0971	11.1824	11.0489	11.5071
Dach1	10.7798	10.8853	11.2418	11.0144	11.0943	11.238	11.6612	11.0096	11.6108	11.526	11.1718	11.79	11.0423	11.4519
Dpp4	10.9147	11.3492	10.6468	11.0679	10.9601	11.2189	9.82813	10.3175	10.6154	10.5654	10.6509	10.3639	11.0263	10.3316
Foxo1	10.7483	11.2444	10.3707	11.2647	11.0082	11.4778	9.74366	10.0322	10.737	10.6882	11.0458	10.3274	11.019	10.3003
Cnn3	10.9241	11.4021	10.197	11.3098	10.8792	11.2842	9.67615	10.2948	10.4162	10.7591	10.9332	9.79921	10.9994	10.2866
Nnt	10.8063	11.0142	11.0651	10.8343	11.3058	10.9605	11.8156	11.6814	11.5157	11.4415	10.7406	11.4462	10.9977	11.6136
Gpam	10.9108	11.3356	10.2324	11.2547	10.9253	11.238	9.8268	10.6064	10.5179	10.4104	10.5084	10.1896	10.9828	10.3404
Rltpr	10.5574	11.0795	10.1154	11.2293	11.2318	11.2447	10.0315	9.8677	10.5515	10.6121	11.154	10.3421	10.9097	10.2657
Mmp14	10.5737	10.8827	11.1822	10.9034	11.1442	10.7017	9.68202	10.4847	10.7733	10.3627	10.406	10.1272	10.898	10.3257
Rhoh	10.6656	11.0789	10.3064	11.1845	10.808	11.1404	10.1054	9.93649	10.3921	10.928	10.7144	10.053	10.864	10.3405
Strn	10.6289	10.9025	10.8477	10.7086	10.844	11.1863	11.2009	11.0914	11.4362	11.2689	10.7517	11.6468	10.853	11.2493
Vpreb3	11.1428	11.6671	9.85038	11.0483	10.4084	10.9807	8.13521	9.34185	9.67358	10.2023	10.6062	9.20502	10.8496	9.33824
Bank1	10.3464	10.7247	10.1307	11.2718	11.0138	11.4778	10.2586	9.64813	10.0934	10.7709	10.9719	9.85162	10.8275	10.1928
Polm	10.6557	11.3482	10.1473	10.8997	10.7645	11.1344	10.1346	10.0605	10.311	10.521	10.6479	10.1967	10.825	10.2568
Slamf7	11.4329	11.0323	10.6129	10.6988	10.4145	10.7097	9.46771	10.075	10.4153	10.5187	10.5369	10.8143	10.8169	10.1192
Stambpl1	10.7761	11.1662	10.4554	10.9003	10.5782	10.9332	10.1912	9.85354	10.4494	10.6524	10.6554	10.3693	10.8016	10.2866
Card11	10.5445	10.6733	10.6327	10.8789	10.9221	11.1487	9.63741	10.0068	10.6735	10.5117	10.4236	10.0586	10.8	10.2074
Il21r	10.6577	10.7815	11.0214	10.6897	10.7265	10.8508	10.4573	9.93405	10.691	10.3195	10.8972	10.0753	10.7879	10.3505
Tnfrsf13c	10.6098	11.0596	9.97125	11.0234	10.7049	11.1266	9.16653	9.12106	9.94856	10.1955	10.9283	9.92071	10.7493	9.60791
Pafah1b3	10.9219	11.2987	9.91672	11.0025	10.3846	10.7226	9.234	9.48901	10.0557	10.3513	10.5409	9.70976	10.7078	9.7825
Mocos	10.7852	10.5623	11.1876	10.4463	10.4304	10.6447	11.5978	10.7784	10.9617	11.22	11.1381	11.6247	10.6761	11.1395
Gimap8	10.266	10.5184	10.0819	10.9292	10.9172	11.3089	9.77282	9.77512	10.2681	10.6375	10.9611	10.2736	10.6703	10.1134
Cxxc5	10.3046	10.6105	10.117	10.9221	10.8213	11.0273	8.94525	9.66591	10.4191	10.484	10.4564	9.64738	10.6338	9.87857
Ppp1r16b	10.4029	10.7512	9.88677	10.8445	10.724	11.0781	9.03283	9.61798	10.2881	10.4079	10.263	10.2993	10.6146	9.8367
Lax1	10.9724	10.1652	10.3043	10.6511	10.7453	10.6706	9.68495	9.93282	10.3334	10.496	10.8217	10.7816	10.5848	10.1118
Sdc4	10.435	10.7707	9.95781	10.8215	10.5857	10.8435	9.17903	9.42603	10.2206	10.4975	10.7462	9.18064	10.569	9.83079
H2-DMb2	10.1156	10.6121	10.0247	10.8527	10.6091	11.1776	9.68202	9.23667	9.53401	10.2943	11.0224	9.25452	10.5653	9.68675
B3gnt5	10.259	10.7764	10.1576	10.7238	10.4668	10.9151	9.88521	9.67033	9.98776	10.4453	10.5482	9.81249	10.5498	9.99715
Ankrd22	10.7092	10.5193	10.9799	10.4488	10.1287	10.4957	11.4848	10.6307	10.7239	11.1841	11.0003	11.2745	10.5469	11.0059
Cdip1	10.3538	10.6516	10.2137	10.586	10.6296	10.626	9.91417	9.93893	10.237	10.2988	10.3251	10.0339	10.5101	10.0972
Carns1	9.97469	10.5813	9.5896	10.852	10.8028	11.224	9.75205	9.60728	10.0789	10.3531	10.6819	10.3854	10.5041	9.94783
Zfp318	9.98213	10.4855	9.72164	10.7245	10.6905	11.2475	9.362	9.6893	10.0334	10.1669	10.5577	9.6533	10.4753	9.8129
Msmo1	10.6898	10.5473	10.2509	10.2064	10.5439	10.4825	11.3961	10.5909	10.917	10.9251	10.8144	10.9976	10.4535	10.9573
Rasgrp1	10.201	10.8626	10.1801	10.2896	10.1788	10.8384	9.06463	9.34185	9.88076	10.104	10.3006	10.0497	10.4251	9.59781
Gimap1	10.3012	10.3896	10.0341	10.6583	10.3603	10.7408	9.45234	9.57939	9.96568	10.3266	10.5231	9.35052	10.4141	9.831
Nlrp12	10.3981	10.578	10.4199	10.0626	10.4038	10.3084	11.021	10.7818	10.3161	10.8876	10.7861	11.1991	10.3618	10.7516
Ciita	9.94998	10.5481	10.29	9.97055	10.4513	10.9123	9.24792	9.64962	10.1041	9.83311	10.2621	9.96182	10.3537	9.70869
Grap	10.3055	10.3186	9.77063	10.4922	10.5425	10.5783	9.10232	9.07742	9.99804	10.0998	10.5149	9.30426	10.3346	9.5694
Acsf2	9.98531	10.1353	10.2257	10.3745	10.568	10.5871	9.66582	9.29879	10.2954	9.90872	9.8796	9.58529	10.3127	9.79218
Slamf6	10.0342	10.6391	9.5954	10.4504	10.338	10.556	8.83367	8.88579	9.93391	9.59841	10.0363	9.37221	10.2688	9.31294
Snx8	9.96507	10.175	10.0169	10.462	10.3428	10.588	9.69514	9.45019	10.0496	10.0414	10.292	9.69979	10.2583	9.80908
Ddx60	10.3878	10.3933	9.89714	10.0396	10.2444	10.4209	11.59	10.6427	10.7044	10.4784	10.2214	11.7307	10.2305	10.8539
S1pr1	9.93692	10.1071	9.56971	10.2812	10.4785	10.6149	8.888	9.20254	9.59621	10.1019	10.3054	8.46968	10.1647	9.44716
Oas2	10.6846	10.0009	9.31246	10.0218	10.623	10.3284	12.6078	10.9092	10.9754	9.76518	10.3261	12.3941	10.1619	11.0644
Orm1	10.0725	9.99102	10.4744	10.1685	10.0129	10.1909	11.3105	10.2562	10.5401	10.7492	10.6576	10.8353	10.1517	10.714
Cd2	10.0675	10.5133	9.59424	10.3227	9.9917	10.4041	9.39453	9.38724	9.56717	9.97943	10.2863	9.43881	10.1489	9.58209
Pax5	9.77018	10.573	8.55385	10.751	10.2866	10.894	7.46703	8.25481	9.26073	9.42152	10.4674	8.53203	10.1381	8.60102
Parp12	10.395	10.2837	10.1251	9.87467	10.0892	10.058	11.292	10.8599	10.4982	9.91347	9.92101	11.0092	10.1376	10.6409
Dusp2	9.81728	10.1793	9.63422	10.4979	10.0249	10.6174	8.4933	8.64395	9.608	9.83186	10.5034	9.42332	10.1285	9.14428
Nr4a1	9.70361	9.63764	10.6191	9.82167	9.84144	11.101	9.54382	9.88046	9.64116	9.39122	10.9659	10.3603	10.1207	9.61416
Myo1e	9.5376	10.1106	10.2435	10.2482	10.023	10.5115	8.89054	8.86796	9.50368	9.34982	9.94189	9.10061	10.1124	9.153
Spns2	9.87206	9.8334	10.3955	10.0094	10.1788	10.2138	9.15391	9.34	9.98905	9.86897	9.5745	9.19085	10.0838	9.58798
Arntl	10.324	10.3254	9.62744	10.1886	9.8278	10.1665	9.10451	9.50228	9.40287	9.70487	9.73087	9.34138	10.0766	9.42863
5031414D18Rik	9.86403	10.2029	9.83576	10.0407	9.94298	10.4501	9.65393	9.53974	9.61302	9.86775	9.94797	9.66945	10.0561	9.66861
Hivep2	9.50993	10.1185	9.67531	10.3109	9.98966	10.7025	9.06463	8.73384	9.75461	9.67585	9.86681	9.5381	10.0511	9.30723
Cyp51	10.2978	10.1641	9.61722	9.99241	9.96183	10.1078	10.74	10.4662	10.4559	10.1955	10.4305	10.4455	10.0235	10.4644
Mb21d1	10.1262	9.92021	10.475	9.81264	9.85719	9.85015	10.8996	10.3862	10.4708	10.1143	9.89982	10.7984	10.0069	10.4677
AA467197	9.78848	9.7744	10.0502	10.0027	10.0672	10.2717	10.7665	9.69653	10.4124	10.7531	10.5869	10.6271	9.99245	10.4071
Prr5	10.0063	9.70238	9.74478	9.9821	9.97839	10.2945	8.99561	8.9836	9.70057	9.81167	9.85908	9.68686	9.95141	9.37286
Jakmip1	9.64993	10.248	8.86352	10.3762	10.0672	10.414	8.48325	8.78899	9.55852	9.66885	9.82643	8.76575	9.93647	9.1249
Fcrl1	9.62027	10.0264	9.22988	10.0374	10.0319	10.38	8.62405	8.22312	8.94472	9.37411	10.1184	8.57631	9.88764	8.7915
Cxcr5	9.65658	9.8334	9.2164	10.2662	9.6876	10.5124	8.11366	8.30865	8.2737	9.22941	10.1766	7.74432	9.8621	8.48136
Tlr1	9.41578	9.65954	10.4566	9.68419	9.94298	9.97604	9.5662	8.91831	9.67678	9.30719	9.66148	9.7267	9.85586	9.36712
Cacna1e	9.36467	10.4119	8.83832	9.99811	9.94509	10.3126	8.65721	9.23269	9.56025	9.14317	9.46507	9.48931	9.81178	9.14833
Col1a1	8.39896	9.53643	11.0171	10.3927	9.64805	9.81464	8.96223	8.61982	9.55678	8.66078	8.45178	8.9501	9.80131	8.9499
Cd83	9.59416	9.79434	9.29973	9.88947	9.85271	10.2564	8.78814	8.97411	9.71466	9.41651	10.4166	9.30426	9.78114	9.22336
Pde8a	9.60108	9.48654	9.92779	9.50687	9.93664	9.97738	10.5724	9.78872	10.2435	10.4784	9.72522	10.5235	9.73938	10.2708
Rtp4	10.2772	9.6933	9.24176	9.53693	9.94192	9.69116	11.775	10.337	10.0108	9.68559	9.79573	11.5978	9.73038	10.4521
Lamc1	9.77875	9.46538	9.46972	9.78785	9.83122	10.0078	9.03053	8.68815	9.75309	9.03412	9.09579	9.86443	9.72345	9.12647
Cpm	9.59277	10.5141	8.24414	10.1826	9.55867	10.1665	7.09705	7.8863	8.95266	9.31258	9.58078	8.33994	9.7098	8.31215
H2-Oa	9.47572	9.84301	9.29831	9.87467	9.77429	9.96798	8.61794	8.67356	9.0571	9.46418	9.78489	8.46632	9.70566	8.95319
Slco4c1	9.55765	9.74544	9.70243	9.68561	9.36925	10.1452	10.336	9.79547	10.314	10.2815	9.48863	10.8044	9.70093	10.1817
Gpr171	9.48622	9.60092	9.60922	9.77064	9.58323	9.96932	8.9256	8.87308	9.45602	9.53824	9.67915	8.96445	9.66992	9.19824
Vpreb1	10.2599	10.2325	8.76201	9.87219	9.20488	9.64641	6.02684	8.62891	8.38751	9.09803	9.45485	8.30654	9.66298	8.03532
Nt5e	9.44683	9.62656	9.31246	9.63237	9.89583	10.0261	10.1767	9.72792	10.1242	10.3355	9.81848	10.1937	9.65669	10.0911
Ahdc1	9.24788	9.47423	9.32228	9.81909	9.70387	10.1041	8.90316	8.99537	9.5287	9.1928	9.4769	9.2986	9.61191	9.15501
Lef1	9.9171	9.87813	8.37933	9.99698	9.49538	9.99335	6.4953	8.57658	9.03731	9.03629	9.5443	8.48966	9.61005	8.28637
Traf5	9.376	9.81957	9.29261	9.78653	9.50398	9.84722	8.888	9.20254	9.02731	9.28356	9.7351	8.77934	9.60432	9.10035
Mgat5	9.29642	9.617	9.77575	9.18783	9.66987	9.90605	10.1141	9.86642	10.4381	10.0119	9.32997	10.5507	9.57549	10.1076
4933439C10Rik	9.21218	9.64079	8.73915	9.95774	9.898	9.82509	8.32346	8.59527	9.129	9.21218	9.40619	8.49955	9.54549	8.81498
Myl4	9.86977	10.5514	7.98265	10.0506	9.10665	9.66978	7.18235	8.19481	8.64133	9.15323	9.3884	8.03462	9.53848	8.29293
Rasgrp3	9.93911	9.37181	9.13275	9.59675	9.23963	9.88195	8.50328	8.99771	8.61152	8.93726	9.65257	9.67091	9.527	8.76244
Mettl17	9.39204	9.3623	9.32228	9.63676	9.7731	9.53444	9.06911	8.95976	9.10305	9.20252	9.54751	9.04318	9.50349	9.08361
Jun	9.26192	9.06691	9.69272	9.9389	9.31976	9.71222	8.76621	8.69971	9.39122	9.18497	9.34296	9.57442	9.49874	9.01053
Otud1	9.09359	9.79293	9.18291	9.54786	9.57645	9.73456	8.41793	9.10158	8.97884	9.31438	9.43246	8.56693	9.48805	8.95318
Neil1	9.23371	9.86202	8.42693	9.88824	9.61667	9.89192	8.04244	8.54809	9.0911	9.24455	9.53463	8.64325	9.48658	8.73155
Il27ra	9.35651	9.27378	9.58727	9.41272	9.57645	9.67144	8.83894	8.86796	9.17502	9.16522	9.52001	8.96445	9.47969	9.01178
Fcgr1	9.45143	8.95497	10.0349	9.04097	9.80362	9.47503	11.0405	9.25441	10.5859	9.40308	9.26323	10.7003	9.46015	10.071
Epha2	9.06786	9.48654	8.36039	10.0162	9.36296	10.0157	7.53994	8.22312	8.9553	9.1472	8.79465	8.10108	9.38494	8.46639
Emid1	9.34502	9.93311	8.73705	9.65707	9.04708	9.55252	8.5263	8.63795	8.55696	9.21603	9.22567	8.33627	9.37864	8.73431
Epb41l4b	9.3516	9.72925	8.94389	9.41953	9.20136	9.37292	7.52042	8.51248	8.96319	9.02099	8.49895	8.50611	9.33643	8.50427
Fam169b	9.09163	9.49526	8.66609	9.70664	9.37551	9.66978	8.42144	8.35691	8.73032	8.95578	9.1559	8.56693	9.33415	8.61611
2900026A02Rik	9.34007	9.4707	8.82456	9.43137	9.33591	9.58626	8.34582	8.59836	8.99945	8.82339	8.93847	8.77392	9.33148	8.69176
Lig4	9.40633	9.77297	8.78045	9.25411	9.26347	9.49759	8.81243	8.62891	8.76081	8.87051	9.21562	9.03641	9.32915	8.76816
Ccr7	8.88951	9.26361	8.23228	9.9389	9.23447	10.3503	7.25502	7.40432	8.14551	8.93726	10.0271	6.8828	9.31818	7.93553
Slfn9	9.54622	9.27175	9.52909	8.68736	9.36611	9.42684	10.3453	10.0367	10.1405	9.80018	8.7424	10.4708	9.30456	10.0807
Slc30a4	9.00458	9.53304	9.17982	9.48106	9.06463	9.5106	8.05154	8.23509	9.14528	9.08337	8.88874	8.822	9.29562	8.62882
Dnajb14	9.14751	9.12204	9.3812	9.33739	9.19252	9.5845	9.6673	9.46889	9.80377	9.88597	9.54751	9.94382	9.29419	9.70648
Lynx1	9.17001	9.82512	8.67707	9.45311	9.2119	9.39313	7.50725	8.07565	8.86835	8.75631	8.88367	8.7465	9.28839	8.30189
Clcf1	8.59741	9.03854	8.63491	9.73286	9.82437	9.89334	7.9433	7.29426	8.74259	8.79024	9.58859	7.96496	9.28691	8.1926
Gpr18	9.08375	9.34503	9.4735	9.12255	9.14382	9.54712	8.51319	8.73103	8.6182	8.86317	9.415	8.76575	9.28596	8.6814
Rras2	9.27235	9.46182	8.91079	9.13294	9.23275	9.44824	8.48325	8.51248	8.9179	8.95348	9.1411	8.32519	9.24315	8.71678
Tbx6	9.11887	9.37937	8.57982	9.2233	9.62851	9.39913	8.43541	9.1339	8.48572	8.67202	9.50193	9.11355	9.2215	8.68176
Gpsm1	9.08966	9.21583	8.87691	9.14121	9.43069	9.41107	8.50659	8.46923	9.05464	8.97407	9.10889	8.52881	9.19423	8.75113
Gfra1	9.45143	9.88079	7.71509	9.54006	9.10099	9.43271	6.52172	7.94576	8.65113	8.88024	8.55104	8.1054	9.18684	7.99971
Il12a	8.65172	8.94736	8.75995	9.70525	9.42768	9.57746	8.22639	8.21911	8.79952	8.77207	8.97706	8.41152	9.17824	8.50427
Tex15	8.98989	9.04568	9.13594	9.04097	8.98699	9.59151	9.74085	9.43298	9.43726	9.61015	9.3131	10.1176	9.13183	9.55531
Cr2	8.58351	8.77462	8.56098	9.69687	9.11041	10.0618	6.39881	5.82226	6.16528	8.39507	9.76297	5.42712	9.13137	6.69536
Il2ra	8.84591	9.71886	7.95044	9.48268	9.18541	9.59501	7.0342	7.69164	8.62816	8.7377	8.83985	8.08365	9.12972	8.02293
Srpk3	8.7194	9.74836	7.59983	9.55096	9.41861	9.70415	7.36126	7.45295	7.72445	8.50917	9.29985	7.35894	9.12355	7.76196
Gpr174	8.903	8.93715	8.53948	9.37292	9.2119	9.76589	8.38952	8.37504	8.62153	9.05359	9.02619	8.6253	9.12172	8.60992
Wdfy2	8.54958	9.06925	9.14861	9.05416	9.06657	9.75031	9.61457	9.07298	9.93391	9.87141	8.9163	10.372	9.10641	9.62322
A230050P20Rik	8.98779	8.90607	8.69014	9.35881	9.39876	9.1536	8.63317	8.29347	8.81122	8.76421	9.03765	8.57319	9.08253	8.62552
Tespa1	9.00458	9.19884	8.55861	9.22524	9.12906	9.33583	8.41088	8.09767	8.61152	8.97407	8.58266	8.41848	9.07536	8.52353
Slfn3	8.96437	9.29593	9.03032	9.09728	8.98904	9.03775	9.51944	9.81686	9.45228	9.31258	8.71413	9.76682	9.06912	9.52529
Dennd6b	8.63833	9.27378	8.07518	9.38341	9.56691	9.43466	8.39667	8.47933	8.5708	8.79024	9.03308	8.37975	9.06204	8.55926
Vangl2	8.71175	8.96757	9.1151	9.21549	9.00326	9.23645	8.03787	8.13646	8.9553	8.7107	8.39234	7.84082	9.0416	8.46008
Tjp1	8.81769	9.113	9.12315	9.13708	8.54261	8.88062	10.2477	10.6576	9.15908	8.83093	8.2926	9.46428	8.93569	9.72383
Slc25a53	8.76199	9.14883	8.29063	8.95216	9.01133	9.25865	7.88342	8.0306	8.56735	8.75895	8.7084	7.65867	8.90393	8.31008
Tmprss3	8.89627	9.6138	7.68059	9.10786	8.91787	9.14886	7.39739	7.65648	8.04997	8.41862	8.70553	8.28383	8.89421	7.88061
Slamf9	9.48622	8.58162	10.0695	8.65598	7.97341	8.37103	8.11366	7.85045	8.12221	8.45487	7.90934	9.33219	8.85629	8.1353
Trim7	8.26601	8.59142	7.93954	9.428	9.2952	9.57038	7.30151	7.55194	8.09853	8.35726	9.34296	6.86251	8.84843	7.82731
Traf3ip2	8.74959	9.09014	8.61221	8.68453	8.77594	9.10544	7.71617	8.11504	8.44873	8.60321	8.7452	8.17698	8.83631	8.22079
Cd40	8.68335	8.99981	9.16742	8.82711	8.33654	8.97479	8.26991	7.81369	8.17298	8.56452	9.13898	8.28383	8.8315	8.20528
Mapk11	8.41161	8.47273	8.13691	9.52751	8.9071	9.46742	7.16569	7.11592	7.46772	8.35028	9.23763	7.18195	8.82055	7.5249
H2-Eb2	8.37333	8.73095	8.54668	9.12046	8.67545	9.45402	7.91865	8.00287	8.03507	8.54935	9.07148	7.40877	8.81682	8.12648
Cers4	8.50602	9.01688	8.26175	9.03876	8.76882	9.07574	7.64584	7.63255	8.33173	8.53095	8.49563	7.93613	8.77799	8.03527
Ddah2	8.43347	9.05279	8.19611	9.02319	8.84977	9.01967	7.66967	7.82429	8.3836	8.43851	8.5701	7.56132	8.7625	8.07902
Dtx1	7.9864	8.75441	7.78981	9.29543	8.96639	9.59501	7.09705	7.51969	7.89362	8.67761	8.85287	7.51658	8.73124	7.79699
Ttc21a	8.71685	8.79738	8.62587	8.70419	8.59454	8.89202	9.36747	8.92817	9.13367	9.13303	8.66474	9.51554	8.72181	9.14058
N4bp3	8.9536	8.93458	8.58915	8.66461	8.51734	8.6347	7.39023	7.82956	7.94233	8.2375	8.28493	7.73877	8.71566	7.84991
Ehd2	8.68335	9.39438	7.87617	8.91167	8.45365	8.86334	7.23918	8.08008	8.03007	8.2563	8.34518	7.77178	8.69709	7.90141
Mcoln2	8.383	8.78604	8.51277	8.65598	8.97467	8.83112	7.26287	7.37578	8.57423	8.38827	7.9823	7.84082	8.6906	7.90029
Tgif2	8.54958	8.59792	8.63491	8.87992	8.76166	8.71714	7.88851	8.27427	8.30714	8.60907	8.67944	7.846	8.69019	8.26975
Klrd1	8.75208	8.77748	8.55385	8.65886	8.67291	8.55444	8.25424	8.37143	8.20439	8.26003	8.66474	8.28383	8.6616	8.27252
2700081O15Rik	8.41789	8.92428	7.87236	8.9237	8.92643	8.87776	6.87934	7.65648	8.16844	8.08603	8.00582	7.36617	8.65707	7.69757
Scml4	8.24496	8.68593	8.01069	8.9044	8.80871	9.21391	7.58449	7.82429	7.95293	8.34326	8.82406	7.57385	8.64477	7.92624
Arhgap5	8.30719	8.61083	8.70951	8.61206	8.73755	8.7768	9.08249	9.10593	9.4125	8.96495	8.26168	9.15376	8.62566	9.14147
Krba1	8.51777	8.7631	8.11448	8.73728	8.66014	8.73308	7.84208	8.10203	8.18653	8.20691	8.27335	8.1054	8.58764	8.08439
Cep85l	8.35708	8.7631	8.67707	8.62095	8.18075	8.90052	9.06013	8.81048	9.32337	8.96267	8.24596	9.6459	8.58324	9.03916
Id3	8.70663	8.90607	7.78576	8.67887	8.39011	8.59687	6.06327	7.09856	7.60179	7.99495	8.73116	6.83153	8.51072	7.18964
Snhg15	8.52652	8.5042	8.73915	8.44852	8.44474	8.29146	8.10931	8.20701	7.85457	7.80886	8.30782	7.86652	8.49243	7.99494
Zfp296	8.50897	8.4868	8.27626	8.47819	8.45956	8.69778	8.21429	7.58348	7.94233	8.1437	8.59822	8.28001	8.48459	7.97095
Rag2	8.72953	8.8982	7.51916	8.76963	8.13718	8.77372	5.93151	7.05423	7.91547	7.84904	8.25776	7.34439	8.47124	7.18756
Bfsp2	8.60293	8.80301	7.71509	8.58807	8.19498	8.59338	5.44371	6.98977	7.29512	8.11515	8.4276	7.32227	8.41624	6.96094
Mcam	7.86293	7.41558	8.85581	8.01251	9.09151	9.08571	9.6115	8.55765	9.69743	9.29087	9.13045	9.96658	8.38734	9.28936
Zcchc18	8.28331	8.22667	7.72358	8.79604	8.45956	8.76444	7.44649	7.60822	7.8086	8.33267	8.1223	8.10971	8.3756	7.79899
Tmem163	8.15757	8.44417	7.54336	8.74543	8.42374	8.77372	6.83788	7.31695	8.17298	8.16375	7.97278	7.22232	8.348	7.62289
Galnt12	8.15005	8.32392	8.04838	8.43514	8.58376	8.43869	7.0064	7.53912	8.0549	8.07336	7.99175	7.25382	8.32999	7.66845
Acot1	8.14248	8.57505	9.06417	7.4393	8.70311	7.85191	7.95304	6.80946	7.8489	7.93087	8.07416	7.60472	8.296	7.63557
Sorcs2	8.42414	8.97007	7.77354	8.40457	7.93576	8.16086	6.16736	7.55194	7.83177	7.57732	7.5161	7.22232	8.27816	7.2821
Rapgefl1	8.04033	9.2451	6.96703	8.66747	8.04981	8.39927	6.35539	6.48808	7.27835	7.06598	7.7569	7.19824	8.22817	6.79695
Oscp1	8.35053	8.19273	8.26757	8.0525	8.44176	8.05831	9.06687	8.30865	8.5845	8.76683	8.62581	8.49955	8.22723	8.68171
Stac2	9.1208	6.97119	8.56098	8.32337	7.96097	8.28282	6.94915	7.04519	7.5257	7.85398	8.02436	9.20098	8.20336	7.34351
Kcnq5	8.12723	8.31606	7.82577	8.345	8.23686	8.30432	7.58449	7.37578	8.18653	7.71414	7.71756	8.1353	8.19254	7.71523
Arhgap27os3	7.76777	8.55182	7.87236	7.9433	8.4625	8.49959	7.43957	7.26343	7.749	7.63591	8.26558	7.74986	8.18289	7.52198
Socs2	8.40213	8.56514	7.70654	8.02596	8.19498	8.05324	7.16569	7.64457	7.50423	7.93087	7.59885	6.89284	8.158	7.56134
Klrb1b	7.66061	7.65868	9.66652	8.19428	8.19498	7.49612	7.07045	6.62775	7.86583	7.33006	7.42133	7.52305	8.1452	7.22352
Cd200	8.13106	8.13583	7.21615	8.35213	8.2675	8.76754	6.6826	7.19156	7.48974	8.15175	8.11366	5.93438	8.14504	7.37891
Hepacam2	9.45754	7.57554	8.93477	7.92427	6.9955	7.56897	7.46703	7.5959	6.33703	6.46069	6.63068	8.7326	8.0761	6.96516
Kynu	8.03216	8.09508	8.23228	7.9433	8.04981	8.09331	7.76122	7.23987	7.7429	7.86871	8.10933	7.48374	8.07432	7.65318
Mex3b	7.89029	8.18412	8.06519	7.83028	7.96513	8.45415	7.48056	7.5583	7.81443	7.78316	8.14366	8.05712	8.06486	7.65911
Col27a1	7.59005	8.46564	6.60265	8.67887	8.36515	8.68145	5.7865	6.46116	7.50423	7.14072	7.86373	6.83153	8.06397	6.72315
Cep170b	7.79698	7.75484	7.87617	8.10415	8.26412	8.43089	7.11452	6.93213	7.88811	7.53484	8.03354	8.32889	8.03786	7.3674
Scn4a	7.3937	8.27611	6.7596	8.64149	8.27086	8.76444	5.9704	6.40578	7.04056	7.95409	8.10933	6.42417	8.0177	6.84271
Uchl1	8.04439	8.87432	7.04368	8.26406	7.70159	8.11293	5.03051	6.44751	7.24422	7.58923	7.41431	6.02845	8.00683	6.57787
Amigo2	8.20919	8.03889	8.00722	7.51121	8.21956	7.89789	7.93349	7.30943	6.83809	7.49108	7.44217	8.53203	7.98066	7.39302
4930426D05Rik	7.49818	8.71012	6.56532	8.44519	8.09605	8.46183	5.23598	6.16015	6.87201	7.14879	8.10498	6.43795	7.96278	6.35423
Alpl	8.67813	8.30022	8.24709	7.68521	7.51561	7.27878	6.90967	6.93213	6.14693	6.62011	6.73569	8.21348	7.95084	6.65221
Endou	8.23432	8.5042	7.34839	7.86563	7.7602	7.94244	6.64704	6.9516	7.56078	7.61858	7.38591	7.26159	7.94253	7.1945
Rrad	7.62847	7.4008	8.60762	7.81486	7.78864	8.29146	7.025	6.62775	7.53984	7.71414	7.68296	6.82105	7.92197	7.22668
Ppp1r42	8.04845	8.03411	8.04499	7.6098	7.7506	7.90916	9.06238	8.13646	7.94233	8.34326	8.74799	8.51263	7.89952	8.37111
P2rx3	7.96512	8.84458	6.54629	8.17831	7.65085	8.19808	6.4953	6.6156	7.497	7.19629	7.26637	7.10632	7.8972	6.95105
Egr3	7.50409	8.25982	7.38634	7.89035	7.59827	8.66824	6.45473	6.24149	7.2004	7.22711	8.8161	6.8105	7.88452	6.78093
Prkcg	7.34179	8.33174	7.16092	8.16621	7.88837	8.36695	6.96849	6.44751	7.26139	7.35818	8.08745	7.91658	7.876	7.00889
Klhl14	7.63388	8.65822	6.81631	8.11677	7.60894	8.39126	5.49795	5.80095	6.89418	7.14879	7.92916	6.7675	7.8709	6.33547
Whrn	7.15135	7.83402	6.54629	8.65309	8.39011	8.61763	6.00827	5.84326	7.20927	7.41281	8.16888	6.83153	7.86541	6.6184
Xkrx	8.05249	7.80062	7.32065	7.66816	7.88398	8.28282	6.78432	7.23193	7.6285	7.30861	7.61117	6.47851	7.83479	7.23834
Rasal1	7.75294	8.2098	6.92345	8.1417	7.74093	8.19348	6.34063	6.76613	7.41501	7.4719	7.72891	6.7675	7.82705	6.99842
Ubxn11	7.60113	7.60164	7.51916	7.93857	8.03801	7.89789	7.30912	7.16679	7.384	7.20405	7.55488	7.64091	7.76607	7.26599
Hes1	7.52752	7.59516	7.18573	8.06558	7.60894	8.56872	6.08115	6.63981	7.79688	6.94143	8.02436	6.61818	7.75861	6.86482
D8Ertd82e	7.58447	7.65868	7.65417	7.45265	7.93576	8.24775	7.44649	7.30943	7.30343	6.91328	7.70612	7.5986	7.75558	7.24316
Chit1	7.87667	7.85587	7.75708	7.62166	7.64049	7.62471	8.8598	7.88124	8.04997	8.38485	7.53562	7.84082	7.72941	8.29397
Sapcd1	7.74297	7.94009	6.48764	8.13758	7.92726	8.01203	5.4158	7.09856	6.87201	7.32295	7.60502	6.7675	7.70793	6.67733
Zfp951	7.77758	7.83402	7.44403	7.65089	7.65085	7.82837	6.37001	6.44751	6.91603	7.59515	7.20266	7.35894	7.69762	6.83218
Camk2b	7.63926	7.93497	7.25183	6.68091	8.70311	7.9588	8.51648	8.24301	8.52178	8.69425	8.25384	9.02504	7.69481	8.49388
Uaca	7.69722	7.40821	7.13568	7.87557	8.01412	7.92589	6.65899	7.09856	7.4751	7.27213	7.25856	6.64218	7.67612	7.1262
Gdf11	7.70238	7.37076	7.10998	7.83538	7.58752	8.19348	6.15052	6.89239	6.77972	7.62438	7.70036	7.25382	7.63325	6.86175
Mybpc2	6.93191	7.97045	6.22582	8.50725	7.78394	8.3751	4.27376	5.09521	6.65538	6.91328	7.15297	5.39923	7.63241	5.73441
Ccl3	8.28331	7.21043	8.05513	8.57288	6.73797	6.85815	6.4819	7.01775	6.61589	7.20405	7.5161	7.58008	7.61964	6.8299
Dynlt1b	7.77758	7.54225	7.3756	7.27627	8.05372	7.6915	7.9384	8.02141	8.01497	8.32557	7.42133	7.14883	7.61949	8.07509
Adamts14	7.05791	7.4943	7.04368	7.86563	8.13349	8.07841	6.82733	6.8721	7.28676	6.95069	7.56758	6.83153	7.61224	6.98422
Hs3st1	7.26721	7.54225	7.02317	7.78353	7.91871	8.13709	6.28	6.98032	6.94818	7.37203	6.93507	6.08208	7.61199	6.89513
Myzap	7.7579	8.17546	7.00238	7.41906	7.24848	7.94791	6.28	6.55325	6.30427	7.33006	7.13602	7.22232	7.59186	6.61689
Mterf2	7.36798	8.11786	7.21012	7.50482	7.42794	7.61786	7.09705	6.8721	7.18249	7.11623	7.20266	6.7675	7.5411	7.06697
Chrnb1	7.97793	7.44471	7.34288	7.44599	7.30207	7.6915	7.28618	7.22395	6.76776	6.96904	7.38591	7.89177	7.53418	7.06173
Inadl	7.1812	7.87739	7.07721	7.52391	7.68151	7.85774	6.08115	7.13308	7.03058	6.94143	7.25071	7.24601	7.53316	6.79656
Pla2g2d	8.37978	7.09576	5.99265	7.30598	9.5573	6.77436	6.97806	5.92433	6.70641	5.81794	6.27571	7.64685	7.51764	6.35669
Smtnl2	7.82088	8.19273	6.11394	7.91466	7.29548	7.59711	4.50325	6.10905	6.89418	6.77413	6.59391	5.89497	7.48913	6.07015
Bcat1	7.97367	7.9604	6.98127	7.10093	7.43994	7.31312	5.80813	6.5145	6.79158	6.58485	7.01142	6.16725	7.46155	6.42476
E330020D12Rik	7.82088	8.04841	6.77603	7.44599	7.10509	7.54027	6.41299	6.14332	6.32074	6.67702	7.7569	6.56894	7.45611	6.38852
Kifc2	7.55057	7.56232	6.93812	7.55517	7.60894	7.45057	6.98757	7.14158	6.98997	7.01391	7.54849	7.42269	7.44428	7.03326
Pxdc1	6.66244	7.04912	7.2577	7.64509	7.66114	8.16086	5.29845	5.26044	6.47585	6.79485	8.09185	5.60863	7.40606	5.9574
Glis3	7.61213	7.45905	7.64077	6.91099	7.55478	7.18919	8.81777	7.4461	8.1269	7.43278	6.71301	7.5676	7.39449	7.95589
Mapk12	7.30836	6.19465	6.84774	7.92905	7.89274	8.16556	6.32571	6.54045	6.51931	6.86511	7.31989	6.59377	7.38968	6.56264
Colq	7.28793	7.37833	6.53668	7.54897	8.10738	7.45826	6.81669	6.24149	6.58895	6.78453	7.22688	5.95369	7.38626	6.60792
Tmem108	7.30836	7.82297	5.6265	7.98523	7.52691	7.93695	4.87523	6.14332	6.62917	6.90377	7.28955	6.21604	7.36782	6.13787
Gm7120	7.69205	6.72041	7.22216	7.95272	6.89444	7.48863	6.45473	6.75509	6.27076	6.39435	6.59391	7.09767	7.3284	6.46873
Igsf9	7.05791	7.53549	6.95986	7.62755	7.05133	7.51098	5.64943	5.46395	6.71889	6.29604	7.15297	7.07139	7.29052	6.03208
Rsph9	7.55628	7.99034	6.26127	7.65089	6.9955	7.24361	4.91564	6.22559	5.99102	6.48639	7.01142	5.85445	7.28298	5.90466
Hs3st3b1	6.98364	7.17611	7.60443	6.93971	7.32814	7.51098	6.92954	6.6156	6.62917	6.93211	6.89532	6.83153	7.25717	6.7766
Slc27a3	7.50409	6.95104	7.44403	7.4393	6.81372	7.38752	7.27845	6.28819	6.62917	6.65453	7.2972	7.42269	7.25662	6.71259
Drc7	6.88733	7.15864	6.7596	7.63342	7.46952	7.60406	6.00827	6.48808	7.17345	6.71012	6.78002	6.63023	7.25209	6.59498
Ccr6	6.73467	7.13203	7.13568	7.37067	7.23476	7.61098	5.60068	4.69417	5.99102	7.01391	7.46271	4.6379	7.20313	5.82494
Slc12a3	7.00882	7.87204	6.18949	7.63927	6.94586	7.45057	4.33465	5.22887	6.16528	6.54871	6.79089	6.1837	7.18434	5.56938
Clec11a	7.14379	6.85667	7.87236	6.96786	7.0669	7.0019	8.11799	7.39012	8.00482	7.78834	6.99271	7.82518	7.15158	7.82532
Ell3	6.79383	7.11401	6.12681	7.79405	7.32166	7.71094	4.99323	5.56853	5.32241	6.91328	7.52263	5.25102	7.14355	5.69936
Mmp11	7.02537	7.51504	6.06129	7.26874	7.26206	7.56897	5.60068	5.80095	6.54757	6.75311	6.73569	5.91481	7.11691	6.17558
Btnl2	6.42114	7.28479	6.03422	7.50482	7.798	7.59711	6.04517	6.33341	6.35313	6.88457	7.57389	7.19012	7.10668	6.40407
Slc29a2	6.86911	7.22729	7.04368	6.83151	7.18571	7.0434	6.59821	6.74397	6.46107	6.67702	6.38019	6.4516	7.03345	6.62007
Zfp827	6.4943	7.01068	6.36266	7.04035	7.32166	7.63153	6.06327	5.88436	6.88314	6.339	6.27571	6.15061	6.97686	6.29244
Zfp94	7.02537	7.2686	7.03004	6.9302	6.36253	6.90392	6.16736	6.43373	6.07108	6.62011	7.07506	6.41026	6.92011	6.32307
Celsr2	6.55255	7.31665	6.2017	6.89153	6.88569	7.51098	5.52433	6.09161	6.62917	6.05969	6.19616	6.43795	6.89318	6.0762
Ifi44	7.77268	6.41668	5.99265	7.00456	7.23476	6.71139	8.68085	7.75395	7.77911	6.51164	6.21243	7.60472	6.85545	7.68139
Aff2	6.38312	7.00091	6.95265	6.75817	6.36253	7.42725	7.97711	7.46655	7.82601	7.81901	6.50427	8.15212	6.81411	7.77217
Pde4c	6.16147	7.59516	5.18471	7.23825	7.26206	7.29605	5.82944	4.90858	5.59034	5.7346	6.6783	5.72558	6.78962	5.51574
Zfp354c	6.51788	6.95104	6.44717	6.85179	6.92892	6.91514	4.74671	5.46395	6.3848	6.26668	6.42275	5.74787	6.76866	5.71554
Thsd1	6.94066	6.65961	6.7596	6.48704	6.85016	6.548	6.00827	6.03797	6.21899	6.46069	6.59391	6.02845	6.70751	6.18148
Apbb1	6.77438	7.43748	5.94984	6.82126	6.76684	6.34724	5.62526	6.33341	5.76898	6.43452	6.61853	6.16725	6.68284	6.04054
Rapgef4	5.8631	6.15995	5.94984	7.06663	7.43395	7.15173	4.6542	4.64718	5.99102	6.339	6.61853	4.25767	6.6042	5.40785
Sox5	6.5864	6.21169	6.75132	6.61123	6.32419	6.71139	6.184	6.20951	4.95143	5.83805	5.52008	6.04655	6.5327	5.79575
Snord47	6.11583	6.32567	5.93528	6.89153	7.01167	6.89261	5.67319	6.36279	5.94927	5.87743	6.50427	5.81276	6.52876	5.96567
Nr6a1	6.03641	6.63455	6.15221	6.57508	7.00361	6.67224	6.2954	5.88436	5.92792	5.75589	6.54337	6.42417	6.51235	5.96589
A930024E05Rik	6.01998	6.87818	6.06129	6.40704	7.05133	6.57655	5.38735	5.86396	5.94927	6.339	6.39451	5.25102	6.49906	5.8849
D930048N14Rik	6.72457	7.10492	6.34074	5.97934	6.29805	6.34724	5.1023	6.03797	6.03161	5.93457	6.38019	4.89923	6.46581	5.77661
Gm3704	6.26265	6.38697	5.71438	6.49995	7.01969	6.50409	5.44371	5.9439	5.41736	5.59981	5.88727	4.89923	6.39795	5.6012
Sertad4	6.40858	6.85667	5.34748	6.44759	6.67842	6.64554	1.80792	3.91674	4.99313	5.85787	5.13268	4.05802	6.39738	4.14391
Shisa8	6.14641	6.06935	5.6623	6.85179	6.32419	7.10349	5.62526	4.78379	5.69511	5.79755	6.00399	5.31214	6.35959	5.47543
Slco5a1	6.63034	7.08656	5.51346	6.16912	5.85366	6.81087	3.75561	3.91674	5.3864	5.57606	5.71533	5.05038	6.344	4.6587
Ltk	6.08458	7.21888	5.32532	6.59928	6.13042	6.69846	3.34648	3.21657	4.72269	5.19465	6.58144	4.3769	6.34282	4.1201
Vpreb2	7.22485	7.08656	5.74809	6.2011	5.28999	6.29665	3.84203	5.80095	5.32241	5.66878	5.73797	5.45449	6.30787	5.15854
Zfp2	6.1312	6.67198	5.43285	6.76888	6.36253	6.47405	5.26755	5.96321	5.32241	5.85787	6.3511	4.89923	6.30692	5.60276
Cpne5	6.16147	6.22854	5.90572	6.51274	6.20265	6.69846	4.95496	5.54308	5.90626	5.69105	6.42275	5.34176	6.28493	5.52384
Gm16907	6.33081	6.34124	5.81322	6.33682	6.5403	6.07446	5.71959	5.86396	5.53495	5.93457	5.90739	5.93438	6.23947	5.76327
Hmgcs2	5.82579	7.18477	6.63903	5.34027	6.87689	5.45986	4.83365	5.54308	5.69511	5.06419	5.82517	3.64806	6.2211	5.28401
Lamb3	5.95235	6.29401	5.82906	6.21682	6.08528	6.78663	5.26755	5.22887	5.79279	6.04246	5.59643	6.01012	6.19402	5.58292
Pax8	6.26265	6.51607	6.17717	5.52846	6.13042	6.11395	7.36856	6.98977	6.73126	6.92272	6.63068	6.78916	6.12145	7.00308
Xlr	6.72457	4.20229	5.93528	5.73914	7.04349	7.08374	7.69891	6.76613	8.72104	6.84538	6.68996	6.23195	6.12142	7.50786
2610307P16Rik	5.8631	6.08793	5.76465	6.55047	6.15975	6.24423	4.87523	5.26044	5.59034	5.64615	5.43947	5.08582	6.11169	5.34304
Eps8l2	6.08458	5.84742	5.73133	6.32235	6.11553	6.01312	5.1023	5.05977	4.56573	5.66878	5.84617	5.99155	6.01905	5.09915
BC094916	6.24862	6.08793	5.51346	6.30774	5.62043	6.1333	5.1023	4.78379	4.90849	6.07671	5.86687	6.13378	5.98525	5.21782
C230037L18Rik	5.68705	6.12439	5.55213	5.90363	6.32419	6.18983	5.2037	4.94789	5.11144	5.71299	5.90739	5.15418	5.96354	5.244
Ciart	5.95235	5.29639	5.18471	6.538	6.13042	6.60454	5.2037	4.20329	5.76898	4.95796	6.17971	5.70293	5.95107	5.03348
Kcnb1	5.89947	5.55864	5.76465	6.24777	5.72223	5.90471	4.2102	4.59861	4.38959	5.79755	5.96612	5.12041	5.84958	4.74899
Fmn2	6.0687	6.88882	4.50582	6.05127	5.34209	6.18983	3.08816	4.8266	5.14881	4.80295	3.99666	3.90771	5.84109	4.46663
Auts2	5.6661	5.328	5.51346	5.64927	6.17419	6.41204	4.74671	5.05977	5.69511	4.84329	5.13268	5.74787	5.79051	5.08622
Shank1	4.97547	5.38921	4.88484	6.08594	6.21667	6.92628	3.75561	3.99389	4.90849	5.13089	6.55617	5.05038	5.7464	4.44722
Gm12504	5.72807	6.10627	4.50582	5.99766	5.88912	6.22632	4.2102	5.29133	4.99313	5.2853	6.54337	4.93853	5.74221	4.94499
Lta	6.01998	5.82544	4.46587	6.23238	5.81732	6.07446	5.1369	4.26684	3.57137	5.13089	6.46409	4.31851	5.73924	4.5265
Stx1a	5.60134	5.63643	5.05607	6.1852	5.92372	5.94905	4.07399	5.09521	4.90849	5.4511	5.23175	4.48703	5.7253	4.8822
Tmem255a	7.1959	5.41886	5.6623	5.90363	5.20814	4.60743	4.07399	4.86817	3.19623	4.26356	4.60145	7.0265	5.66604	4.10049
Map3k19	5.28132	5.63643	5.20912	5.60215	5.79879	6.27939	4.99323	4.38611	3.45683	4.92074	5.52008	4.3769	5.63453	4.43923
2200002D01Rik	5.70771	5.95255	5.27996	5.28166	5.57761	5.73779	3.92357	4.13681	5.41736	5.13089	3.99666	3.07318	5.58955	4.65216
Mir5107	4.97547	5.01502	4.9442	6.13642	6.11553	6.20819	3.22309	4.13681	4.72269	5.13089	6.51743	4.53909	5.56581	4.30337
Islr2	5.33541	6.37189	3.52972	5.99766	5.85366	6.20819	3.22309	3.55882	4.32575	4.58235	4.60145	3.33118	5.54942	3.9225
Dnah1	5.46239	5.91141	4.65542	5.99766	5.53348	5.36485	4.55534	3.45351	4.90849	4.13945	4.95075	3.54997	5.48754	4.2642
Clec2f	4.67338	5.41886	4.72477	5.84412	6.03868	6.07446	5.55023	6.46116	6.91603	7.14072	5.59643	6.43795	5.46238	6.51703
Ngfr	4.54152	5.58504	5.5898	5.42394	5.23594	6.36371	4.44921	3.55882	4.03773	5.06419	5.35408	4.25767	5.45666	4.27749
Map6	5.6661	5.58504	5.53293	4.90829	5.46465	5.29784	6.84836	5.51719	5.92792	5.95312	5.78223	6.33862	5.40914	6.06165
Tslp	4.67338	4.71381	6.06129	5.50303	5.76102	5.49019	6.39881	5.88436	6.21899	5.97144	5.13268	5.39923	5.36712	6.1184
Cmya5	5.43787	5.55864	4.9442	4.78712	5.79879	5.60551	3.75561	4.73968	4.77143	4.32182	4.98902	5.65655	5.35536	4.39713
Vwa7	5.33541	5.73403	4.65542	5.22058	5.36745	5.71228	4.44921	4.64718	4.67225	4.53387	5.35408	5.34176	5.33753	4.57563
Begain	4.34457	5.29639	4.58256	5.1238	6.05438	6.47405	3.92357	3.3399	4.56573	4.88254	4.4991	3.7399	5.31262	4.17793
Fcrl6	5.22512	6.10627	4.19969	5.15679	5.76102	5.19111	2.36987	4.32771	4.72269	4.00365	5.46684	4.3769	5.27333	3.85598
Dll1	5.51021	4.85066	5.08273	5.50303	5.34209	4.99355	3.46015	4.94789	4.25896	4.53387	4.91144	5.05038	5.21371	4.30022
Rgs8	5.46239	4.85066	4.2476	5.18903	5.55572	5.90471	3.34648	3.65696	4.56573	4.67468	4.44506	4.89923	5.20169	4.06096
Col2a1	4.49475	5.53174	6.67452	4.86902	4.35204	4.49227	2.77326	3.45351	4.56573	2.30977	2.582	2.35619	5.06906	3.27557
Dcdc2b	5.00914	4.97566	4.69051	5.25144	5.59918	4.71407	4.27376	4.73968	3.77632	4.48371	4.95075	4.25767	5.04	4.31837
Igf2bp3	4.235	5.58504	4.29398	5.64927	4.93037	5.49019	2.77326	2.93293	4.38959	4.37783	4.82946	4.05802	5.03064	3.6184
Chil4	4.94099	4.4522	5.02891	5.25144	5.09123	5.29784	6.08115	4.06712	6.91603	6.1266	6.96418	5.67993	5.01044	5.79772
Zglp1	4.67338	5.58504	5.74809	4.45716	5.12136	4.36712	3.92357	4.64718	4.1153	3.85373	4.26964	3.82624	4.99202	4.13495
D630039A03Rik	5.10569	5.12706	4.61945	5.15679	4.19091	5.19111	3.46015	3.65696	3.45683	4.53387	4.20609	3.33118	4.8985	3.77695
Ptges3l	5.10569	4.4522	5.05607	4.82865	4.49696	5.19111	2.93928	3.3399	4.38959	4.20284	4.60145	4.43301	4.85511	3.7179
Ccdc158	5.07422	4.97566	4.5447	5.28166	4.58607	4.66173	5.38735	5.80095	5.53495	5.19465	4.91144	5.42712	4.85401	5.47947
Casc1	5.28132	4.76088	4.5447	5.31126	4.49696	4.66173	3.34648	4.44224	4.45073	3.77249	4.26964	4.19414	4.84281	4.00298
Tnfaip6	4.58683	3.62239	5.13462	4.98376	5.20814	5.45986	6.21671	5.32157	5.66962	6.00739	6.53046	6.01012	4.8326	5.80382
Rem2	4.44641	5.47641	4.72477	5.31126	4.40198	3.99648	3.75561	3.83524	3.67748	4.13945	3.91951	3.54997	4.72622	3.85194
Cacna1b	5.25349	5.16256	4.46587	4.65483	4.19091	4.36712	3.08816	2.36398	3.77632	3.59485	4.38893	3.44472	4.68246	3.20583
Crisp3	4.63075	5.05335	4.04558	5.09004	3.55948	5.71228	2.58562	2.76703	1.49292	4.00365	5.57142	0.867131	4.68191	2.71231
Ccr10	4.7942	4.33265	4.0988	2.54552	5.79879	5.29784	5.49795	5.38022	7.31991	7.03148	7.48296	5.12041	4.47797	6.30739
Tekt5	5.91731	4.66514	3.52972	4.60789	3.72558	3.99648	2.36987	2.93293	3.04585	3.15641	4.1396	4.68487	4.40702	2.87627
BC051537	4.235	4.61478	4.82293	4.28883	4.35204	4.07862	2.77326	1.8027	3.57137	3.93063	4.20609	3.33118	4.3987	3.01949
Siglec15	3.60218	3.98158	4.61945	4.65483	4.7493	4.07862	2.11608	3.3399	3.57137	3.39222	3.75159	2.10304	4.28099	3.10489
Ccdc136	3.60218	3.62239	4.15012	4.22805	3.72558	3.61127	4.91564	4.06712	4.45073	5.02964	4.55118	4.43301	3.82327	4.61578
Mir697	3.68784	3.51664	3.81058	3.71099	4.07255	3.8167	2.11608	2.76703	1.49292	1.75481	3.21921	2.10304	3.76922	2.03271
Olfr1033	3.07543	4.05896	4.04558	3.71099	3.64492	4.07862	1.41553	2.76703	2.6879	2.87437	2.76955	3.98482	3.76908	2.43621
Crip3	3.68784	2.63749	3.52972	3.95555	4.19091	3.8167	0.874826	2.36398	0.931525	2.30977	4.38893	2.10304	3.63637	1.62003
2310008N11Rik	4.05326	4.5626	2.71916	3.71099	3.46865	3.23505	2.11608	1.41097	2.46896	1.75481	3.08432	1.79581	3.62495	1.93771
1700030J22Rik	4.235	2.82638	3.67698	3.71099	3.15584	3.49643	4.55534	4.54835	4.45073	4.20284	4.38893	4.93853	3.51694	4.43932
Gm4262	3.07543	3.40253	2.23978	3.30305	3.46865	2.72474	4.44921	4.49627	3.95574	4.13945	2.76955	2.10304	3.0357	4.26017
Gal3st1	3.19729	2.99337	3.27614	3.30305	3.46865	1.92797	4.79083	3.3399	4.25896	4.13945	4.26964	4.25767	3.02774	4.13228
Syt15	1.98977	4.5626	1.79998	2.54552	3.15584	2.72474	5.87114	4.06712	4.45073	4.71871	4.33052	3.07318	2.79641	4.77693
Trp73	3.5111	1.45461	1.79998	3.04566	3.03444	2.91561	4.33465	3.55882	4.99313	3.77249	1.80481	2.92453	2.6269	4.16477
Gm4787	2.79566	2.99337	3.27614	1.77361	2.41033	1.52112	4.27376	4.13681	3.95574	3.27913	3.65969	3.44472	2.4617	3.91136
