# Supplementary material for: Systemic deficits in lipid homeostasis promote aging-associated impairments in B cell progenitor development
Source: GeroScience. 2025 Apr 15;47(4):5449–67. doi: 10.1007/s11357-025-01594-w (PMC12397465; doi:10.1007/s11357-025-01594-w)
Supplement: Supplementary file 2 — Supplementary file2 (XLSX 10 KB) [file 11357_2025_1594_MOESM2_ESM.xlsx]

## Sheet: Sheet1
Gene Set Name [# Genes (K)]	Description	# Genes in Overlap (k)	p-value	FDR q-value
KEGG_CYTOKINE_CYTOKINE_RECEPTOR_INTERACTION [264]	Cytokine-cytokine receptor interaction	17	1.34 e-10	2.49 e-8
KEGG_PRIMARY_IMMUNODEFICIENCY [35]	Primary immunodeficiency	8	4.46 e-10	4.15 e-8
KEGG_B_CELL_RECEPTOR_SIGNALING_PATHWAY [75]	B cell receptor signaling pathway	10	7.96 e-10	4.93 e-8
KEGG_HEMATOPOIETIC_CELL_LINEAGE [87]	Hematopoietic cell lineage	10	3.51 e-9	1.63 e-7
KEGG_LEISHMANIA_INFECTION [72]	Leishmania infection	9	1.01 e-8	3.78 e-7
KEGG_INTESTINAL_IMMUNE_NETWORK_FOR_IGA_PRODUCTION [48]	Intestinal immune network for IgA production	7	1.53 e-7	4.76 e-6
KEGG_ALLOGRAFT_REJECTION [37]	Allograft rejection	6	6.32 e-7	1.68 e-5
KEGG_ANTIGEN_PROCESSING_AND_PRESENTATION [88]	Antigen processing and presentation	8	8.27 e-7	1.92 e-5
KEGG_TYPE_I_DIABETES_MELLITUS [43]	Type I diabetes mellitus	6	1.59 e-6	3.28 e-5
KEGG_MAPK_SIGNALING_PATHWAY [267]	MAPK signaling pathway	12	3.27 e-6	6.07 e-5
