# Supplementary material for: Systemic deficits in lipid homeostasis promote aging-associated impairments in B cell progenitor development
Source: GeroScience. 2025 Apr 15;47(4):5449–67. doi: 10.1007/s11357-025-01594-w (PMC12397465; doi:10.1007/s11357-025-01594-w)
Supplement: Supplementary file 3 — Supplementary file3 (XLSX 162 KB) [file 11357_2025_1594_MOESM3_ESM.xlsx]

## Sheet: ChEA3_TF-Integrated_meanRank
Rank	TF	Score	Library	Overlapping_Genes
1	SPIB	2.75	ARCHS4 Coexpression,5;Enrichr Queries,1;ReMap ChIP-seq,2;GTEx Coexpression,3	IFITM3,RTP4,CD40,FCMR,CIITA,CD83,LY75,TNFRSF13C,LAMC1,AFF3,JCHAIN,GPR174,VPREB3,FCRLA,SPIB,KYNU,BLNK,CCR7,CCR6,PDE8A,RALGPS2,FCRL1,PPP1R16B,DUSP2,CR2,MYBPC2,TGIF2,PDE4C,RHOH,TTC21A,PAX5,ATP1B1,LAX1,SHISA8,CHIT1,MYL4,TLR1,SNHG15,OAS2,IRF4,BANK1,OAS3,LTA,LY6D,PTPRCAP,WDFY2,LTB,MS4A1,S100A9,CARD11,S100A8,LTF,BLK,CNP,KLHL14,LEF1,CXCR5,DTX1,GLRX,CXXC5,RASGRP1,FAM129C,RASGRP3,CD79B,DPP4,CD79A,SNN,CD19,…
2	IKZF3	5.667	ARCHS4 Coexpression,3;Enrichr Queries,3;GTEx Coexpression,11	CD40,FCMR,CIITA,CD83,LY75,TNFRSF13C,GIMAP6,AFF3,JCHAIN,GPR174,SPIB,FCRLA,GPR171,BLNK,CCR7,CCR6,PPP1R16B,FCRL1,DUSP2,CR2,RHOH,PAX5,LAX1,OAS2,IRF4,BANK1,OAS3,LTA,PTPRCAP,LTB,MS4A1,S100A9,CARD11,S100A8,BLK,LEF1,CXCR5,RASGRP1,FOXO1,FAM129C,RASGRP3,MLLT6,CD79B,DPP4,CD79A,CD19,BTLA,IL21R,S1PR1,SLAMF7,SLAMF6,CD74,JUN,CD72,MCOLN2,CD2,BFSP2,POU2AF1,IL2RA,KLRD1,GRAP,IL7R,CD22,GPR18
3	SP140	14.33	ARCHS4 Coexpression,9;Enrichr Queries,28;GTEx Coexpression,6	IFITM3,RTP4,FCMR,CIITA,CD40,CD83,LY75,TNFRSF13C,GIMAP8,IL27RA,GPR174,VPREB3,SPIB,FCRLA,SCML4,KYNU,BLNK,CCR7,CCR6,FCRL1,PPP1R16B,DUSP2,RHOH,PAX5,LAX1,TLR1,BANK1,OAS2,IRF4,OAS3,PTPRCAP,LTB,MS4A1,CARD11,BLK,CXCR5,DDX60,RASGRP1,FAM129C,RASGRP3,CD79B,CD79A,CD19,BTLA,IL21R,SLAMF7,SLAMF6,CD74,CD72,IFI44,MCOLN2,PARP12,CD2,BFSP2,POU2AF1,GRAP,IL7R,CD22,GPR18
4	PAX5	15.2	ARCHS4 Coexpression,1;ENCODE ChIP-seq,55;Enrichr Queries,2;ReMap ChIP-seq,9;GTEx Coexpression,9	FCMR,CD83,CPNE5,LY75,GPR174,SPIB,VPREB3,NAMPT,PDE8A,SOX5,PPP1R16B,SHISA8,CHIT1,SNHG15,DENND6B,PTPRCAP,CARD11,BLK,KLHL14,GLIS3,DTX1,CACNA1E,RASGRP1,FOXO1,ZFP36L1,RASGRP3,CD79B,DPP4,CD79A,SNN,CD19,BTLA,SLAMF7,SLAMF6,N4BP3,CCR10,JUN,EGR3,AUTS2,ELL3,COL1A1,NR4A1,BFSP2,ID3,GRAP,IL7R,CD22,CD40,CIITA,TNFRSF13C,AFF3,JCHAIN,FCRLA,TRIM7,BCL7A,BLNK,ACP5,CCR7,CCR6,RALGPS2,FCRL1,CERS4,CR2,DUSP2,MYBPC2,RHOH,PA…
5	IRF8	19	Literature ChIP-seq,10;ARCHS4 Coexpression,10;Enrichr Queries,55;GTEx Coexpression,1	IFITM3,RTP4,CD40,FCMR,CIITA,CD83,LY75,TNFRSF13C,IL27RA,GPR174,VPREB3,SPIB,FCRLA,KYNU,NAMPT,BLNK,CCR7,CCR6,FCRL1,PPP1R16B,CR2,DUSP2,ANXA1,RHOH,PAX5,LAX1,TLR1,BANK1,OAS2,IRF4,LTA,KCNQ5,PTPRCAP,LTB,MS4A1,S100A9,CARD11,S100A8,EPHA2,BLK,LTK,KLHL14,AMIGO2,CXCR5,SLCO5A1,FAM129C,ZFP36L1,CD79B,CD79A,CD19,MGAT5,BTLA,IL21R,SLAMF7,SLAMF6,SNX8,CD74,JUN,CD72,SYVN1,IFI44,MCOLN2,ELL3,BFSP2,MYO1C,UBXN11,POU2AF1,I…
6	IRF4	25	ARCHS4 Coexpression,6;ENCODE ChIP-seq,56;Enrichr Queries,8;ReMap ChIP-seq,31;GTEx Coexpression,24	CD40,CIITA,FCMR,CD83,LY75,TNFRSF13C,AFF3,GIMAP8,JCHAIN,GPR174,SPIB,FCRLA,TRIM7,GPR171,BLNK,ACP5,CCR7,IL12A,CCR6,PPP1R16B,DUSP2,CR2,RHOH,PAX5,ATP1B1,LAX1,CHIT1,TLR1,SNHG15,OAS2,IRF4,BANK1,OAS3,LTA,LTB,MS4A1,S100A8,CARD11,BLK,LEF1,GLRX,CXXC5,DDX60,RASGRP1,FOXO1,FAM129C,ZFP36L1,RASGRP3,ZMPSTE24,MLLT6,CD79B,DPP4,CD79A,TESPA1,MGAT5,CD19,BTLA,IL21R,CCL3,SLAMF7,SLAMF6,HIVEP2,SNX8,CCR10,CD74,JUN,EGR3,SYV…
7	BATF3	26	ARCHS4 Coexpression,40;Enrichr Queries,25;GTEx Coexpression,13	IFITM3,RTP4,CD40,CIITA,MCTP1,CD83,SDC4,TNFAIP6,LY75,TNFRSF13C,RASGRP1,GPR174,FCRLA,SOCS2,CD79A,GPR171,BTLA,IL21R,CCL3,SLAMF7,SLAMF6,CCR7,CCR6,SNX8,CD74,JUN,DUSP2,EGR3,ANXA1,RHOH,IFI44,PAX5,MCOLN2,PARP12,SNHG15,NR4A1,BFSP2,OAS2,IRF4,OAS3,POU2AF1,IL2RA,LTA,ID3,GRAP,IL7R,BCAT1,MS4A1
8	POU2F2	28.8	ARCHS4 Coexpression,13;ENCODE ChIP-seq,91;Enrichr Queries,21;ReMap ChIP-seq,14;GTEx Coexpression,5	IFITM3,OSCP1,FCMR,CIITA,CD40,CD83,LY75,TNFRSF13C,IL27RA,GPR174,SPIB,FCRLA,TRIM7,BLNK,CCR7,CCR6,PPP1R16B,FCRL1,MYLIP,DUSP2,MYBPC2,RHOH,ISLR2,PAX5,LAX1,SHISA8,SNHG15,OAS2,IRF4,BANK1,LTA,PTGES3L,PTPRCAP,LTB,MS4A1,PAFAH1B3,CARD11,AHDC1,BLK,CNP,LEF1,CXCR5,DTX1,RSPH9,CRIP3,ABHD5,CXXC5,RASGRP1,FAM129C,ZFP36L1,CD79B,CD79A,NT5E,TESPA1,CD19,CARNS1,BTLA,IL21R,SLAMF7,MAP6,SLAMF6,LDLR,CD74,JUN,CD72,SYVN1,TBX6…
9	ETV3L	29.33	ARCHS4 Coexpression,50;Enrichr Queries,19;GTEx Coexpression,19	CD40,CD83,TNFAIP6,LY75,TNFRSF13C,GPR174,SPIB,FCRLA,KYNU,NAMPT,BLNK,CCR7,CCR6,HS3ST3B1,DUSP2,PAX5,OAS2,IRF4,OAS3,LTA,MS4A1,S100A9,EPHA2,SDC4,RRAD,TMPRSS3,DDX60,CACNA1E,RASGRP3,CD79A,MGAT5,SLAMF9,BTLA,IL21R,CCL3,SLAMF7,SLAMF6,LDLR,SNX8,JUN,EGR3,LAMB3,TSLP,KCNB1,IFI44,MCOLN2,NR4A1,BFSP2,POU2AF1,IL7R
10	IKZF2	31.67	ARCHS4 Coexpression,8;Enrichr Queries,43;GTEx Coexpression,44	CPM,CD40,CIITA,CD83,LY75,TNFRSF13C,AFF3,GPR174,FCRLA,BLNK,CCR7,RAG2,PPP1R16B,CR2,ANXA1,PAX5,ATP1B1,OAS2,IRF4,OAS3,LTA,MS4A1,CARD11,BLK,LEF1,DDX60,RASGRP1,FOXO1,ZFP36L1,RASGRP3,DPP4,SOCS2,CD79A,NT5E,ABLIM1,CD19,BTLA,IL21R,S1PR1,SLAMF7,HIVEP2,CD74,JUN,IFI44,MCOLN2,MYO1E,BFSP2,POU2AF1,ID3,IL7R,CD22
11	TCF7	35.8	Literature ChIP-seq,40;ARCHS4 Coexpression,31;Enrichr Queries,17;ReMap ChIP-seq,63;GTEx Coexpression,28	IFITM3,PRR5,FCMR,CD83,GIMAP1,LAMC1,AFF3,GIMAP6,GIMAP8,IL27RA,JCHAIN,GPR174,SCML4,GPR171,NAMPT,BLNK,CCR7,PPP1R16B,DUSP2,ANXA1,MYBPC2,FCRL6,SPNS2,RHOH,ISLR2,ATP1B1,LAX1,MTSS1,MMP14,DDAH2,SAPCD1,DENND6B,PTPRCAP,LTB,NEIL1,CARD11,AHDC1,EMID1,EPHA2,VWA7,BLK,LTK,LEF1,CXCR5,DTX1,RASAL1,CXXC5,RASGRP1,TMEM163,FAM129C,FOXO1,ZMPSTE24,ZFP36L1,MLLT6,BEGAIN,SOCS2,DPP4,NT5E,ABLIM1,TESPA1,IL21R,CCL3,S1PR1,SLAMF6,…
12	POU2AF1	37	ARCHS4 Coexpression,64;GTEx Coexpression,10	BLK,CD40,FCMR,CIITA,LY75,TNFRSF13C,IGSF9,GPR174,SPIB,CD79B,FCRLA,CD79A,CD19,KYNU,BTLA,BLNK,IL21R,SLAMF7,SLAMF6,CCR7,CCR6,CR2,RHOH,PAX5,LAX1,MCOLN2,BFSP2,MEX3B,FAM169B,OAS2,IRF4,OAS3,LTA,GRAP,MS4A1,CD22
13	STAT4	39	Literature ChIP-seq,6;ARCHS4 Coexpression,28;Enrichr Queries,15;GTEx Coexpression,107	IFITM3,CD40,FCMR,CD83,GIMAP1,LAMC1,IL27RA,SCML4,KYNU,GPR171,NAMPT,CCR7,MYLIP,DUSP2,CR2,ANXA1,FCRL6,RHOH,TTC21A,GFRA1,TEX15,LAX1,CHIT1,MMP14,OAS2,IRF4,DDAH2,LTA,KCNQ5,PTPRCAP,LTB,S100A9,CARD11,S100A8,AHDC1,SLC29A2,DNAH1,SDC4,LEF1,AMIGO2,DDX60,RASGRP1,FOXO1,ARNTL,ZFP36L1,MLLT6,DPP4,NT5E,S1PR1,SLAMF7,SLAMF6,CD74,SLC12A3,JUN,IFI44,MCOLN2,PARP12,CD2,TJP1,NR6A1,UBXN11,P2RX3,IL2RA,CLCF1,CPD,KLRD1,GRAP,I…
14	BATF	40.4	ARCHS4 Coexpression,12;ENCODE ChIP-seq,21;Enrichr Queries,20;ReMap ChIP-seq,7;GTEx Coexpression,142	IFITM3,RTP4,CIITA,CD40,FCMR,CD83,LY75,TNFRSF13C,LAMC1,AFF3,GIMAP6,IL27RA,FCRLA,TRIM7,KYNU,NAMPT,GPR171,BLNK,ACP5,CCR7,CCR6,PPP1R16B,DUSP2,ANXA1,RHOH,ATP1B1,TLR1,SNHG15,IRF4,OAS2,BANK1,OAS3,LTA,KCNQ5,GLCCI1,LTB,PTPRCAP,BCAT1,S100A9,MS4A1,S100A8,CARD11,BLK,DNAH1,TMPRSS3,CXCR5,GLRX,CXXC5,FOXO1,ZFP36L1,SNN,MGAT5,IL21R,S1PR1,CCL3,SLAMF7,SLAMF6,HIVEP2,SNX8,CCR10,CD74,JUN,CD72,POLM,IFI44,MCOLN2,PARP12,C…
15	ZNF831	40.67	ARCHS4 Coexpression,82;Enrichr Queries,5;GTEx Coexpression,35	BLK,FCMR,LEF1,GIMAP1,CXCR5,GIMAP6,JAKMIP1,CACNA1E,RASGRP1,FAM129C,FOXO1,GIMAP8,IL27RA,MLLT6,CD79B,FCRLA,DPP4,GPR174,CD79A,SCML4,TESPA1,GPR171,BTLA,IL21R,SLAMF7,SLAMF6,CCR7,CCR6,FCRL1,PPP1R16B,CBX7,DUSP2,FCRL6,RHOH,LAX1,MCOLN2,CD2,SBK1,BANK1,IRF4,IL2RA,KLRD1,GRAP,PTPRCAP,LTB,IL7R,GPR18,CARD11
16	NFATC2	45.33	ARCHS4 Coexpression,22;Enrichr Queries,71;GTEx Coexpression,43	FCMR,CIITA,CD83,GIMAP1,LEF1,CXCR5,LY75,AFF3,GIMAP6,RASGRP1,FAM129C,FOXO1,GIMAP8,IL27RA,ZFP36L1,MLLT6,GPR174,ABLIM1,SCML4,TESPA1,GPR171,S1PR1,SLAMF6,HIVEP2,SOX5,PPP1R16B,CD74,JUN,EGR3,AUTS2,FCRL6,RHOH,LAX1,MTSS1,CD2,NR4A1,TRAF5,ID3,KLRD1,PTPRCAP,LTB,IL7R,CARD11
17	RUNX3	46.6	ARCHS4 Coexpression,119;ENCODE ChIP-seq,50;Enrichr Queries,29;ReMap ChIP-seq,6;GTEx Coexpression,29	IFITM3,FCMR,CIITA,CD40,CD83,GIMAP1,LY75,TNFRSF13C,LAMC1,GIMAP6,GIMAP8,IL27RA,GPR174,SPIB,VPREB3,TRIM7,SCML4,BCL7A,GPR171,BLNK,CCR7,IL12A,CCR6,PPP1R16B,DUSP2,MYBPC2,ANXA1,FCRL6,RHOH,LIG4,PAX5,LAX1,SHISA8,CHIT1,SNHG15,IRF4,OAS2,LTA,PTPRCAP,GLCCI1,LTB,WDFY2,S100A9,PAFAH1B3,CARD11,AHDC1,BLK,DNAH1,LEF1,CXCR5,ABHD5,CXXC5,RASGRP1,FAM129C,ZFP36L1,MLLT6,SOCS2,CD79A,SNN,CD19,CARNS1,IL21R,BTLA,S1PR1,CCL3,SL…
18	IKZF1	47	Literature ChIP-seq,116;ARCHS4 Coexpression,29;ENCODE ChIP-seq,1;Enrichr Queries,52;ReMap ChIP-seq,35;GTEx Coexpression,49	IFITM3,FCMR,CD83,GIMAP1,LY75,GIMAP6,GIMAP8,IL27RA,SPIB,GPR174,GPR171,NAMPT,IL12A,PPP1R16B,PRKCG,TTC21A,LAX1,CHIT1,KCNQ5,PTPRCAP,WDFY2,S100A9,CARD11,S100A8,EPHA2,BLK,DRC7,SDC4,ITPR3,SLCO5A1,RASGRP1,ZFP36L1,SOCS2,CD79A,ADAMTS14,TESPA1,CD19,BTLA,SLAMF7,SLAMF6,HIVEP2,CCR10,JUN,SIGLEC15,MCAM,ANKRD22,ELL3,COL1A1,UBXN11,ID3,KLRD1,GRAP,IL7R,CD200,CD22,GPR18,ACVRL1,RTP4,CIITA,CD40,LAMC1,AFF3,JCHAIN,FCRLA,…
19	FOXP3	48.75	Literature ChIP-seq,17;ARCHS4 Coexpression,18;Enrichr Queries,11;GTEx Coexpression,149	CD40,CIITA,FCMR,CD83,GIMAP1,GIMAP6,GIMAP8,IL27RA,SPIB,GPR174,SCML4,CCR7,CCR6,PPP1R16B,ANXA1,FCRL6,RHOH,RRAS2,PAX5,IRF4,LTA,PTPRCAP,LTB,S100A9,CARD11,S100A8,LTF,LEF1,CXCR5,RASGRP1,FOXO1,MLLT6,CD79B,DPP4,CD79A,CD19,MGAT5,IL21R,CCL3,BTLA,SLAMF7,SLAMF6,CD74,JUN,EGR3,CD72,CD2,COL1A1,NR4A1,POU2AF1,IL2RA,KLRD1,IL7R,CD22
20	SP140L	50.5	ARCHS4 Coexpression,74;GTEx Coexpression,27	FCRL1,CD74,FCMR,CIITA,GIMAP1,CXCR5,RHOH,LAX1,PARP12,FAM129C,IL27RA,CD79B,CD2,NLRP12,SCML4,BANK1,GPR171,SLAMF6,GRAP,PTPRCAP,LTB,IL7R,CARD11
21	BHLHE40	51.25	ARCHS4 Coexpression,52;ENCODE ChIP-seq,20;ReMap ChIP-seq,23;GTEx Coexpression,110	IFITM3,RTP4,TRAF3IP2,TNFRSF13C,LAMC1,IL27RA,ENDOU,TRIM7,NNT,NAMPT,CCR7,CPNE3,FCRL1,PPP1R16B,MYLIP,DUSP2,STARD4,SPNS2,LIG4,SHISA8,MMP11,KIFC2,DDAH2,SAPCD1,IRF4,TRAF5,LY6D,LTA,PTPRCAP,LTB,PAFAH1B3,AHDC1,STX1A,CARD11,EPHA2,VWA7,BLK,DRC7,SDC4,CXCR5,RASAL1,ITPR3,CXXC5,ZFP36L1,MLLT6,SOCS2,CD79A,SNN,CD19,CARNS1,SLAMF9,IL21R,HES1,EPS8L2,N4BP3,SNX8,LDLR,CCR10,REM2,CD74,JUN,CD72,SYVN1,TBX6,MAPK12,ACSF2,MAP…
22	MSC	51.33	ARCHS4 Coexpression,53;Enrichr Queries,38;GTEx Coexpression,63	IFITM3,CD40,OLFML2B,CD83,SDC4,TNFAIP6,RRAD,LY75,NT5E,KYNU,NAMPT,BTLA,IL21R,CCL3,SLAMF7,ACP5,PXDC1,SNX8,CD74,JUN,EGR3,ANXA1,LAMB3,TSLP,IFI44,PAX5,MCOLN2,COL1A1,NR4A1,BFSP2,MMP14,OAS2,IRF4,POU2AF1,CLCF1,LTA,ID3,IL7R,BCAT1
23	SCML4	53.67	ARCHS4 Coexpression,45;Enrichr Queries,12;GTEx Coexpression,104	CPM,FCMR,CD83,LEF1,GIMAP1,CXCR5,GIMAP6,AFF3,JAKMIP1,RASGRP1,FOXO1,IL27RA,ZFP36L1,DPP4,NT5E,ABLIM1,TESPA1,GPR171,BTLA,S1PR1,IL21R,SLAMF6,CCR7,CCR6,REM2,PPP1R16B,CD74,JUN,DUSP2,EGR3,FCRL6,RHOH,ATP1B1,LAX1,CD2,NLRP12,IRF4,ID3,KLRD1,PTPRCAP,LTB,IL7R,CARD11,CD22,GPR18,RAPGEF4
24	STAT1	59	Literature ChIP-seq,139;ARCHS4 Coexpression,24;ENCODE ChIP-seq,44;Enrichr Queries,68;ReMap ChIP-seq,42;GTEx Coexpression,37	IFITM3,RTP4,CD40,CIITA,FCMR,CD83,LY75,GIMAP6,GIMAP8,SPIB,FCRLA,TRIM7,KYNU,NAMPT,BLNK,ACP5,CCR7,PRKCG,PPP1R16B,DUSP2,ANXA1,PAX5,LAX1,CHIT1,TLR1,SNHG15,MMP14,OAS2,IRF4,OAS3,LTA,PTPRCAP,S100A9,S100A8,CARD11,SDC4,CNP,GLRX,CXXC5,DDX60,DLL1,ZFP36L1,STAMBPL1,BTLA,IL21R,SLAMF7,IGF2BP3,LDLR,CD74,CBX7,JUN,CD72,LAMB3,ANKRD22,IFI44,MCOLN2,PARP12,COL1A1,NR4A1,BFSP2,UBXN11,ZGLP1,POU2AF1,CLCF1,IL2RA,GRAP,IL7R,G…
25	BHLHE22	62.33	ARCHS4 Coexpression,39;ReMap ChIP-seq,12;GTEx Coexpression,136	CIITA,CD40,OLFML2B,LY75,GIMAP8,AFF2,SPIB,ENDOU,ARL5C,BCL7A,BLNK,CCR6,PRKCG,HS3ST3B1,PPP1R16B,MYBPC2,TTC21A,DNTT,PAX5,SHISA8,CHIT1,KIFC2,IRF4,DENND6B,PTPRCAP,NEIL1,SHANK1,CAMK2B,BLK,SLCO5A1,CXXC5,CACNA1E,IGSF9,FAM129C,BEGAIN,CD79A,SNN,SLAMF9,CARNS1,IL21R,SLAMF7,MAP6,APBB1,N4BP3,CCR10,SLC12A3,PLA2G2D,CD72,AUTS2,POLM,SYVN1,COL1A1,NR4A1,MAPK11,SBK1,UBXN11,POU2AF1,ID3,CD22
26	BACH2	64.25	ARCHS4 Coexpression,7;Enrichr Queries,35;ReMap ChIP-seq,19;GTEx Coexpression,196	FCMR,CIITA,CD83,AFF3,AFF2,VPREB3,FCRLA,UCHL1,TRIM7,BCL7A,BLNK,CCR6,RAG2,SOX5,RALGPS2,FCRL1,PPP1R16B,CHRNB1,MYBPC2,TGIF2,TMEM255A,RHOH,LIG4,DNTT,PAX5,SORCS2,MTSS1,CHIT1,MYL4,TLR1,SNHG15,MMP14,IRF4,SCN4A,SMTNL2,MS4A1,CARD11,BLK,LEF1,CXCR5,DTX1,RASAL1,RASGRP1,FAM129C,FOXO1,ZFP36L1,MLLT6,DPP4,CD79B,CD79A,SNN,ABLIM1,TESPA1,CD19,S1PR1,IL21R,SLAMF6,HIVEP2,SNX8,JUN,EGR3,AUTS2,TBX6,MAPK12,HS3ST1,NR4A1,MYO…
27	TBX21	70.75	ARCHS4 Coexpression,210;Enrichr Queries,9;ReMap ChIP-seq,5;GTEx Coexpression,59	IFITM3,FCMR,CIITA,CD40,CD83,GIMAP1,TNFRSF13C,GIMAP6,GIMAP8,IL27RA,JCHAIN,GPR174,TRIM7,SCML4,GPR171,BLNK,ACP5,CCR7,CCR6,PDE8A,PPP1R16B,MYLIP,DUSP2,FCRL6,RHOH,DNAJB14,PAX5,LAX1,SHISA8,CHIT1,SNHG15,IRF4,OAS2,OAS3,LTA,KCNQ5,PTPRCAP,GLCCI1,LTB,S100A9,CARD11,AHDC1,S100A8,BLK,LEF1,CXCR5,DTX1,JAKMIP1,RASGRP1,ZFP36L1,MLLT6,CD79B,CD79A,CARNS1,S1PR1,IL21R,CCL3,SLAMF7,SLAMF6,HIVEP2,CBX7,CD74,JUN,CD72,EGR3,IF…
28	JUNB	73	ARCHS4 Coexpression,133;Enrichr Queries,76;ReMap ChIP-seq,16;GTEx Coexpression,67	IFITM3,CIITA,FCMR,CD83,LAMC1,FCRLA,TRIM7,NAMPT,ACP5,PXDC1,CCR7,MYLIP,DUSP2,ANXA1,PDE4C,LIG4,RHOH,SNHG15,DDAH2,SAPCD1,LTA,LTB,PTPRCAP,BCAT1,S100A9,STX1A,AHDC1,S100A8,CARD11,EPHA2,VWA7,BLK,SDC4,AMIGO2,CXXC5,IGSF9,ZFP36L1,MLLT6,SOCS2,ADAMTS14,MGAT5,IL21R,S1PR1,SLAMF7,HES1,LDLR,CD74,JUN,PLA2G2D,EGR3,LAMB3,MCAM,SYVN1,COL1A1,NR4A1,ZGLP1,CLCF1,ID3
29	NFATC1	73.8	ARCHS4 Coexpression,43;ENCODE ChIP-seq,65;Enrichr Queries,59;ReMap ChIP-seq,103;GTEx Coexpression,99	ACVRL1,CD40,FCMR,CIITA,CD83,TNFRSF13C,AFF3,JCHAIN,FCRLA,CEP170B,BLNK,CCR7,PPP1R16B,DUSP2,MYBPC2,TGIF2,RHOH,SHISA8,LAX1,MTSS1,SNHG15,IRF4,BANK1,PTGES3L,SCN4A,GLCCI1,PTPRCAP,SMTNL2,MS4A1,CARD11,EPHA2,BLK,CNP,SDC4,LEF1,CXCR5,SLCO5A1,CXXC5,UACA,FOXO1,FAM129C,ZFP36L1,MLLT6,SOCS2,CD79A,ABLIM1,NT5E,TESPA1,CD19,CMYA5,BTLA,IL21R,S1PR1,SLAMF7,IGF2BP3,HIVEP2,SRPK3,GDF11,CD74,JUN,EGR3,AUTS2,POLM,SYVN1,MAPK12…
30	FOXO1	79.8	Literature ChIP-seq,15;ARCHS4 Coexpression,33;Enrichr Queries,138;ReMap ChIP-seq,21;GTEx Coexpression,192	FCMR,CD83,TRAF3IP2,GIMAP1,LY75,TNFRSF13C,LAMC1,GIMAP6,AFF3,GIMAP8,JCHAIN,TRIM7,ARL5C,BCL7A,SCML4,NNT,KYNU,ACP5,PXDC1,CCR7,PDE8A,FCRL1,PPP1R16B,HS3ST3B1,CHRNB1,DUSP2,MYBPC2,RHOH,RRAS2,ATP1B1,SHISA8,MTSS1,SNHG15,MMP14,FAM169B,IRF4,TRAF5,SCN4A,WDFY2,SLC25A53,SMTNL2,NEIL1,PAFAH1B3,CARD11,SLC29A2,BLK,SDC4,LEF1,CXCR5,DTX1,GLRX,CXXC5,JAKMIP1,UACA,RASGRP1,FOXO1,ZFP36L1,MLLT6,SOCS2,CD79B,CD79A,NT5E,ABLIM1…
31	SP100	80.67	ARCHS4 Coexpression,34;Enrichr Queries,161;GTEx Coexpression,47	RTP4,IFITM3,CD40,CIITA,FCMR,GIMAP1,LY75,DDX60,CELSR2,FAM129C,GIMAP8,IL27RA,ZFP36L1,RASGRP3,NT5E,NAMPT,MAP6,SLAMF7,SLAMF6,CD74,JUN,TGIF2,ANXA1,RHOH,IFI44,PARP12,TLR1,OAS2,OAS3,CDIP1,KLRD1,GRAP,PTPRCAP,IL7R
32	LEF1	82.75	ARCHS4 Coexpression,21;Enrichr Queries,44;ReMap ChIP-seq,215;GTEx Coexpression,51	IFITM3,FCMR,GIMAP1,AFF3,GIMAP6,CELSR2,GIMAP8,IL27RA,GPR174,SCML4,GPR171,BLNK,PXDC1,CCR7,RAG2,HS3ST3B1,ANXA1,FCRL6,RHOH,DNTT,ATP1B1,KIFC2,PTPRCAP,LTB,CARD11,LEF1,CXCR5,RASGRP1,FOXO1,RASGRP3,ZFP36L1,MLLT6,SOCS2,NT5E,ABLIM1,TESPA1,S1PR1,SLAMF6,HIVEP2,N4BP3,CD74,JUN,EGR3,AUTS2,CD2,COL1A1,MYO1E,NR6A1,ID3,ALPL,KLRD1,GRAP,IL7R,GPR18
33	POU4F1	83.33	ARCHS4 Coexpression,141;Enrichr Queries,56;GTEx Coexpression,53	CAMK2B,LEF1,LY75,CACNA1B,SLCO5A1,AFF3,TMEM163,DLL1,RASGRP3,FCRLA,SOCS2,UCHL1,DACH1,SERTAD4,BCL7A,BTLA,IL21R,SLAMF7,MAP6,PROM1,SOX5,CHRNB1,NGFR,JUN,EGR3,AUTS2,PAX5,NR4A1,BFSP2,MEX3B,COL2A1,VANGL2,SBK1,P2RX3,OAS2,IRF4,POU2AF1,LTA,ID3
34	EBF1	88	ARCHS4 Coexpression,19;ENCODE ChIP-seq,23;Enrichr Queries,88;ReMap ChIP-seq,1;GTEx Coexpression,309	OLFML2B,CD83,LY75,MSMO1,SPIB,VPREB3,ENDOU,VPREB1,DACH1,NAMPT,GPR171,PPP1R16B,MYLIP,STARD4,ZFP2,SHISA8,CHIT1,SNHG15,PTPRCAP,WDFY2,EMID1,BLK,SDC4,CNP,GLIS3,DTX1,SLCO5A1,RASGRP1,FOXO1,ZFP36L1,RASGRP3,ZMPSTE24,CD79B,SOCS2,CD79A,SNN,CD19,SLAMF7,MAP6,HIVEP2,SNX8,JUN,SIGLEC15,EGR3,AUTS2,MCAM,IFI44,COL1A1,EHD2,NR4A1,MEX3B,UBXN11,ID3,CD22,GPR18,CD200,OSCP1,PRR5,CIITA,LAMC1,TNFRSF13C,AFF3,UCHL1,TRIM7,BCL7A…
35	REL	88.67	ARCHS4 Coexpression,100;Enrichr Queries,121;GTEx Coexpression,45	CD40,CIITA,CD83,SDC4,LY75,TNFRSF13C,RASGRP1,FOXO1,FAM129C,IL27RA,ZFP36L1,RASGRP3,GPR174,KYNU,NAMPT,BTLA,IL21R,SLAMF7,SLAMF6,CCR7,HIVEP2,LDLR,CD74,DUSP2,JUN,EGR3,KCNB1,RHOH,LAX1,NR4A1,OAS2,IRF4,ID3,KLRD1,GRAP,IL7R,CARD11
36	ETS1	93.33	Literature ChIP-seq,160;ARCHS4 Coexpression,35;ENCODE ChIP-seq,4;Enrichr Queries,105;ReMap ChIP-seq,214;GTEx Coexpression,42	IFITM3,FCMR,CD83,GIMAP1,LY75,MSMO1,GIMAP6,GIMAP8,IL27RA,GPR174,VPREB3,ENDOU,PRKCG,PPP1R16B,CHRNB1,ISLR2,TTC21A,LAX1,CHIT1,PTPRCAP,WDFY2,SLC25A53,CARD11,EPHA2,SDC4,CNP,KLHL14,RASAL1,DDX60,RASGRP1,FOXO1,IGSF9,ZFP36L1,RASGRP3,ZMPSTE24,CD79B,CD79A,SNN,SLAMF9,SLAMF6,HIVEP2,N4BP3,SNX8,CCR10,SRPK3,JUN,MCAM,PARP12,COL1A1,NR4A1,UBXN11,ID3,GRAP,IL7R,CD22,ACVRL1,GPSM1,CIITA,TNFAIP6,LAMC1,FMN2,AFF3,TRIM7,ARL…
37	KDM2B	94.5	ARCHS4 Coexpression,86;GTEx Coexpression,103	PPP1R16B,BLK,CIITA,LY75,TNFRSF13C,PAX5,RASGRP1,RAPGEFL1,ELL3,XKRX,CD79A,VANGL2,SAPCD1,CD19,BLNK,IL21R,IGF2BP3,N4BP3,CD22,CARD11
38	FOXJ1	96.33	ARCHS4 Coexpression,115;Enrichr Queries,36;GTEx Coexpression,138	OSCP1,IFITM3,DRC7,DNAH1,SDC4,RRAD,LEF1,RSPH9,CASC1,DLL1,ZFP36L1,DCDC2B,PROM1,NGFR,CD74,JUN,EGR3,ANXA1,MCAM,TTC21A,SORCS2,COL1A1,NR4A1,MMP14,MAP3K19,ID3,ALPL,PPP1R42,DENND6B,EPHA2,LTF
39	PRDM1	99.4	ARCHS4 Coexpression,59;ENCODE ChIP-seq,72;Enrichr Queries,18;ReMap ChIP-seq,242;GTEx Coexpression,106	GALNT12,IFITM3,CIITA,CD40,CD83,TNFAIP6,LAMC1,ARHGAP5,ENDOU,NAMPT,GPR171,CCR6,PDE8A,DUSP2,ANXA1,SPNS2,RHOH,LAX1,MTSS1,OAS2,IRF4,LY6D,DENND6B,PTPRCAP,LTB,SLC27A3,S100A9,S100A8,EPHA2,SLC29A2,SDC4,AMIGO2,LEF1,ABHD5,DDX60,RASGRP1,ZFP36L1,DPP4,NT5E,SERTAD4,S1PR1,IL21R,CCL3,SLAMF7,EPS8L2,HES1,IGF2BP3,HIVEP2,N4BP3,LDLR,NGFR,CD74,JUN,EGR3,MCAM,MOCOS,SYVN1,IFI44,TBX6,MCOLN2,ELL3,COL1A1,CD2,NR4A1,MYO1E,IL2R…
40	MEF2C	103.8	ARCHS4 Coexpression,79;ENCODE ChIP-seq,40;Enrichr Queries,220;ReMap ChIP-seq,15;GTEx Coexpression,165	IFITM3,CD40,CIITA,CD83,TNFRSF13C,AFF3,JCHAIN,GPR174,FCRLA,NAMPT,BLNK,CCR7,CCR6,FCRL1,CHRNB1,DUSP2,MYBPC2,ANXA1,RHOH,DNTT,PAX5,ATP1B1,CHIT1,SNHG15,IRF4,PTGES3L,LTA,KCNQ5,SCN4A,GLCCI1,LTB,SMTNL2,RAPGEF4,BLK,CAMK2B,LEF1,SLCO5A1,GLRX,CACNA1E,ZFP36L1,RASGRP3,CD79A,NT5E,ABLIM1,CMYA5,BTLA,IL21R,CCL3,S1PR1,HIVEP2,CCR10,SRPK3,CD74,JUN,KCNB1,MAPK12,COL1A1,NR4A1,ID3,CD22,GPR18,CD200
41	NFKB2	105	ARCHS4 Coexpression,237;Enrichr Queries,103;ReMap ChIP-seq,66;GTEx Coexpression,14	IFITM3,CD40,FCMR,CIITA,CD83,LY75,TNFRSF13C,IL27RA,GPR174,SPIB,NAMPT,CCR7,FCRL1,DUSP2,TGIF2,ANXA1,RHOH,PAX5,LAX1,SNHG15,MMP14,OAS2,IRF4,OAS3,LTA,PTPRCAP,BCAT1,CARD11,EMID1,EPHA2,SDC4,TMPRSS3,CXCR5,JAKMIP1,CACNA1E,IGSF9,ZFP36L1,MLLT6,DPP4,CD79A,SLAMF9,BTLA,IL21R,SLAMF7,SLAMF6,HIVEP2,LDLR,CD74,CBX7,PLA2G2D,JUN,CD72,MCOLN2,PARP12,COL1A1,NR4A1,NR6A1,POU2AF1,IL2RA,ID3,GRAP
42	TFEC	105	ARCHS4 Coexpression,116;Enrichr Queries,120;GTEx Coexpression,79	IFITM3,RTP4,CIITA,CD40,CD83,TNFAIP6,GIMAP1,GIMAP6,DDX60,GIMAP8,IL27RA,KYNU,GPR171,BLNK,CCL3,ACP5,SLAMF7,CD74,JUN,ANXA1,IFI44,PARP12,TLR1,OAS2,OAS3,SLCO4C1,IL7R,S100A9,S100A8
43	ZNF860	108.5	ARCHS4 Coexpression,80;GTEx Coexpression,137	FCRL1,BLK,ANXA1,TBX6,AFF3,ELL3,FAM129C,CD79B,FCRLA,ENDOU,CD79A,BANK1,CD19,LY6D,CPNE3,EPS8L2,N4BP3,MS4A1,S100A8,EPHA2,RALGPS2
44	EGR2	109.7	ARCHS4 Coexpression,158;Enrichr Queries,40;GTEx Coexpression,131	IFITM3,CD83,SDC4,TNFAIP6,ITPR3,UACA,FOXO1,ZFP36L1,SOCS2,S1PR1,CCL3,LDLR,NGFR,CD74,JUN,DUSP2,EGR3,TGIF2,ANXA1,IFI44,MTSS1,TJP1,COL1A1,SNHG15,NR4A1,IRF4,B3GNT5,ID3,IL7R,S100A9,OTUD1,S100A8
45	ATF3	112.2	Literature ChIP-seq,89;ARCHS4 Coexpression,30;ENCODE ChIP-seq,102;Enrichr Queries,42;ReMap ChIP-seq,179;GTEx Coexpression,231	IFITM3,CD40,CD83,GDA,MSMO1,CASC1,FCRLA,EPB41L4B,UCHL1,TRIM7,ARL5C,KYNU,NAMPT,TMEM108,ACP5,PXDC1,METTL17,DUSP2,ANXA1,DNAJB14,ATP1B1,CHIT1,TLR1,KIFC2,PAX8,DDAH2,OAS2,B3GNT5,PTGES3L,SLC25A53,BCAT1,PAFAH1B3,STX1A,S100A8,EPHA2,CHST3,BLK,SDC4,RRAD,AMIGO2,GLRX,UACA,IGSF9,ZFP36L1,ARNTL,SOCS2,NT5E,ABLIM1,CARNS1,CCL3,SLAMF7,HES1,LDLR,CCR10,CD74,JUN,PLA2G2D,EGR3,LAMB3,SYVN1,IFI44,COL1A1,NR4A1,NR6A1,GPAM,CLC…
46	NFKB1	112.5	ARCHS4 Coexpression,58;Enrichr Queries,271;ReMap ChIP-seq,83;GTEx Coexpression,38	IFITM3,CD40,CIITA,CD83,LY75,TRIM7,NAMPT,BLNK,CCR7,CHRNB1,DUSP2,TGIF2,ANXA1,PAX5,KIFC2,OAS2,IRF4,OAS3,LTA,CDIP1,PAFAH1B3,EPHA2,SDC4,TMPRSS3,JAKMIP1,FOXO1,ZFP36L1,MLLT6,CD79A,SNN,BTLA,IL21R,CCL3,MAP6,SLAMF7,SLAMF6,HIVEP2,LDLR,CBX7,JUN,IFI44,TBX6,MCOLN2,MAPK12,PARP12,MAPK11,NR4A1,BFSP2,MYO1C,POU2AF1,IL2RA,ID3,IL7R
47	MEF2B	112.8	ARCHS4 Coexpression,4;Enrichr Queries,16;ReMap ChIP-seq,4;GTEx Coexpression,427	FCMR,CIITA,CD40,CD83,CPNE5,LY75,TNFRSF13C,IL27RA,JCHAIN,AFF2,VPREB3,SPIB,FCRLA,ENDOU,VPREB1,BCL7A,BLNK,CCR6,RGS8,FCRL1,PPP1R16B,DUSP2,CR2,MYBPC2,RHOH,DNTT,PAX5,CHIT1,MYL4,SNHG15,IRF4,PTPRCAP,GLCCI1,LTB,MS4A1,S100A9,CARD11,BLK,KLHL14,CXCR5,DTX1,GLRX,RASAL1,TMEM163,FOXO1,FAM129C,ZFP36L1,RASGRP3,CD79B,CD79A,SNN,CD19,IL21R,S1PR1,SLAMF6,EPS8L2,HIVEP2,N4BP3,REM2,CD74,JUN,EGR3,CD72,SYVN1,ELL3,COL1A1,NR4…
48	IRF7	113.7	ARCHS4 Coexpression,217;Enrichr Queries,62;GTEx Coexpression,62	RTP4,IFITM3,CD40,CD83,GLRX,DDX60,IL27RA,GPR174,KYNU,NAMPT,IL21R,SLAMF7,SLAMF6,CD74,JUN,ANXA1,RHOH,IFI44,LAX1,PARP12,NR4A1,OAS2,OAS3,ID3,GRAP,PTPRCAP,LTB,IL7R,S100A9,CARD11,S100A8
49	EBF2	117	ARCHS4 Coexpression,57;GTEx Coexpression,177	NGFR,OLFML2B,AUTS2,GFRA1,LAMC1,FMN2,UACA,TMEM163,FOXO1,TJP1,EHD2,MEX3B,UCHL1,MYO1C,VANGL2,SERTAD4,DACH1,SBK1,P2RX3,DDAH2,MAP6,REM2
50	NPAS2	117.3	ARCHS4 Coexpression,73;Enrichr Queries,170;GTEx Coexpression,109	SDC4,AMIGO2,RASAL1,ITPR3,LAMC1,RAPGEFL1,FOXO1,ARNTL,ZFP36L1,BEGAIN,RASGRP3,SOCS2,ENDOU,NT5E,CEP170B,EPS8L2,HIVEP2,N4BP3,LYNX1,JUN,EGR3,ANXA1,COL27A1,LAMB3,SPNS2,MOCOS,COL1A1,NR4A1,MYO1C,LY6D,ID3,STX1A,EPHA2
51	EGR1	118.5	Literature ChIP-seq,8;ARCHS4 Coexpression,346;ENCODE ChIP-seq,63;Enrichr Queries,72;ReMap ChIP-seq,111;GTEx Coexpression,111	IFITM3,GALNT12,CD83,OLFML2B,CPNE5,MSMO1,ABCA13,CELSR2,RAPGEFL1,GIMAP8,IL27RA,VPREB1,DACH1,NAMPT,RGS8,SOX5,PRKCG,PPP1R16B,MYLIP,STARD4,COL27A1,SLC30A4,CLEC11A,DNAJB14,ATP1B1,CHIT1,LY6D,KCNQ5,PTPRCAP,WDFY2,SLC25A53,S100A8,EMID1,EPHA2,BLK,SDC4,KLHL14,RRAD,CACNA1B,DTX1,RASAL1,SLCO5A1,ITPR3,KRBA1,CACNA1E,FOXO1,ZFP36L1,CNN3,ZMPSTE24,SOCS2,XKRX,DPP4,ADAMTS14,SNN,MAP6,SLAMF7,HIVEP2,N4BP3,SNX8,CCR10,CBX7,…
52	ZBED2	118.7	ARCHS4 Coexpression,15;Enrichr Queries,69;GTEx Coexpression,272	KLHL14,SDC4,TMPRSS3,AMIGO2,LEF1,LY75,ITPR3,DDX60,RASGRP1,IL27RA,MLLT6,DPP4,SOCS2,NT5E,TESPA1,GPR171,IL21R,EPS8L2,SLAMF6,HIVEP2,RAG2,PPP1R16B,CERS4,JUN,EGR3,ANXA1,LAMB3,ANKRD22,IFI44,MCOLN2,COL1A1,CD2,PAX8,IRF4,OAS3,IL2RA,LTA,GLCCI1,IL7R,S100A9,S100A8,CARD11,EPHA2
53	GFI1	119	ARCHS4 Coexpression,282;Enrichr Queries,14;GTEx Coexpression,61	IFITM3,FCMR,CIITA,CD83,LEF1,LY75,RASGRP1,IL27RA,MLLT6,GPR174,CD79B,DPP4,SOCS2,SCML4,GPR171,IL21R,SLAMF7,SLAMF6,CCR7,PPP1R16B,CD74,DUSP2,JUN,EGR3,ANXA1,FCRL6,CLEC11A,RHOH,PAX5,ATP1B1,LAX1,MCOLN2,CD2,NR4A1,IRF4,POU2AF1,IL2RA,ID3,KLRD1,PTPRCAP,LTB,IL7R,S100A9,CARD11,S100A8
54	IRF9	119.3	ARCHS4 Coexpression,218;Enrichr Queries,66;ReMap ChIP-seq,139;GTEx Coexpression,54	RTP4,IFITM3,CIITA,FCMR,GIMAP1,GIMAP6,GIMAP8,IL27RA,TRIM7,NAMPT,CCR7,ANXA1,CLEC11A,RHOH,MMP14,DDAH2,OAS2,OAS3,PTPRCAP,LTB,BCAT1,CARD11,EMID1,S100A8,LTF,DRC7,SDC4,RSPH9,GLRX,ABHD5,DDX60,ZFP36L1,CD79B,SOCS2,ADAMTS14,SLAMF6,LDLR,CD74,JUN,LAMB3,IFI44,TBX6,PARP12,NLRP12,UBXN11,ZGLP1,MAP3K19,ID3,GRAP,IL7R,CD22
55	ZNF101	124.7	ARCHS4 Coexpression,264;Enrichr Queries,53;GTEx Coexpression,57	FCMR,CD83,TRAF3IP2,LEF1,CXCR5,RASGRP1,FAM129C,IL27RA,RASGRP3,ABLIM1,SCML4,GPR171,IL21R,SLAMF6,CCR7,LDLR,PPP1R16B,JUN,DUSP2,PDE4C,RHOH,IFI44,MCOLN2,TLR1,CD2,NLRP12,IRF4,PTGES3L,KLRD1,GRAP,PTPRCAP,LTB,GLCCI1,IL7R,GPR18,CARD11
56	EOMES	130.4	Literature ChIP-seq,70;ARCHS4 Coexpression,309;Enrichr Queries,22;ReMap ChIP-seq,185;GTEx Coexpression,66	GALNT12,IFITM3,CD83,FMN2,RAPGEFL1,DACH1,SCML4,GPR171,CCR7,PPP1R16B,CHRNB1,DUSP2,ANXA1,FCRL6,TMEM255A,RHOH,ISLR2,RRAS2,LIG4,GFRA1,ATP1B1,LAX1,MYL4,IRF4,DDAH2,B3GNT5,KCNQ5,RHOU,DENND6B,SCN4A,PTPRCAP,LTB,BCAT1,S100A9,CARD11,AHDC1,S100A8,EPHA2,SLC29A2,SDC4,KLHL14,LEF1,GLRX,RASGRP1,UACA,ZFP36L1,ZMPSTE24,MLLT6,DPP4,NT5E,ABLIM1,SLAMF7,MAP6,SLAMF6,IGF2BP3,REM2,CD74,GDF11,JUN,EGR3,AUTS2,CD2,COL1A1,NR4A1,C…
57	STAT5A	130.7	Literature ChIP-seq,81;ARCHS4 Coexpression,230;ENCODE ChIP-seq,86;Enrichr Queries,112;ReMap ChIP-seq,69;GTEx Coexpression,206	IFITM3,CPM,CD40,CIITA,CD83,GIMAP1,LY75,TNFRSF13C,GIMAP6,GIMAP8,IL27RA,TRIM7,NNT,NAMPT,ACP5,CCR7,ANXA1,RHOH,SHISA8,CHIT1,MYL4,SNHG15,DDAH2,IRF4,OAS2,LTA,ACOT1,DENND6B,CARD11,S100A8,LTF,SDC4,CNP,LEF1,ABHD5,CRIP3,CXXC5,RASGRP1,FOXO1,IGSF9,ZFP36L1,MLLT6,SOCS2,CD79A,SERTAD4,STAMBPL1,CMYA5,IL21R,SLAMF7,HES1,IGF2BP3,N4BP3,CD74,JUN,CD72,POLM,ANKRD22,PARP12,COL1A1,NR4A1,MYO1C,GPAM,IL2RA,SLCO4C1,STAC2,ID3,…
58	FOSB	131.3	ARCHS4 Coexpression,98;Enrichr Queries,50;GTEx Coexpression,246	IFITM3,CIITA,DNAH1,CD83,SDC4,TNFAIP6,RRAD,ZFP36L1,MLLT6,SOCS2,NAMPT,LDLR,CD74,MYLIP,JUN,DUSP2,EGR3,ANXA1,COL1A1,SNHG15,NR4A1,ID3,SLC27A3,S100A9,OTUD1,S100A8,EPHA2
59	TEF	132.3	ARCHS4 Coexpression,123;Enrichr Queries,135;GTEx Coexpression,139	CAMK2B,IFITM3,SDC4,CACNA1B,CXXC5,FOXO1,BEGAIN,ARNTL,ZFP36L1,CIART,SOCS2,BCL7A,CARNS1,CEP170B,APBB1,LDLR,PRKCG,CBX7,JUN,LYNX1,ATP1B1,MTSS1,COL1A1,NR4A1,MAPK11,KIFC2,CDIP1,ID3,DENND6B,RAPGEF4
60	ERG	132.8	Literature ChIP-seq,66;ARCHS4 Coexpression,93;Enrichr Queries,218;ReMap ChIP-seq,172;GTEx Coexpression,115	ACVRL1,OLFML2B,GIMAP6,AFF3,CELSR2,GIMAP8,VPREB3,VPREB1,TRIM7,NAMPT,PXDC1,IL12A,RAG2,MYLIP,ANXA1,DNTT,KIFC2,DENND6B,KCNQ5,PTPRCAP,SLC27A3,PAFAH1B3,EMID1,EPHA2,SLC29A2,LEF1,CXXC5,FOXO1,RASGRP3,SOCS2,CD79A,ABLIM1,TESPA1,CARNS1,S1PR1,HES1,EPS8L2,PROM1,CD74,JUN,CD72,MCAM,MOCOS,SYVN1,MAPK12,ELL3,COL1A1,EHD2,NR4A1,MAPK11,MYO1C,NR6A1,CLCF1,ID3
61	MAF	133.3	ARCHS4 Coexpression,181;Enrichr Queries,126;ReMap ChIP-seq,36;GTEx Coexpression,190	IFITM3,GIMAP1,TNFRSF13C,RAPGEFL1,TRIM7,GPR171,CCR7,CHRNB1,DUSP2,ANXA1,RHOH,ATP1B1,SHISA8,LAX1,MTSS1,CHIT1,SNHG15,KIFC2,IRF4,LTA,PTPRCAP,LEF1,CXCR5,ITPR3,RSPH9,CXXC5,IGSF9,FOXO1,ZFP36L1,MLLT6,XKRX,DPP4,SOCS2,ABLIM1,CARNS1,DCDC2B,S1PR1,SLAMF7,HES1,REM2,CD74,JUN,PLA2G2D,POLM,TBX6,MCOLN2,ELL3,MAPK12,CD2,COL1A1,NR4A1,MAPK11,VANGL2,UBXN11,CLCF1,IL2RA,ID3,IL7R
62	BCL11A	134	ARCHS4 Coexpression,207;ENCODE ChIP-seq,5;Enrichr Queries,48;ReMap ChIP-seq,11;GTEx Coexpression,399	CD40,CIITA,CD83,TNFRSF13C,AFF3,CELSR2,RAPGEFL1,SPIB,TRIM7,DACH1,ACP5,CCR7,CPNE3,CCR6,SOX5,PPP1R16B,LYNX1,DUSP2,MYBPC2,TGIF2,ANXA1,RHOH,DNTT,PAX5,ATP1B1,SHISA8,MTSS1,TLR1,SNHG15,KIFC2,IRF4,BANK1,LY6D,LTA,KCNQ5,PTPRCAP,LTB,GLCCI1,BCAT1,MS4A1,PAFAH1B3,AHDC1,BLK,LEF1,SLCO5A1,CXXC5,RASGRP1,CACNA1E,FOXO1,FAM129C,ZFP36L1,MLLT6,XKRX,SOCS2,CD79B,CD79A,SNN,ABLIM1,MGAT5,CARNS1,IL21R,CCL3,SLAMF7,IGF2BP3,HIVE…
63	NKX26	136.5	ARCHS4 Coexpression,94;GTEx Coexpression,179	GPSM1,CPNE5,KLHL14,CRISP3,CHCHD10,LAMC1,KRBA1,MYL4,COL1A1,EHD2,MMP14,NT5E,COL2A1,MYO1C,NNT,MGAT5,MYZAP,SMTNL2
64	EHF	142	ARCHS4 Coexpression,239;Enrichr Queries,115;ReMap ChIP-seq,125;GTEx Coexpression,89	SDC4,CRISP3,RASAL1,ITPR3,RAPGEFL1,ZFP36L1,DPP4,ENDOU,EPB41L4B,NT5E,ABLIM1,TRIM7,KYNU,BLNK,CPNE3,EPS8L2,CCR7,IGF2BP3,N4BP3,PROM1,CD74,JUN,ANXA1,LAMB3,TBX6,ATP1B1,COL1A1,TJP1,CPD,LY6D,S100A9,S100A8,EPHA2
65	ZHX2	144	ARCHS4 Coexpression,25;Enrichr Queries,283;ReMap ChIP-seq,163;GTEx Coexpression,105	IFITM3,CD40,FCMR,LAMC1,FCRLA,TRIM7,CEP170B,FCRL1,PPP1R16B,CHRNB1,MYBPC2,PAX5,ATP1B1,MTSS1,KIFC2,DDAH2,SAPCD1,OAS2,PTGES3L,PTPRCAP,SMTNL2,CARD11,EPHA2,VWA7,BLK,SDC4,CXCR5,DTX1,RSPH9,CXXC5,UACA,FOXO1,ZFP36L1,MLLT6,CD79B,CD79A,ABLIM1,CD19,CMYA5,CARNS1,SLAMF7,HES1,EPS8L2,HIVEP2,CCR10,SRPK3,JUN,AUTS2,SYVN1,TBX6,MAPK12,COL1A1,NR6A1,ZGLP1,ID3,CD22
66	ZNF80	144	ARCHS4 Coexpression,392;Enrichr Queries,6;GTEx Coexpression,34	BLK,FCMR,TNFAIP6,LEF1,CXCR5,DDX60,JAKMIP1,FAM129C,IL27RA,GPR174,FCRLA,DPP4,CD79A,SCML4,STAMBPL1,CD19,GPR171,BTLA,IL21R,SLAMF7,SLAMF6,CCR7,CCR6,FCRL1,DUSP2,ANXA1,FCRL6,CCDC136,RHOH,PAX5,LAX1,CD2,COL1A1,BANK1,IRF4,POU2AF1,IL2RA,TRAF5,KLRD1,PTPRCAP,LTB,IL7R,GPR18,CARD11,S100A8
67	PLSCR1	145	ARCHS4 Coexpression,23;GTEx Coexpression,267	IFITM3,RTP4,CD74,CD40,CD83,TNFAIP6,ANKRD22,IFI44,DDX60,MCOLN2,PARP12,TLR1,BCL7A,OAS2,CPD,KYNU,OAS3,NAMPT,CCL3,SLAMF7
68	NEUROG2	146	ARCHS4 Coexpression,201;Enrichr Queries,215;GTEx Coexpression,22	GPSM1,CD40,LEF1,LY75,SLCO5A1,TNFRSF13C,AFF3,CACNA1E,DLL1,GPR174,SPIB,FCRLA,CD79A,SNN,DACH1,BCL7A,MGAT5,BTLA,BLNK,IL21R,SLAMF7,MAP6,SLAMF6,CCR7,CCR6,SOX5,NGFR,DUSP2,JUN,EGR3,AUTS2,PAX5,MCOLN2,COL1A1,BFSP2,COL2A1,P2RX3,OAS2,IRF4,OAS3,POU2AF1,LTA,ID3
69	BCL6B	146.3	ARCHS4 Coexpression,60;Enrichr Queries,131;GTEx Coexpression,248	ACVRL1,IFITM3,GIMAP1,LAMC1,GIMAP6,THSD1,GIMAP8,RASGRP3,SOCS2,S1PR1,N4BP3,PPP1R16B,JUN,MCAM,SPNS2,COL1A1,TJP1,EHD2,NR4A1,MAPK11,MMP14,MYO1C,ID3,ALPL,EPHA2
70	JUN	151	Literature ChIP-seq,61;ARCHS4 Coexpression,332;ENCODE ChIP-seq,3;Enrichr Queries,136;ReMap ChIP-seq,153;GTEx Coexpression,221	IFITM3,GALNT12,OLFML2B,CD83,LY75,GPR174,NAMPT,GPR171,IL12A,PDE8A,PPP1R16B,MYLIP,LIG4,ATP1B1,CHIT1,CDIP1,WDFY2,STX1A,CARD11,EPHA2,BLK,SDC4,SLCO5A1,KRBA1,IGSF9,ZFP36L1,CNN3,RASGRP3,SOCS2,DPP4,ADAMTS14,SNN,CD19,SLAMF9,CMYA5,SLAMF6,SRPK3,CBX7,NGFR,JUN,EGR3,IFI44,ELL3,COL1A1,NR4A1,UBXN11,CPD,MAP3K19,ID3,ALPL,GRAP,IL7R,CD22,GPR18,CD200,CD40,LAMC1,AFF3,KYNU,BLNK,CCR6,METTL17,DUSP2,ANXA1,TMEM255A,KIFC2,D…
71	PCGF2	152.5	ARCHS4 Coexpression,223;ReMap ChIP-seq,82	GPSM1,MCTP1,LEF1,HEPACAM2,FMN2,TMEM163,ARNTL,UCHL1,DACH1,SCML4,MAP6,IGF2BP3,PROM1,NGFR,CHRNB1,MYLIP,GDF11,CR2,TSLP,AUTS2,TMEM255A,CCDC158,PAX5,MCOLN2,CHIT1,COL2A1,NR6A1,VANGL2,SBK1,PAX8,IRF4,DDAH2,CD200,AHDC1,SLC29A2
72	AHRR	153.5	ARCHS4 Coexpression,236;GTEx Coexpression,71	CD40,LY75,PAX5,LAMC1,MCOLN2,COL1A1,EHD2,MYO1E,BFSP2,MMP14,MYO1C,OAS2,IRF4,POU2AF1,BTLA,LTA,IL21R,SLAMF7,ACP5,IGF2BP3,SNX8
73	BCL6	155	Literature ChIP-seq,147;ARCHS4 Coexpression,307;Enrichr Queries,49;ReMap ChIP-seq,3;GTEx Coexpression,269	IFITM3,RTP4,CIITA,CD83,TNFRSF13C,GIMAP6,SPIB,TRIM7,BCL7A,SCML4,NAMPT,CCR6,RALGPS2,DUSP2,MYBPC2,ANXA1,RHOH,TTC21A,PAX5,ATP1B1,SHISA8,SORCS2,MTSS1,TLR1,CHIT1,SNHG15,COL2A1,KIFC2,IRF4,DENND6B,PTPRCAP,S100A9,AHDC1,S100A8,EPHA2,CHST3,SLC29A2,BLK,SDC4,CXCR5,DTX1,RASAL1,GLRX,ABHD5,CXXC5,RASGRP1,FOXO1,ZFP36L1,CD79B,SOCS2,CD79A,SNN,CARNS1,IL21R,S1PR1,HES1,IGF2BP3,HIVEP2,N4BP3,LDLR,REM2,CD74,GDF11,JUN,CD72…
74	RFX5	155.2	ARCHS4 Coexpression,54;ENCODE ChIP-seq,58;Enrichr Queries,390;ReMap ChIP-seq,272;GTEx Coexpression,2	RTP4,IFITM3,CD40,FCMR,CIITA,TNFAIP6,LY75,TNFRSF13C,GPR174,SPIB,FCRLA,TRIM7,SCML4,BLNK,TMEM108,CCR7,CCR6,PPP1R16B,DUSP2,CR2,STARD4,TGIF2,MYBPC2,RHOH,PAX5,ATP1B1,LAX1,SNHG15,OAS2,IRF4,OAS3,LTA,PTPRCAP,MS4A1,PAFAH1B3,CARD11,VWA7,BLK,SDC4,GLRX,CXXC5,ZFP36L1,ARNTL,CD79B,SOCS2,CD79A,CD19,BTLA,IL21R,SLAMF7,SLAMF6,HES1,N4BP3,LDLR,CCR10,CD74,GDF11,JUN,CD72,SYVN1,BTNL2,TBX6,MCOLN2,PARP12,MYO1E,BFSP2,POU2AF…
75	ZNF267	156	ARCHS4 Coexpression,63;Enrichr Queries,336;GTEx Coexpression,69	CD40,CD83,TNFAIP6,LY75,DDX60,IL27RA,ZFP36L1,GPR174,KYNU,NAMPT,BTLA,IL21R,CCL3,SLAMF7,SLAMF6,CCR7,HIVEP2,LDLR,JUN,DUSP2,ANXA1,RHOH,IFI44,MCOLN2,TLR1,NR4A1,OAS2,IRF4,GRAP,IL7R
76	ZFAT	156.3	ARCHS4 Coexpression,51;Enrichr Queries,386;GTEx Coexpression,32	BLK,CD40,CIITA,CD83,LY75,GLIS3,TNFRSF13C,AFF3,CXXC5,FAM129C,ZFP36L1,SPIB,FCRLA,CD79A,ENDOU,ABLIM1,MGAT5,KYNU,BTLA,BLNK,IL21R,SLAMF7,SLAMF6,CCR7,HIVEP2,SOX5,AUTS2,RHOH,PAX5,MCOLN2,MTSS1,BFSP2,OAS2,IRF4,POU2AF1,LTA,ID3,KCNQ5,CD22
77	POU6F1	158.7	ARCHS4 Coexpression,129;Enrichr Queries,159;GTEx Coexpression,188	CAMK2B,LEF1,CACNA1B,AFF3,RASGRP1,FOXO1,BEGAIN,ZFP36L1,MLLT6,SOCS2,ABLIM1,CARNS1,S1PR1,APBB1,HIVEP2,PRKCG,CBX7,JUN,LYNX1,EGR3,KCNB1,COL1A1,MAPK11,NR4A1,KIFC2,STAC2,ID3,DENND6B,RAPGEF4,SHANK1
78	RARG	163.8	Literature ChIP-seq,60;ARCHS4 Coexpression,232;Enrichr Queries,106;GTEx Coexpression,257	IFITM3,SDC4,TRAF3IP2,ITPR3,LAMC1,CXXC5,RAPGEFL1,FOXO1,ZFP36L1,MLLT6,XKRX,SOCS2,ENDOU,CEP170B,BLNK,EPS8L2,N4BP3,LDLR,JUN,ANXA1,TGIF2,MCAM,COL1A1,NR4A1,MYO1E,EHD2,MMP14,VANGL2,MYO1C,CLCF1,LY6D,ID3,S100A8,EPHA2
79	THRA	165.8	Literature ChIP-seq,104;ARCHS4 Coexpression,168;Enrichr Queries,231;GTEx Coexpression,160	CAMK2B,FMN2,JAKMIP1,CXXC5,CACNA1E,FOXO1,ZFP36L1,SOCS2,SNN,ABLIM1,CARNS1,MAP6,HIVEP2,APBB1,LDLR,PRKCG,PPP1R16B,CBX7,JUN,LYNX1,ATP1B1,MTSS1,MAPK12,COL1A1,NR4A1,MAPK11,KIFC2,CPD,CDIP1,ID3,RAPGEF4
80	NFIX	166.7	ARCHS4 Coexpression,121;Enrichr Queries,178;GTEx Coexpression,201	CAMK2B,IFITM3,LAMC1,CXXC5,CNN3,ZFP36L1,ABLIM1,TRIM7,BCL7A,CARNS1,CEP170B,HIVEP2,APBB1,CBX7,JUN,LYNX1,TGIF2,ANXA1,MYBPC2,AUTS2,ATP1B1,PARP12,COL1A1,EHD2,NR4A1,SBK1,MYO1C,KIFC2,ID3,SCN4A
81	HNF1B	167.3	ARCHS4 Coexpression,284;Enrichr Queries,173;ReMap ChIP-seq,45	CPM,CD40,GAL3ST1,SDC4,GDA,AMIGO2,LEF1,GLIS3,GLRX,LAMC1,ARHGAP5,ZFP36L1,DPP4,NT5E,ABLIM1,MGAT5,KYNU,HES1,EPS8L2,HMGCS2,PROM1,RALGPS2,MYLIP,CD74,JUN,ANXA1,LAMB3,ATP1B1,FMO5,HS3ST1,MYL4,TLR1,COL1A1,NR4A1,PAX8,CLCF1,ID3,BCAT1,OTUD1,EPHA2,CHST3
82	SP110	172.3	ARCHS4 Coexpression,46;Enrichr Queries,83;GTEx Coexpression,388	IFITM3,RTP4,CD40,FCMR,CD83,GIMAP1,DDX60,GIMAP6,GIMAP8,IL27RA,RASGRP3,SCML4,NAMPT,SLAMF7,SLAMF6,CD74,JUN,ANXA1,RHOH,IFI44,PARP12,TLR1,NLRP12,OAS2,OAS3,GRAP,PTPRCAP,IL7R,S100A9,CARD11
83	TCF7L2	173	Literature ChIP-seq,69;ARCHS4 Coexpression,328;ENCODE ChIP-seq,37;Enrichr Queries,338;ReMap ChIP-seq,174;GTEx Coexpression,92	OLFML2B,LY75,LAMC1,ARHGAP5,TRIM7,SCML4,NNT,KYNU,PXDC1,PDE8A,PPP1R16B,MYLIP,ANXA1,COL27A1,SLC30A4,RRAS2,ATP1B1,SORCS2,MMP14,DDAH2,SCN4A,PTPRCAP,BCAT1,PAFAH1B3,STX1A,EPHA2,SDC4,AMIGO2,LEF1,CXCR5,CACNA1B,CXXC5,THSD1,FOXO1,IGSF9,ZFP36L1,MLLT6,SOCS2,ABLIM1,STAMBPL1,HES1,IGF2BP3,EPS8L2,LDLR,SLC12A3,JUN,EGR3,AUTS2,MCAM,SYVN1,TBX6,COL1A1,TJP1,EHD2,MYO1C,NR6A1,GPAM,ID3,STRN
84	PITX3	173.3	ARCHS4 Coexpression,281;Enrichr Queries,123;GTEx Coexpression,116	MCTP1,LEF1,FOXO1,ARNTL,CMYA5,SRPK3,CHRNB1,NGFR,JUN,MYBPC2,EGR3,MOCOS,CHCHD10,GFRA1,PAX5,MAPK12,COL1A1,NR4A1,COL2A1,PAX8,IRF4,PTGES3L,ID3,ALPL,SCN4A,SMTNL2,SLC29A2
85	HEY1	173.3	ARCHS4 Coexpression,179;Enrichr Queries,229;GTEx Coexpression,112	CAMK2B,MCTP1,TNFAIP6,LEF1,JAKMIP1,CACNA1E,THSD1,FOXO1,ZFP36L1,CNN3,SOCS2,SNN,S1PR1,HES1,PPP1R16B,JUN,EGR3,ANXA1,AUTS2,TMEM255A,MCAM,ATP1B1,COL1A1,MAPK11,NR4A1,VANGL2,CDIP1,ID3,RHOU
86	NFE2L2	174	Literature ChIP-seq,73;ARCHS4 Coexpression,150;Enrichr Queries,235;ReMap ChIP-seq,154;GTEx Coexpression,258	IFITM3,RTP4,CD83,LAMC1,ARHGAP5,CELSR2,ENDOU,UCHL1,TRIM7,SCML4,NAMPT,TMEM108,CPNE3,PXDC1,RALGPS2,CR2,ANXA1,SLC30A4,ATP1B1,KIFC2,DDAH2,LY6D,PTGES3L,RHOU,STX1A,EPHA2,SDC4,GLIS3,GLRX,ABHD5,CXXC5,CACNA1E,FOXO1,ZFP36L1,MLLT6,CIART,CNN3,RASGRP3,CD19,SLAMF7,EPS8L2,HES1,LDLR,REM2,CD74,JUN,AUTS2,MCAM,TBX6,MCOLN2,PARP12,NR4A1,BFSP2,SBK1,ZGLP1,CLCF1,ID3,STRN,CD22,MEGF9
87	EPAS1	182	ARCHS4 Coexpression,209;Enrichr Queries,184;ReMap ChIP-seq,65;GTEx Coexpression,270	ACVRL1,IFITM3,MCTP1,GAL3ST1,TNFRSF13C,LAMC1,GIMAP6,GIMAP8,NAMPT,ACP5,PXDC1,CCR6,STARD4,ANXA1,SPNS2,ATP1B1,SHISA8,CHIT1,MMP14,AHDC1,EPHA2,LTK,SDC4,RASAL1,KRBA1,CXXC5,THSD1,FOXO1,ZFP36L1,SOCS2,NT5E,MGAT5,S1PR1,SLAMF6,IGF2BP3,EPS8L2,N4BP3,JUN,CD72,MCAM,TBX6,COL1A1,NR4A1,EHD2,MYO1C,GPAM,ZGLP1,STAC2,ID3,IL7R
88	FOSL1	182.2	ARCHS4 Coexpression,96;ENCODE ChIP-seq,35;Enrichr Queries,150;ReMap ChIP-seq,118;GTEx Coexpression,512	TRAF3IP2,SDC4,TNFAIP6,CXCR5,MSMO1,ITPR3,LAMC1,CXXC5,ZFP36L1,NT5E,ADAMTS14,ABLIM1,NAMPT,HES1,PXDC1,LDLR,JUN,DUSP2,ANXA1,EGR3,LAMB3,WHRN,ANKRD22,RRAS2,COL1A1,TLR1,SNHG15,NR4A1,EHD2,MMP14,MYO1C,DDAH2,SAPCD1,CLCF1,ID3,SCN4A,IL7R,STX1A,EPHA2,VWA7
89	IRF1	183	Literature ChIP-seq,84;ARCHS4 Coexpression,375;ENCODE ChIP-seq,109;Enrichr Queries,34;ReMap ChIP-seq,90;GTEx Coexpression,406	IFITM3,RTP4,GALNT12,CD40,CD83,GIMAP8,IL27RA,AFF2,TRIM7,SCML4,BCL7A,GPR171,NAMPT,TMEM108,METTL17,PPP1R16B,MYLIP,CERS4,ANXA1,TTC21A,LIG4,ATP1B1,TLR1,MYL4,MMP14,DDAH2,OAS2,OAS3,PTGES3L,LTB,PTPRCAP,GLCCI1,SLC25A53,S100A9,STX1A,S100A8,EPHA2,LTK,SDC4,AMIGO2,CEP85L,LEF1,GLRX,CXXC5,DDX60,UACA,FOXO1,ZFP36L1,IL21R,HES1,N4BP3,LDLR,CD74,JUN,PLA2G2D,LAMB3,MCAM,CCDC136,MOCOS,SYVN1,IFI44,CHCHD10,PARP12,CD2,COL1…
90	ATOH8	185	ARCHS4 Coexpression,249;Enrichr Queries,98;GTEx Coexpression,208	SDC4,LAMC1,CXXC5,UACA,FOXO1,ZFP36L1,SOCS2,STAMBPL1,S1PR1,PXDC1,JUN,EGR3,ANXA1,MCAM,SORCS2,COL1A1,NR4A1,EHD2,MMP14,MYO1C,PAX8,ID3,ALPL,RHOU,PAFAH1B3,EPHA2,CHST3
91	HIF1A	185.6	Literature ChIP-seq,115;ARCHS4 Coexpression,78;Enrichr Queries,364;ReMap ChIP-seq,41;GTEx Coexpression,330	IFITM3,CPM,LAMC1,EPB41L4B,TRIM7,BCL7A,NAMPT,PXDC1,HS3ST3B1,ANXA1,CLEC11A,SPNS2,ATP1B1,MYL4,MMP14,KIFC2,IRF4,PTGES3L,PTPRCAP,S100A9,EPHA2,SLC29A2,CHST3,SDC4,AMIGO2,CXCR5,CACNA1B,GLRX,CXXC5,IGSF9,FOXO1,CNN3,ZFP36L1,NT5E,MGAT5,CARNS1,IGF2BP3,HES1,N4BP3,LDLR,GDF11,JUN,MAPK12,COL1A1,MAPK11,EHD2,MYO1E,BFSP2,NR6A1,SBK1,CLCF1,CPD,STAC2,ID3
92	HEYL	188.3	ARCHS4 Coexpression,70;Enrichr Queries,163;GTEx Coexpression,332	OLFML2B,SDC4,AMIGO2,LAMC1,THSD1,S1PR1,PXDC1,HES1,NGFR,SRPK3,CHRNB1,JUN,MCAM,SORCS2,COL1A1,MYL4,EHD2,NR4A1,MMP11,MMP14,TRAF5,ID3,ALPL,SCN4A,CHST3,EPHA2
93	HIVEP3	192.3	ARCHS4 Coexpression,66;Enrichr Queries,162;GTEx Coexpression,349	CIITA,CD83,GLIS3,AFF3,CELSR2,RASGRP1,RAPGEFL1,ZFP36L1,MLLT6,ABLIM1,IL21R,CCL3,HIVEP2,N4BP3,SOX5,CD74,JUN,EGR3,AUTS2,PAX5,SORCS2,MTSS1,NR4A1,MYO1E,VANGL2,KIFC2,IRF4,B3GNT5,ID3,EPHA2
94	MTERF4	195	ARCHS4 Coexpression,56;GTEx Coexpression,334	BLK,FCMR,COL27A1,CPNE5,MTERF2,GIMAP1,LEF1,RHOH,GIMAP6,RASGRP1,PAX8,TESPA1,ZGLP1,CCR7,GLCCI1,GRAP,PTPRCAP,NEIL1,IL7R,EPHA2
95	MYOD1	195.4	ARCHS4 Coexpression,214;ENCODE ChIP-seq,16;Enrichr Queries,527;ReMap ChIP-seq,94;GTEx Coexpression,126	PRR5,IFITM3,OLFML2B,CPNE5,TRAF3IP2,BCL7A,BLNK,CHRNB1,MYBPC2,GFRA1,DNTT,PAX5,MTSS1,CHIT1,MYL4,MMP11,PAX8,IRF4,DDAH2,SAPCD1,PTGES3L,CDIP1,SCN4A,DENND6B,PTPRCAP,LTB,SMTNL2,NEIL1,AHDC1,SLC29A2,EPHA2,SDC4,RRAD,LEF1,CXXC5,FOXO1,ARNTL,SOCS2,ADAMTS14,SERTAD4,CD19,CMYA5,CARNS1,IL21R,HES1,LDLR,SRPK3,GDF11,NGFR,JUN,LAMB3,POLM,MCAM,SYVN1,MAPK12,COL1A1,NR4A1,BFSP2,CLCF1,ID3
96	SMAD3	195.8	Literature ChIP-seq,92;ARCHS4 Coexpression,131;Enrichr Queries,246;ReMap ChIP-seq,133;GTEx Coexpression,377	TRAF3IP2,GIMAP1,LAMC1,GIMAP6,GIMAP8,KYNU,NAMPT,METTL17,STARD4,ANXA1,TGIF2,ATP1B1,MMP14,B3GNT5,RHOU,BCAT1,STX1A,EPHA2,SDC4,AMIGO2,GLIS3,CACNA1B,CXCR5,ITPR3,CXXC5,UACA,FOXO1,ZFP36L1,SOCS2,CD79A,NT5E,ABLIM1,SERTAD4,MAP6,HES1,EPS8L2,APBB1,HIVEP2,LDLR,SLC12A3,JUN,LAMB3,COL1A1,TJP1,EHD2,MYO1E,MEX3B,MYO1C,CLCF1,ID3,STRN,KLRD1,GRAP,IL7R
97	MYOG	196.8	ARCHS4 Coexpression,310;ENCODE ChIP-seq,41;Enrichr Queries,352;GTEx Coexpression,84	OLFML2B,CD83,MSMO1,TNFRSF13C,LAMC1,BCL7A,NNT,PXDC1,HS3ST3B1,CHRNB1,MYLIP,LYNX1,MYBPC2,ANXA1,TTC21A,LIG4,GFRA1,SORCS2,MTSS1,MYL4,MMP11,TRAF5,PTGES3L,CDIP1,SCN4A,DENND6B,WDFY2,SMTNL2,NEIL1,SLC27A3,S100A9,S100A8,AHDC1,SLC29A2,SDC4,KLHL14,RRAD,CEP85L,CACNA1B,GLRX,CXXC5,UACA,DLL1,FOXO1,FAM129C,CNN3,NT5E,SNN,CMYA5,IL21R,SNX8,SRPK3,CBX7,JUN,SIGLEC15,LAMB3,MAPK12,COL1A1,NR4A1,EHD2,NR6A1,SBK1,GPAM,ID3,STR…
98	TEAD1	197.5	ARCHS4 Coexpression,190;Enrichr Queries,134;ReMap ChIP-seq,95;GTEx Coexpression,371	BLK,SDC4,CEP85L,AMIGO2,CXCR5,GLIS3,ITPR3,GLRX,LAMC1,CXXC5,UACA,FOXO1,CNN3,ZFP36L1,NT5E,ABLIM1,MGAT5,KYNU,SOX5,PRKCG,CHRNB1,JUN,ANXA1,TGIF2,AUTS2,RRAS2,ATP1B1,COL1A1,TJP1,EHD2,MYO1E,MYO1C,ID3,EPHA2,CHST3
99	SCX	198	ARCHS4 Coexpression,198	GPSM1,UCHL1,PAX8,KIFC2,CCDC136,CEP170B,MAP6,EPS8L2,AHDC1
100	TGIF1	200	ARCHS4 Coexpression,196;Enrichr Queries,204;GTEx Coexpression,200	CAMK2B,IFITM3,CD83,TRAF3IP2,SDC4,CACNA1B,CNN3,ZFP36L1,SOCS2,NNT,NAMPT,MAP6,IGF2BP3,APBB1,LDLR,CD74,CBX7,JUN,ANXA1,RRAS2,COL1A1,NR4A1,MAPK11,MMP14,NR6A1,CDIP1,ID3,DENND6B,EPHA2
101	SIX2	202	ARCHS4 Coexpression,200;Enrichr Queries,346;ReMap ChIP-seq,91;GTEx Coexpression,171	ACVRL1,RTP4,GPSM1,FCMR,OLFML2B,CPNE5,SDC4,RRAD,TMPRSS3,LEF1,GLRX,LAMC1,CXXC5,DLL1,ZFP36L1,AFF2,ABLIM1,DACH1,SERTAD4,CMYA5,DCDC2B,HES1,HS3ST3B1,CHRNB1,NGFR,MYLIP,JUN,MYBPC2,AUTS2,GFRA1,ATP1B1,MAPK12,MTSS1,COL1A1,NR4A1,COL2A1,SBK1,P2RX3,ID3,SCN4A,SMTNL2,AHDC1,SLC29A2,CHST3
102	TEAD4	202.2	Literature ChIP-seq,63;ARCHS4 Coexpression,482;ENCODE ChIP-seq,10;Enrichr Queries,447;ReMap ChIP-seq,76;GTEx Coexpression,135	IFITM3,OSCP1,TRAF3IP2,MSMO1,LAMC1,AFF3,TRIM7,ARL5C,SCML4,BLNK,TMEM108,PDE8A,SOX5,RALGPS2,PRKCG,CHRNB1,DUSP2,MYBPC2,ANXA1,TGIF2,TMEM255A,PDE4C,RRAS2,SORCS2,OAS2,PTGES3L,SCN4A,GLCCI1,SMTNL2,BCAT1,CARD11,SLC29A2,EPHA2,RAPGEF4,CHST3,SDC4,RRAD,AMIGO2,CXCR5,GLIS3,GLRX,CXXC5,TMEM163,CACNA1E,IGSF9,CNN3,ZFP36L1,RASGRP3,ARNTL,SOCS2,ADAMTS14,SERTAD4,STAMBPL1,MGAT5,CMYA5,HES1,IGF2BP3,PROM1,LDLR,SNX8,SRPK3,JU…
103	SOX18	204.3	ARCHS4 Coexpression,120;Enrichr Queries,373;GTEx Coexpression,120	ACVRL1,IFITM3,CD74,JUN,MCAM,GIMAP1,SPNS2,GIMAP6,THSD1,GIMAP8,RASGRP3,COL1A1,EHD2,NR4A1,MAPK11,MYO1C,S1PR1,ID3,ALPL,PXDC1,MYZAP,S100A9,S100A8
104	ZBTB7A	204.8	ARCHS4 Coexpression,403;ENCODE ChIP-seq,27;Enrichr Queries,370;ReMap ChIP-seq,79;GTEx Coexpression,145	IFITM3,GPSM1,OSCP1,OLFML2B,TNFRSF13C,CELSR2,RAPGEFL1,SPIB,ENDOU,TRIM7,CEP170B,TMEM108,IL12A,PRKCG,MYLIP,LYNX1,MYBPC2,COL27A1,SLC30A4,SHISA8,MMP11,COL2A1,KIFC2,DDAH2,LY6D,DENND6B,PTPRCAP,GLCCI1,PAFAH1B3,AHDC1,EMID1,EPHA2,RAPGEF4,CHST3,SLC29A2,CAMK2B,SDC4,AMIGO2,LEF1,RASAL1,CXXC5,KRBA1,FOXO1,ZFP36L1,MLLT6,SNN,CARNS1,EPS8L2,HIVEP2,N4BP3,LDLR,NGFR,CBX7,JUN,WHRN,KCNB1,CCDC136,SYT15,TBX6,FMO5,MCOLN2,MA…
105	ZFHX2	206	ARCHS4 Coexpression,153;Enrichr Queries,117;GTEx Coexpression,348	OSCP1,CAMK2B,DRC7,CASC1,CELSR2,FOXO1,ZFP36L1,SOCS2,UCHL1,MAP6,HIVEP2,SOX5,GDF11,JUN,EGR3,AUTS2,CCDC158,CCDC136,TTC21A,ISLR2,ATP1B1,MTSS1,NR4A1,MEX3B,SBK1,DDAH2,ID3,AHDC1,SHANK1
106	KLF4	206.6	Literature ChIP-seq,31;ARCHS4 Coexpression,146;Enrichr Queries,201;ReMap ChIP-seq,108;GTEx Coexpression,547	IFITM3,CIITA,CD83,CPNE5,LY75,CELSR2,RAPGEFL1,TRIM7,ARL5C,DACH1,NAMPT,CEP170B,RAG2,PRKCG,MYLIP,LYNX1,STARD4,ANXA1,GFRA1,ATP1B1,SORCS2,KIFC2,SAPCD1,B3GNT5,LY6D,SLC27A3,PAFAH1B3,S100A8,EMID1,EPHA2,SDC4,ITPR3,CRIP3,CXXC5,CACNA1E,IGSF9,ZFP36L1,XKRX,SOCS2,NT5E,CMYA5,HES1,EPS8L2,N4BP3,CD74,JUN,EGR3,CCDC136,ANKRD22,ELL3,MAPK12,HS3ST1,COL1A1,EHD2,MAPK11,NR4A1,MEX3B,VANGL2,NR6A1,P2RX3,CLCF1,ID3,ALPL,KLRD1,…
107	SCRT2	210.3	ARCHS4 Coexpression,37;Enrichr Queries,202;GTEx Coexpression,392	CAMK2B,GPSM1,CACNA1B,AFF3,CACNA1E,BEGAIN,UCHL1,DACH1,MAP6,APBB1,RGS8,REM2,PPP1R16B,NGFR,GDF11,JUN,EGR3,AUTS2,KCNB1,ISLR2,PAX5,SHISA8,SBK1,VANGL2,P2RX3,DDAH2,PAFAH1B3,SHANK1
108	GLIS1	211	ARCHS4 Coexpression,191;Enrichr Queries,219;GTEx Coexpression,223	GPSM1,JUN,COL27A1,EGR3,OLFML2B,AUTS2,CLEC11A,SLC30A4,LEF1,GLIS3,GFRA1,LAMC1,AFF3,SORCS2,COL1A1,EHD2,MMP14,NT5E,MYO1C,ID3,ALPL,PXDC1,SOX5,CHST3
109	ARNTL2	211	ARCHS4 Coexpression,225;Enrichr Queries,110;GTEx Coexpression,298	IFITM3,SDC4,TNFAIP6,ITPR3,SOCS2,ENDOU,NT5E,KYNU,BLNK,CPNE3,N4BP3,LDLR,JUN,ANXA1,LAMB3,MOCOS,IFI44,COL1A1,MYO1E,OAS3,LY6D,IL7R,BCAT1,S100A9,EPHA2
110	ELF1	213.4	Literature ChIP-seq,132;ARCHS4 Coexpression,149;ENCODE ChIP-seq,89;ReMap ChIP-seq,115;GTEx Coexpression,582	GALNT12,GPSM1,FCMR,CD40,GIMAP1,LY75,MSMO1,LAMC1,GIMAP6,GPR174,SPIB,TRIM7,NAMPT,CCR7,PPP1R16B,SPNS2,RHOH,TLR1,KIFC2,DDAH2,BANK1,CDIP1,PTPRCAP,STX1A,AHDC1,EPHA2,CHST3,CAMK2B,CNP,SDC4,CACNA1B,CXXC5,RASGRP1,ZFP36L1,MLLT6,CD79B,CD79A,CD19,CARNS1,IL21R,MAP6,HES1,APBB1,GDF11,EGR3,POLM,CCDC136,SYVN1,TBX6,MAPK12,NR4A1,MAPK11,MYO1C,NR6A1,CLCF1,POU2AF1,ID3,IL7R
111	BCL11B	214.5	Literature ChIP-seq,29;ARCHS4 Coexpression,20;Enrichr Queries,23;GTEx Coexpression,786	CAMK2B,FCMR,LEF1,CEP85L,GIMAP1,FMN2,AFF3,JAKMIP1,GIMAP6,CELSR2,CACNA1E,RASGRP1,RAPGEFL1,FOXO1,GIMAP8,ZFP36L1,MLLT6,XKRX,GPR174,ABLIM1,DACH1,TESPA1,SCML4,CCR7,HIVEP2,LDLR,SOX5,PPP1R16B,JUN,EGR3,AUTS2,MOCOS,RHOH,ATP1B1,MTSS1,COL1A1,CD2,VANGL2,SBK1,ID3,KLRD1,PTPRCAP,IL7R,BCAT1,CARD11
112	MYF6	216.3	ARCHS4 Coexpression,227;Enrichr Queries,328;GTEx Coexpression,94	CAMK2B,SRPK3,CHRNB1,JUN,MYBPC2,RRAD,GLRX,ATP1B1,MAPK12,COL1A1,NR4A1,TRIM7,NNT,CMYA5,PTGES3L,ID3,SCN4A,SMTNL2,S100A8,SLC29A2
113	E2F5	216.5	ARCHS4 Coexpression,211;Enrichr Queries,222;ReMap ChIP-seq,249;GTEx Coexpression,184	IFITM3,GALNT12,CD40,DRC7,LEF1,CXCR5,DTX1,RSPH9,ABHD5,GIMAP8,FOXO1,FAM129C,ZFP36L1,GPR174,SOCS2,CD79B,ADAMTS14,NT5E,ABLIM1,CD19,BTLA,SLAMF7,SLAMF6,IGF2BP3,N4BP3,METTL17,RALGPS2,PRKCG,CBX7,JUN,TGIF2,RHOH,RRAS2,PAX5,TBX6,SBK1,MYO1C,POU2AF1,ID3,BCAT1,MS4A1,EMID1,CD200,CD22
114	NHLH2	216.7	ARCHS4 Coexpression,71;Enrichr Queries,318;GTEx Coexpression,261	CAMK2B,CACNA1B,CXXC5,AFF3,TMEM163,CACNA1E,DLL1,ABLIM1,UCHL1,SNN,DACH1,MAP6,REM2,NGFR,JUN,AUTS2,ISLR2,GFRA1,SHISA8,MEX3B,SBK1,COL2A1,VANGL2,KIFC2,P2RX3,DDAH2,ID3
115	PAX8	219	ARCHS4 Coexpression,263;Enrichr Queries,165;ReMap ChIP-seq,167;GTEx Coexpression,281	CD40,KLHL14,SDC4,LEF1,GLIS3,CXCR5,ITPR3,LAMC1,CELSR2,GIMAP8,FOXO1,IL27RA,ZFP36L1,STAMBPL1,HES1,EPS8L2,RAG2,N4BP3,LDLR,CD74,JUN,TGIF2,EGR3,ANXA1,LAMB3,MTERF2,SPNS2,PDE4C,PAX5,ATP1B1,ACSF2,COL1A1,NR4A1,NR6A1,MYO1C,UBXN11,ID3,GLCCI1,IL7R,CD22,EPHA2
116	PBX4	219.7	ARCHS4 Coexpression,163;Enrichr Queries,82;GTEx Coexpression,414	IFITM3,CD83,KLHL14,SDC4,LEF1,ITPR3,SOCS2,NT5E,ABLIM1,SNN,S1PR1,IL21R,LDLR,JUN,DUSP2,EGR3,AUTS2,LAMB3,POLM,WHRN,RHOH,COL1A1,CD2,NR4A1,PAX8,UBXN11,ID3,GLCCI1,IL7R,CARD11
117	NR4A1	221.3	ARCHS4 Coexpression,97;Enrichr Queries,104;ReMap ChIP-seq,233;GTEx Coexpression,451	IFITM3,CIITA,CD83,SDC4,RRAD,GLRX,CXXC5,IL27RA,ZFP36L1,SOCS2,CD79A,TRIM7,KYNU,NAMPT,IL21R,CCL3,LDLR,CD74,JUN,SIGLEC15,DUSP2,EGR3,ANXA1,MCAM,ATP1B1,HS3ST1,COL1A1,SNHG15,DDAH2,B3GNT5,PTGES3L,ID3,PTPRCAP,IL7R,OTUD1,AHDC1,EPHA2
118	SOX11	222	Literature ChIP-seq,91;ARCHS4 Coexpression,259;Enrichr Queries,337;ReMap ChIP-seq,207;GTEx Coexpression,216	ACVRL1,PRR5,OLFML2B,HEPACAM2,FMN2,CASC1,UCHL1,TRIM7,ARL5C,DACH1,IL12A,CCR6,SOX5,PRKCG,CERS4,STARD4,TGIF2,COL27A1,GFRA1,PAX5,ATP1B1,CHIT1,COL2A1,DDAH2,OAS3,TRAF5,LTA,CDIP1,ACOT1,BCAT1,PAFAH1B3,MS4A1,STX1A,CEP85L,LEF1,AMIGO2,CXCR5,SLCO5A1,JAKMIP1,DDX60,CACNA1E,ZMPSTE24,ZFP36L1,MLLT6,DPP4,SOCS2,CD79A,MAP6,GDF11,JUN,AUTS2,WHRN,COL1A1,MEX3B,ID3,GPR18,CD200
119	MAFA	222.7	ARCHS4 Coexpression,287;Enrichr Queries,251;GTEx Coexpression,130	CAMK2B,HEPACAM2,GLIS3,CXXC5,FOXO1,ZFP36L1,SOCS2,CMYA5,SRPK3,CHRNB1,NGFR,JUN,MYBPC2,EGR3,SORCS2,MAPK12,MTSS1,COL1A1,NR4A1,COL2A1,PTGES3L,ID3,SCN4A,SMTNL2,STX1A,SLC29A2
120	SPIC	223	ARCHS4 Coexpression,651;Enrichr Queries,10;GTEx Coexpression,8	PRR5,IFITM3,RTP4,FCMR,CIITA,CD40,CD83,GIMAP1,TNFRSF13C,GIMAP6,GIMAP8,JCHAIN,VPREB3,SPIB,BLNK,CCR7,CCR6,FCRL1,CR2,DUSP2,ANXA1,RHOH,ATP1B1,TLR1,MMP14,BANK1,OAS2,IRF4,OAS3,PTPRCAP,LTB,MS4A1,S100A9,EMID1,CARD11,S100A8,LTF,BLK,KLHL14,CXCR5,ABHD5,DLL1,RASGRP1,FAM129C,CD79B,DPP4,CD79A,CD19,SLAMF9,CCL3,SLAMF7,SLAMF6,SNX8,CD74,PLA2G2D,JUN,CD72,IFI44,NR4A1,ID3,ALPL,GRAP,IL7R,CD22
121	MXD1	227.3	ARCHS4 Coexpression,344;Enrichr Queries,60;GTEx Coexpression,278	IFITM3,CD83,SDC4,GLRX,ABHD5,ZFP36L1,SCML4,NAMPT,GPR171,LDLR,CD74,JUN,DUSP2,ANXA1,FCRL6,IFI44,CD2,TLR1,NR4A1,NLRP12,OAS2,OAS3,ID3,ALPL,KLRD1,IL7R,S100A9,S100A8,MEGF9
122	NR1D1	228	ARCHS4 Coexpression,183;Enrichr Queries,93;GTEx Coexpression,408	IFITM3,CAMK2B,SDC4,RAPGEFL1,CIART,ARNTL,ZFP36L1,XKRX,SOCS2,ABLIM1,CEP170B,HES1,APBB1,LDLR,CD74,CBX7,JUN,LYNX1,EGR3,ANXA1,ATP1B1,ELL3,COL1A1,NR4A1,MMP14,VANGL2,KIFC2,ID3,S100A9,STX1A,EPHA2
123	ZNF395	230	ARCHS4 Coexpression,204;Enrichr Queries,157;GTEx Coexpression,329	IFITM3,BLK,TRAF3IP2,SDC4,GLRX,ITPR3,CXXC5,FOXO1,ZFP36L1,MLLT6,SOCS2,CD79A,ABLIM1,CD19,NAMPT,CPNE3,EPS8L2,LDLR,JUN,ANXA1,LIG4,PAX5,ATP1B1,MTSS1,COL1A1,MYO1E,ID3,WDFY2,CARD11,AHDC1
124	CCDC17	231	ARCHS4 Coexpression,162;GTEx Coexpression,300	OSCP1,DNAH1,DRC7,RRAD,TTC21A,RSPH9,ABCA13,CASC1,UBXN11,MAP3K19,DCDC2B,PROM1,REM2
125	CXXC5	231	ARCHS4 Coexpression,175;GTEx Coexpression,287	CAMK2B,GPSM1,LYNX1,CACNA1B,GFRA1,TMEM163,SHISA8,CELSR2,BEGAIN,MAPK11,SBK1,KIFC2,DDAH2,ID3,APBB1
126	SATB1	233.3	ARCHS4 Coexpression,16;Enrichr Queries,63;ReMap ChIP-seq,220;GTEx Coexpression,634	ORM1,FCMR,GIMAP1,LAMC1,AFF3,GIMAP6,ABCA13,GPR174,BCL7A,GPR171,CCR7,TEKT5,PPP1R16B,DUSP2,ANXA1,RHOH,DNTT,ATP1B1,IRF4,TRAF5,PTGES3L,KCNQ5,GLCCI1,S100A8,CARD11,EPHA2,LEF1,GLRX,RASGRP1,FOXO1,ZFP36L1,MLLT6,XKRX,DPP4,SOCS2,ABLIM1,TESPA1,S1PR1,HIVEP2,SNX8,SRPK3,CBX7,CD74,JUN,AUTS2,SYT15,MYO1E,NLRP12,BFSP2,MYO1C,ID3,IL7R,MEGF9
127	MYB	234.2	Literature ChIP-seq,48;ARCHS4 Coexpression,280;ENCODE ChIP-seq,80;Enrichr Queries,695;ReMap ChIP-seq,22;GTEx Coexpression,280	IFITM3,OLFML2B,HEPACAM2,LY75,JCHAIN,SPIB,GPR174,VPREB1,TRIM7,ARL5C,DACH1,TMEM108,CCR7,IL12A,RAG2,DUSP2,ANXA1,CCDC158,CLEC11A,RHOH,DNTT,ATP1B1,CHIT1,SNHG15,FAM169B,SAPCD1,BANK1,IRF4,SNORD47,RHOU,PTPRCAP,GLCCI1,SLC27A3,AHDC1,EMID1,SLC29A2,BLK,TMPRSS3,LEF1,AMIGO2,CXCR5,GLRX,ABHD5,CXXC5,FOXO1,ZFP36L1,SOCS2,CD79B,CD79A,NT5E,TESPA1,MGAT5,CARNS1,DCDC2B,IL21R,S1PR1,SLAMF7,HES1,PROM1,LDLR,REM2,JUN,CD72,EG…
128	STAT2	234.4	ARCHS4 Coexpression,167;ENCODE ChIP-seq,22;Enrichr Queries,124;ReMap ChIP-seq,203;GTEx Coexpression,656	IFITM3,RTP4,CIITA,DRC7,CD40,CNP,RSPH9,GLRX,DDX60,CXXC5,GIMAP8,MLLT6,NAMPT,ACP5,SLAMF7,SLAMF6,IGF2BP3,LDLR,CCR10,METTL17,CD74,JUN,ANXA1,IFI44,RHOH,PARP12,OAS2,OAS3,ID3,IL7R,VWA7
129	YBX3	237	ARCHS4 Coexpression,357;GTEx Coexpression,117	CHRNB1,SRPK3,MYBPC2,RRAD,CMYA5,PTGES3L,SCN4A,GLRX,SMTNL2,MAPK12,SLC29A2
130	ZNF589	237	ARCHS4 Coexpression,216;Enrichr Queries,677;ReMap ChIP-seq,38;GTEx Coexpression,17	IFITM3,ACVRL1,GALNT12,FCMR,CIITA,CPNE5,TNFRSF13C,LAMC1,VPREB3,FCRLA,ACP5,CCR6,METTL17,FCRL1,CR2,ANXA1,TGIF2,RHOH,RRAS2,MYL4,SNHG15,BANK1,DDAH2,SAPCD1,LTA,GLCCI1,PTPRCAP,LTB,BCAT1,SLC27A3,MS4A1,CARD11,EMID1,VWA7,BLK,DRC7,LTK,KLHL14,SDC4,RSPH9,ABHD5,FAM129C,FOXO1,ZFP36L1,CD79B,DPP4,SOCS2,CD79A,ADAMTS14,NT5E,CD19,SLAMF6,HES1,IGF2BP3,CD74,CBX7,JUN,CD72,LAMB3,POLM,MTERF2,EHD2,SBK1,NR6A1,MYO1C,UBXN11,A…
131	BATF2	240.3	ARCHS4 Coexpression,147;Enrichr Queries,46;GTEx Coexpression,528	RTP4,IFITM3,CD40,CIITA,CD83,TNFAIP6,GIMAP1,DDX60,RASGRP3,SCML4,NAMPT,SLAMF7,CCR7,CD74,ANKRD22,IFI44,PARP12,TLR1,OAS2,OAS3,ALPL,LTB,IL7R,S100A9,S100A8
132	NR1D2	240.3	ARCHS4 Coexpression,166;Enrichr Queries,132;GTEx Coexpression,423	IFITM3,SDC4,MSMO1,ARHGAP5,DDX60,FOXO1,CIART,ARNTL,ZFP36L1,SOCS2,ABLIM1,BCL7A,NAMPT,CMYA5,HIVEP2,CD74,MYLIP,CBX7,JUN,ANXA1,MYBPC2,ZFP2,ATP1B1,NR4A1,SBK1,ID3,STRN,SCN4A,PAFAH1B3
133	TWIST2	241	ARCHS4 Coexpression,325;GTEx Coexpression,157	COL1A1,CPM,EHD2,MMP14,NT5E,MYO1C,CLEC11A,RRAS2,IGF2BP3,PXDC1,LAMC1
134	PRDM8	241.7	ARCHS4 Coexpression,195;Enrichr Queries,96;GTEx Coexpression,434	CAMK2B,LEF1,AFF3,MLLT6,SOCS2,NT5E,DACH1,S1PR1,HIVEP2,CBX7,JUN,LYNX1,EGR3,ANXA1,AUTS2,KCNB1,SLC30A4,IFI44,COL1A1,NR4A1,MAPK11,KIFC2,ID3,KCNQ5,RHOU,IL7R,STX1A,SHANK1
135	KLF6	242	ARCHS4 Coexpression,55;Enrichr Queries,247;ReMap ChIP-seq,74;GTEx Coexpression,592	IFITM3,CIITA,CD83,SDC4,AMIGO2,ITPR3,GLRX,LAMC1,CXXC5,GIMAP6,UACA,ZFP36L1,SOCS2,TRIM7,ARL5C,SCML4,NAMPT,MAP6,HES1,IGF2BP3,LDLR,CD74,MYLIP,JUN,ANXA1,EGR3,SPNS2,LIG4,RHOH,ATP1B1,MAPK12,COL1A1,MAPK11,NR4A1,MMP14,KIFC2,CLCF1,STAC2,CDIP1,ID3,BCAT1,IL7R,OTUD1,EPHA2,CHST3
136	ZNF318	242.5	ARCHS4 Coexpression,26;Enrichr Queries,881;ReMap ChIP-seq,32;GTEx Coexpression,31	ACVRL1,CD40,CIITA,CPNE5,LY75,TNFRSF13C,SPIB,FCRLA,NAMPT,BLNK,CCR7,CCR6,RALGPS2,PPP1R16B,STARD4,CR2,TGIF2,ANXA1,RHOH,PAX5,ATP1B1,MTSS1,CHIT1,SNHG15,OAS2,IRF4,DDAH2,SAPCD1,LTA,PTGES3L,LTB,MS4A1,CARD11,VWA7,BLK,DRC7,RSPH9,FOXO1,ZFP36L1,MLLT6,SOCS2,CD79A,ADAMTS14,ABLIM1,CD19,BTLA,IL21R,SLAMF7,HES1,IGF2BP3,HIVEP2,LDLR,CCR10,GDF11,SIGLEC15,JUN,EGR3,WHRN,MCOLN2,TJP1,BFSP2,POU2AF1,ID3,KLRD1,CD22
137	ZBTB1	242.7	ARCHS4 Coexpression,38;Enrichr Queries,613;GTEx Coexpression,77	CD40,CIITA,FCMR,LEF1,LY75,TNFRSF13C,ARHGAP5,GIMAP6,RASGRP1,FOXO1,GIMAP8,ZFP36L1,IL27RA,SOCS2,GPR174,NAMPT,BTLA,S1PR1,HIVEP2,RGS8,LDLR,PPP1R16B,JUN,TGIF2,ANXA1,RHOH,PAX5,MCOLN2,NR4A1,IRF4,POU2AF1,ID3,PTPRCAP,IL7R,MS4A1,CARD11
138	ELK3	243.3	Literature ChIP-seq,98;ARCHS4 Coexpression,89;Enrichr Queries,143;GTEx Coexpression,643	IFITM3,ACVRL1,CPNE5,LAMC1,GIMAP8,TRIM7,RAG2,HS3ST3B1,ANXA1,CLEC11A,PDE4C,DNTT,PAX5,MTSS1,MMP14,BANK1,IRF4,MYZAP,LTB,NEIL1,SLC27A3,STX1A,EPHA2,CHST3,SDC4,AMIGO2,ITPR3,FOXO1,ZFP36L1,ZMPSTE24,CNN3,MLLT6,NT5E,SNN,CD19,S1PR1,HES1,HIVEP2,GDF11,JUN,LAMB3,MCAM,MOCOS,SYVN1,COL1A1,TJP1,EHD2,MYO1C,UBXN11,CLCF1,ID3
139	GATA3	244.2	Literature ChIP-seq,109;ARCHS4 Coexpression,618;ENCODE ChIP-seq,19;Enrichr Queries,67;ReMap ChIP-seq,54;GTEx Coexpression,598	GALNT12,IFITM3,GAL3ST1,TRAF3IP2,FMN2,CELSR2,RAPGEFL1,FCRLA,EPB41L4B,UCHL1,TRIM7,KYNU,BLNK,CCR7,IL12A,HMGCS2,SOX5,METTL17,STARD4,DUSP2,ANXA1,RHOH,GFRA1,ATP1B1,CHIT1,FAM169B,KIFC2,SAPCD1,OAS3,RHOU,BCAT1,STX1A,EPHA2,SDC4,RRAD,TMPRSS3,AMIGO2,LEF1,CEP85L,CXCR5,GLRX,CRIP3,CXXC5,RASGRP1,UACA,FOXO1,IGSF9,CNN3,ZFP36L1,RASGRP3,XKRX,DPP4,SOCS2,NT5E,ABLIM1,ADAMTS14,STAMBPL1,CMYA5,HES1,EPS8L2,HIVEP2,N4BP3,SLC…
140	SNAI1	244.7	ARCHS4 Coexpression,286;Enrichr Queries,94;GTEx Coexpression,354	IFITM3,CD40,SDC4,TNFAIP6,RRAD,LEF1,ZFP36L1,SOCS2,NT5E,S1PR1,SLAMF7,JUN,DUSP2,EGR3,ANXA1,TSLP,MCAM,COL1A1,SNHG15,NR4A1,MMP14,CLCF1,ID3,BCAT1,EPHA2
141	ASCL3	245	ARCHS4 Coexpression,277;Enrichr Queries,199;GTEx Coexpression,259	DRC7,TNFAIP6,CRISP3,HEPACAM2,JCHAIN,ZFP36L1,SERTAD4,DCDC2B,PROM1,NGFR,JUN,AUTS2,MOCOS,IFI44,TTC21A,PAX5,HS3ST1,TLR1,NR4A1,CPD,MAP3K19,LY6D,ID3,IL7R,S100A9,OTUD1,S100A8,LTF
142	RUNX2	246.6	Literature ChIP-seq,34;ARCHS4 Coexpression,517;Enrichr Queries,444;ReMap ChIP-seq,55;GTEx Coexpression,183	IFITM3,GPSM1,CIITA,OLFML2B,LAMC1,AFF3,ENDOU,EPB41L4B,TRIM7,PXDC1,PDE8A,HS3ST3B1,MYLIP,ANXA1,CLEC11A,SPNS2,TLR1,MMP14,FAM169B,COL2A1,OAS3,TRAF5,GLCCI1,PTPRCAP,BCAT1,SMTNL2,AHDC1,CARD11,EPHA2,SLC29A2,BLK,SDC4,AMIGO2,LEF1,GLIS3,GLRX,IGSF9,FOXO1,FAM129C,ZFP36L1,CNN3,DPP4,SOCS2,NT5E,ADAMTS14,SLAMF9,IGF2BP3,HES1,LDLR,SNX8,CCR10,GDF11,CD74,CBX7,JUN,EGR3,POLM,WHRN,CCDC136,PARP12,COL1A1,CD2,MEX3B,GPAM,CPD…
143	FOXQ1	246.7	ARCHS4 Coexpression,148;Enrichr Queries,81;GTEx Coexpression,511	IFITM3,SDC4,LEF1,MSMO1,ITPR3,RAPGEFL1,IGSF9,ZFP36L1,SOCS2,NT5E,CEP170B,HES1,EPS8L2,PROM1,JUN,ANXA1,COL27A1,LAMB3,ANKRD22,ATP1B1,COL1A1,NR4A1,VANGL2,LY6D,ID3,S100A9,S100A8,EPHA2
144	SOX17	247	Literature ChIP-seq,137;ARCHS4 Coexpression,125;Enrichr Queries,366;GTEx Coexpression,360	IFITM3,ACVRL1,ORM1,LEF1,SLCO5A1,ITPR3,LAMC1,THSD1,ZMPSTE24,CNN3,SOCS2,FCRLA,SNN,TRIM7,S1PR1,HES1,PDE8A,SOX5,PPP1R16B,JUN,ANXA1,COL27A1,MCAM,ISLR2,ATP1B1,COL1A1,TLR1,EHD2,NR4A1,MYO1C,PAX8,STAC2,ID3,ALPL,WDFY2,EPHA2,SLC29A2
145	GBX2	247	Literature ChIP-seq,135;ARCHS4 Coexpression,242;Enrichr Queries,300;GTEx Coexpression,311	CNP,LEF1,LAMC1,JAKMIP1,AFF3,ZFP36L1,SOCS2,SNN,UCHL1,DACH1,NNT,MAP6,RGS8,HS3ST3B1,GDF11,NGFR,JUN,EGR3,AUTS2,COLQ,COL1A1,COL2A1,VANGL2,SBK1,DDAH2,CDIP1,ID3,EPHA2,CHST3
146	ZNF469	247.5	ARCHS4 Coexpression,188;GTEx Coexpression,307	COL1A1,GPSM1,EHD2,MMP14,NT5E,MYO1C,CLEC11A,RRAS2,IGF2BP3,PXDC1,LAMC1,CHST3
147	PAX7	248.7	ARCHS4 Coexpression,316;Enrichr Queries,303;GTEx Coexpression,127	LEF1,CACNA1E,DLL1,BEGAIN,DACH1,CMYA5,MAP6,SOX5,SRPK3,CHRNB1,NGFR,GDF11,MYBPC2,EGR3,AUTS2,ISLR2,GFRA1,PAX5,SORCS2,MAPK12,COL2A1,DDAH2,PTGES3L,ID3,SCN4A,SMTNL2,SLC29A2,EPHA2
148	NR4A3	249.3	ARCHS4 Coexpression,108;Enrichr Queries,27;GTEx Coexpression,613	CD83,SDC4,TNFAIP6,RRAD,SLCO5A1,RASGRP1,ZFP36L1,SOCS2,NT5E,NAMPT,S1PR1,CCL3,SLAMF7,HIVEP2,LDLR,SRPK3,CD74,JUN,DUSP2,EGR3,ANXA1,CD72,ATP1B1,MYL4,COL1A1,NR4A1,IRF4,B3GNT5,PTGES3L,ID3,IL7R,OTUD1,EPHA2
149	AHDC1	250.7	ARCHS4 Coexpression,250;Enrichr Queries,362;GTEx Coexpression,140	GPSM1,CAMK2B,ARHGAP5,CXXC5,CELSR2,RAPGEFL1,FOXO1,ZFP36L1,ENDOU,ABLIM1,TRIM7,CEP170B,HES1,N4BP3,JUN,LYNX1,AUTS2,ATP1B1,MTSS1,HS3ST1,COL1A1,VANGL2,KIFC2,CPD,LY6D,ID3,EPHA2,SHANK1
150	NFIC	253.4	ARCHS4 Coexpression,322;ENCODE ChIP-seq,9;Enrichr Queries,554;ReMap ChIP-seq,25;GTEx Coexpression,357	CIITA,LY75,LAMC1,TRIM7,KYNU,CEP170B,CHRNB1,DUSP2,LYNX1,ANXA1,TGIF2,RHOH,ATP1B1,SORCS2,SNHG15,KIFC2,DDAH2,IRF4,PTGES3L,SCN4A,SMTNL2,STX1A,AHDC1,SLC29A2,EPHA2,BLK,SDC4,CXXC5,IGSF9,ZFP36L1,MLLT6,RASGRP3,DPP4,NT5E,ABLIM1,ADAMTS14,SERTAD4,CMYA5,IL21R,HES1,IGF2BP3,HIVEP2,LDLR,CCR10,JUN,LAMB3,TSLP,MCAM,MAPK12,COL1A1,MAPK11,NR4A1,MYO1E,EHD2,MYO1C,CLCF1,ID3,IL7R
151	RELB	253.5	ARCHS4 Coexpression,484;Enrichr Queries,24;ReMap ChIP-seq,73;GTEx Coexpression,433	IFITM3,RTP4,CD40,CD83,TNFAIP6,LY75,IL27RA,NAMPT,CPNE3,CCR7,CERS4,DUSP2,ANXA1,RHOH,CHIT1,SNHG15,MMP14,IRF4,OAS2,OAS3,LTB,SMTNL2,CARD11,EPHA2,BLK,SDC4,TMPRSS3,JAKMIP1,CXXC5,DDX60,IGSF9,ZFP36L1,SOCS2,CARNS1,IL21R,SLAMF7,CD74,JUN,IFI44,MCOLN2,MAPK12,PARP12,COL1A1,MAPK11,NR4A1,NR6A1,MYO1C,P2RX3,POU2AF1,ID3,GRAP,IL7R
152	NR4A2	254	Literature ChIP-seq,149;ARCHS4 Coexpression,69;Enrichr Queries,61;GTEx Coexpression,737	IFITM3,CD83,SDC4,TNFAIP6,FMN2,JAKMIP1,FOXO1,ZFP36L1,SOCS2,SNN,NAMPT,IL21R,CCL3,HIVEP2,LDLR,CD74,MYLIP,CBX7,JUN,DUSP2,EGR3,ANXA1,RHOH,ATP1B1,COL1A1,NR4A1,B3GNT5,CDIP1,ID3,OTUD1
153	NKX21	254.5	ARCHS4 Coexpression,212;GTEx Coexpression,297	CPM,KLHL14,SDC4,GLIS3,SYT15,ITPR3,DLL1,AFF2,PAX8,UBXN11,EPS8L2,GLCCI1,RAG2,PAFAH1B3
154	INSM1	255.3	ARCHS4 Coexpression,164;Enrichr Queries,357;GTEx Coexpression,245	CAMK2B,LEF1,CACNA1B,HEPACAM2,TMEM163,DLL1,BEGAIN,AFF2,UCHL1,DACH1,MAP6,PROM1,CCR10,GDF11,JUN,EGR3,AUTS2,ISLR2,COL2A1,SBK1,DDAH2,ID3,DENND6B,CD200,STX1A,VWA7
155	FOS	256.6	ARCHS4 Coexpression,804;ENCODE ChIP-seq,75;Enrichr Queries,80;ReMap ChIP-seq,148;GTEx Coexpression,176	IFITM3,FCMR,CD83,LAMC1,GIMAP6,FCRLA,KYNU,NAMPT,PXDC1,MYLIP,DUSP2,ANXA1,LIG4,ATP1B1,B3GNT5,PTGES3L,BCAT1,S100A9,S100A8,EPHA2,SDC4,AMIGO2,CXCR5,GLRX,ZFP36L1,DPP4,SOCS2,ABLIM1,S1PR1,HES1,IGF2BP3,HIVEP2,N4BP3,LDLR,CD74,NGFR,JUN,SIGLEC15,EGR3,LAMB3,MTERF2,SYVN1,IFI44,COL1A1,NR4A1,VANGL2,NR6A1,CLCF1,ID3,STRN
156	TFCP2L1	258	ARCHS4 Coexpression,295;Enrichr Queries,345;GTEx Coexpression,134	CPM,SLC12A3,JUN,LAMB3,SDC4,CRISP3,MCAM,RASAL1,ITPR3,ATP1B1,ACSF2,RAPGEFL1,COL1A1,DPP4,SOCS2,NR4A1,VANGL2,PAX8,ID3,EPS8L2,PROM1,EPHA2
157	NR1H3	260.2	Literature ChIP-seq,35;ARCHS4 Coexpression,290;Enrichr Queries,207;ReMap ChIP-seq,78;GTEx Coexpression,691	OSCP1,IFITM3,CD40,CD83,OLFML2B,GIMAP6,GIMAP8,VPREB3,FCRLA,UCHL1,TRIM7,KYNU,ACP5,HMGCS2,MYLIP,DUSP2,ANXA1,TLR1,CHIT1,MMP11,MMP14,WDFY2,S100A9,S100A8,DNAH1,SDC4,DTX1,GLRX,ITPR3,CXXC5,DLL1,FAM129C,ZMPSTE24,DPP4,CD79B,CD79A,STAMBPL1,MGAT5,DCDC2B,S1PR1,CCL3,SLAMF7,HIVEP2,SNX8,CD74,SIGLEC15,JUN,ANKRD22,CHCHD10,TBX6,PARP12,NR4A1,GPAM,CPD,ID3,IL7R
158	GRHL3	261	ARCHS4 Coexpression,215;Enrichr Queries,264;GTEx Coexpression,304	JUN,ANXA1,SDC4,LAMB3,SPNS2,TBX6,ATP1B1,RAPGEFL1,ZFP36L1,COL1A1,XKRX,ENDOU,ABLIM1,LY6D,ID3,RHOU,EPS8L2,N4BP3,S100A9,S100A8,EPHA2
159	NCOA3	261.5	ARCHS4 Coexpression,449;Enrichr Queries,309;ReMap ChIP-seq,268;GTEx Coexpression,20	IFITM3,CD40,CIITA,LY75,TNFRSF13C,LAMC1,CELSR2,GPR174,SPIB,FCRLA,NAMPT,BLNK,CCR7,CPNE3,CCR6,HMGCS2,ANXA1,GFRA1,PAX5,ATP1B1,LAX1,MTSS1,OAS2,IRF4,OAS3,LTA,MS4A1,S100A9,STX1A,SDC4,GLRX,CXXC5,CIART,ZFP36L1,SOCS2,CD79A,BTLA,IL21R,SLAMF7,SLAMF6,HES1,N4BP3,LDLR,JUN,MCOLN2,FMO5,CD2,COL1A1,BFSP2,POU2AF1,ID3,CD22,MEGF9
160	LMX1B	263.3	ARCHS4 Coexpression,283;Enrichr Queries,223;GTEx Coexpression,284	NGFR,EGR3,SDC4,AUTS2,KCNB1,LEF1,PDE4C,GFRA1,PAX5,AFF3,SORCS2,CELSR2,ZFP36L1,COL1A1,VANGL2,SERTAD4,COL2A1,DACH1,SBK1,STAC2,MAP6,HES1,SOX5,EPHA2
161	SIX4	266.3	ARCHS4 Coexpression,377;Enrichr Queries,242;GTEx Coexpression,180	SDC4,LEF1,LAMC1,CXXC5,ZFP36L1,SOCS2,SERTAD4,CMYA5,IGF2BP3,CHRNB1,JUN,MYBPC2,RRAS2,ATP1B1,MAPK12,COL1A1,TJP1,NR4A1,PTGES3L,ID3,SCN4A,SMTNL2,BCAT1,SLC29A2,EPHA2
162	LHX9	267	ARCHS4 Coexpression,67;Enrichr Queries,249;GTEx Coexpression,485	LEF1,ZCCHC18,AFF3,CACNA1E,TMEM163,UCHL1,SERTAD4,DACH1,MAP6,RGS8,REM2,SOX5,JUN,EGR3,AUTS2,ISLR2,GFRA1,BTNL2,HS3ST1,COL1A1,NR4A1,MEX3B,COL2A1,SBK1,P2RX3,DDAH2,ID3,DENND6B,CHST3
163	NR3C1	267.2	Literature ChIP-seq,16;ARCHS4 Coexpression,27;ENCODE ChIP-seq,26;Enrichr Queries,433;ReMap ChIP-seq,134;GTEx Coexpression,967	PRR5,CD40,CD83,TNFAIP6,LY75,ABCA13,UCHL1,TRIM7,ARL5C,KYNU,NAMPT,CCR7,PPP1R16B,STARD4,ANXA1,SLC30A4,RHOH,GFRA1,ATP1B1,OAS2,IRF4,WDFY2,PAFAH1B3,STX1A,AHDC1,EPHA2,BLK,SDC4,AMIGO2,GLRX,CXXC5,UACA,FOXO1,ZFP36L1,ARNTL,BEGAIN,SOCS2,DPP4,CD79A,SNN,SLAMF9,IL21R,SLAMF7,HES1,IGF2BP3,EPS8L2,HIVEP2,NGFR,JUN,CD72,POLM,MCAM,IFI44,MCOLN2,COLQ,COL1A1,CD2,EHD2,NR4A1,MAPK11,MYO1E,SBK1,CLCF1,STAC2,ID3,IL7R,CD22,MEGF9
164	GATA2	268	Literature ChIP-seq,23;ARCHS4 Coexpression,925;ENCODE ChIP-seq,48;Enrichr Queries,261;ReMap ChIP-seq,129;GTEx Coexpression,222	ACVRL1,GALNT12,IFITM3,ORM1,FCMR,TRAF3IP2,CPNE5,HEPACAM2,LY75,MSMO1,GIMAP6,GIMAP8,GPR174,EPB41L4B,TRIM7,GPR171,IL12A,CCR7,SOX5,PPP1R16B,MYLIP,DUSP2,ANXA1,CCDC158,SLC30A4,CLEC11A,SPNS2,RHOH,ISLR2,GFRA1,DNTT,ATP1B1,SORCS2,CHIT1,MYL4,IRF4,SAPCD1,OAS3,PTGES3L,LTA,SLC27A3,SMTNL2,STX1A,EMID1,EPHA2,SDC4,LEF1,CEP85L,AMIGO2,RASAL1,CXXC5,THSD1,UACA,DLL1,IGSF9,FOXO1,ZFP36L1,CNN3,BEGAIN,SOCS2,NT5E,ABLIM1,SERT…
165	PKNOX2	269.7	ARCHS4 Coexpression,235;Enrichr Queries,416;GTEx Coexpression,158	LEF1,GLIS3,AFF3,IGSF9,AFF2,BCL7A,KYNU,TMEM108,HIVEP2,APBB1,SOX5,NGFR,JUN,EGR3,AUTS2,KCNB1,GFRA1,PAX5,SORCS2,COL1A1,NR4A1,SBK1,POU2AF1,CDIP1,KCNQ5,STX1A,SHANK1
166	SOX9	270.2	Literature ChIP-seq,72;ARCHS4 Coexpression,101;Enrichr Queries,358;ReMap ChIP-seq,144;GTEx Coexpression,676	IFITM3,ACVRL1,RTP4,GPSM1,FMN2,TNFRSF13C,ARHGAP5,CELSR2,TRIM7,CCR6,SOX5,CHRNB1,CERS4,ANXA1,COL27A1,MYBPC2,ISLR2,DNAJB14,ATP1B1,MYL4,MMP11,COL2A1,KIFC2,SAPCD1,LTA,CDIP1,PTPRCAP,BCAT1,PAFAH1B3,STX1A,EMID1,AHDC1,EPHA2,CHST3,SLC29A2,SDC4,RRAD,SLCO5A1,RASAL1,CXXC5,KRBA1,JAKMIP1,RASGRP1,FOXO1,ZFP36L1,CNN3,CD79A,NT5E,ABLIM1,DCDC2B,HES1,IGF2BP3,EPS8L2,SNX8,LDLR,JUN,EGR3,CD72,AUTS2,SYVN1,MCOLN2,PARP12,MAPK…
167	ETS2	271.8	Literature ChIP-seq,129;ARCHS4 Coexpression,400;Enrichr Queries,139;GTEx Coexpression,419	IFITM3,CD83,TRAF3IP2,SDC4,DLL1,FOXO1,ZFP36L1,XKRX,SOCS2,MGAT5,NAMPT,CCL3,HES1,EPS8L2,LDLR,PDE8A,METTL17,CD74,JUN,ANXA1,ATP1B1,MTSS1,NR4A1,B3GNT5,ID3,S100A8,EPHA2
168	JUND	273.8	Literature ChIP-seq,78;ARCHS4 Coexpression,439;ENCODE ChIP-seq,2;Enrichr Queries,443;ReMap ChIP-seq,150;GTEx Coexpression,531	IFITM3,GALNT12,CD40,ORM1,LY75,MSMO1,LAMC1,GPR174,TRIM7,KYNU,GPR171,BLNK,CCR6,PDE8A,METTL17,MYLIP,STARD4,DUSP2,ANXA1,TMEM255A,PDE4C,LIG4,ATP1B1,CHIT1,KIFC2,DDAH2,SAPCD1,IRF4,B3GNT5,CDIP1,SCN4A,WDFY2,LTB,S100A9,MS4A1,STX1A,CARD11,EPHA2,CHST3,BLK,SDC4,CXCR5,SLCO5A1,GLRX,CXXC5,KRBA1,TMEM163,ZFP36L1,RASGRP3,MLLT6,NT5E,SNN,S1PR1,IL21R,HES1,SLAMF6,LDLR,CD74,SRPK3,CBX7,JUN,PLA2G2D,EGR3,LAMB3,TSLP,POLM,MO…
169	IRF5	274	ARCHS4 Coexpression,306;Enrichr Queries,509;GTEx Coexpression,7	BLK,IFITM3,CD40,FCMR,CIITA,CD83,LY75,TNFRSF13C,IL27RA,GPR174,SPIB,CD79B,FCRLA,CD79A,BTLA,BLNK,IL21R,SLAMF7,ACP5,SLAMF6,CCR7,CCR6,CD74,DUSP2,JUN,ANXA1,RHOH,PAX5,LAX1,MCOLN2,TLR1,BFSP2,OAS2,IRF4,OAS3,POU2AF1,LTA,GRAP,PTPRCAP,MS4A1,CARD11,S100A8
170	ZBTB46	275.7	ARCHS4 Coexpression,102;Enrichr Queries,380;GTEx Coexpression,345	GPSM1,CXXC5,DLL1,FOXO1,ZFP36L1,BEGAIN,SOCS2,ABLIM1,SNN,UCHL1,MAP6,RAG2,PPP1R16B,CBX7,GDF11,COL27A1,AUTS2,SHISA8,MTSS1,COL1A1,MAPK11,SBK1,DDAH2,ID3,NEIL1,AHDC1
171	HIVEP1	277.3	ARCHS4 Coexpression,267;Enrichr Queries,468;GTEx Coexpression,97	CD40,CIITA,CD83,TRAF3IP2,SDC4,LY75,LAMC1,FOXO1,ZFP36L1,SOCS2,KYNU,NAMPT,BLNK,IL21R,SLAMF7,HIVEP2,LDLR,JUN,PAX5,MYO1E,NR4A1,OAS2,IRF4,OAS3,ID3,CD200
172	CREM	278	Literature ChIP-seq,157;ARCHS4 Coexpression,91;Enrichr Queries,179;ReMap ChIP-seq,52;GTEx Coexpression,911	OSCP1,GPSM1,CD83,TNFAIP6,MSMO1,FMN2,LAMC1,AFF3,EPB41L4B,TRIM7,BCL7A,NAMPT,GPR171,CCR7,TEKT5,PDE8A,RALGPS2,CHRNB1,MYLIP,DUSP2,STARD4,ANXA1,TGIF2,CCDC158,SLC30A4,RHOH,PAX5,CHIT1,FAM169B,KIFC2,DDAH2,IRF4,TRAF5,LTA,PPP1R42,RHOU,DENND6B,PTPRCAP,LTB,GLCCI1,WDFY2,SLC25A53,BCAT1,PAFAH1B3,AHDC1,EPHA2,SDC4,ABHD5,CXXC5,FOXO1,ZFP36L1,MLLT6,ARNTL,ZMPSTE24,BEGAIN,SOCS2,SNN,SERTAD4,CARNS1,IL21R,CCL3,SLAMF7,HES1…
173	SNAI2	279.3	ARCHS4 Coexpression,170;Enrichr Queries,534;ReMap ChIP-seq,189;GTEx Coexpression,224	GPSM1,IFITM3,LTK,TRAF3IP2,SDC4,LEF1,LAMC1,TNFRSF13C,ZFP36L1,NT5E,TRIM7,CARNS1,CEP170B,IGF2BP3,PXDC1,CHRNB1,CBX7,JUN,ANXA1,LAMB3,CLEC11A,SYVN1,SHISA8,MAPK12,COL1A1,MAPK11,EHD2,MMP14,MYO1C,KIFC2,ID3,DENND6B,PTPRCAP,PAFAH1B3,STX1A,EPHA2,CHST3
174	RORA	280.7	ARCHS4 Coexpression,77;Enrichr Queries,191;GTEx Coexpression,574	LEF1,AFF3,RASGRP1,RAPGEFL1,FOXO1,ARNTL,ZFP36L1,XKRX,GPR174,ENDOU,ABLIM1,NAMPT,S1PR1,HIVEP2,SOX5,PPP1R16B,JUN,DUSP2,ANXA1,AUTS2,RHOH,ELL3,MTSS1,CD2,NR4A1,VANGL2,SAPCD1,PTPRCAP,IL7R
175	RORC	282.3	ARCHS4 Coexpression,518;Enrichr Queries,33;GTEx Coexpression,296	FOXO1,ZFP36L1,DPP4,SOCS2,NT5E,CMYA5,NAMPT,BLNK,HMGCS2,CHRNB1,CD74,CBX7,JUN,MYBPC2,ANXA1,ATP1B1,FMO5,MAPK12,COL1A1,NR4A1,SBK1,ID3,ALPL,SCN4A,RHOU,SMTNL2,S100A9,S100A8,SLC29A2
176	SOX13	283.8	ARCHS4 Coexpression,607;Enrichr Queries,148;ReMap ChIP-seq,210;GTEx Coexpression,170	ACVRL1,IFITM3,SDC4,LAMC1,UACA,FOXO1,IGSF9,ZFP36L1,MLLT6,CNN3,ABLIM1,TRIM7,MGAT5,KYNU,CEP170B,HES1,IGF2BP3,EPS8L2,N4BP3,LDLR,HS3ST3B1,JUN,COL27A1,MCAM,SYVN1,ATP1B1,ACSF2,MTSS1,TJP1,COL1A1,EHD2,NR4A1,MYO1C,DDAH2,SAPCD1,ID3,ALPL,PAFAH1B3,EPHA2
177	TAL1	288.3	Literature ChIP-seq,99;ARCHS4 Coexpression,934;ENCODE ChIP-seq,43;Enrichr Queries,114;ReMap ChIP-seq,109;GTEx Coexpression,431	ACVRL1,IFITM3,GPSM1,CPNE5,GDA,GIMAP1,GIMAP6,AFF3,GIMAP8,IL27RA,TRIM7,NNT,ACP5,CCR7,PPP1R16B,STARD4,CR2,ANXA1,SPNS2,RHOH,ISLR2,PAX5,ATP1B1,MTSS1,CHIT1,MYL4,SNHG15,PAX8,IRF4,DDAH2,TRAF5,PTPRCAP,SLC27A3,S100A9,S100A8,AHDC1,EPHA2,BLK,CAMK2B,DRC7,TMPRSS3,LEF1,CXCR5,GLRX,CXXC5,FOXO1,ZFP36L1,ARNTL,SNN,TESPA1,CARNS1,S1PR1,SLAMF7,HES1,LDLR,CD74,CBX7,SLC12A3,JUN,EGR3,POLM,KCNB1,BTNL2,COLQ,COL1A1,NR4A1,MYO1…
178	GLIS2	288.3	ARCHS4 Coexpression,128;Enrichr Queries,250;GTEx Coexpression,487	GPSM1,JUN,OLFML2B,MCAM,LAMC1,CXXC5,CNN3,ZFP36L1,COL1A1,EHD2,NR4A1,MMP14,MYO1C,DDAH2,CEP170B,ID3,PXDC1,EPS8L2,AHDC1,EPHA2,CHST3
179	LHX6	288.7	ARCHS4 Coexpression,374;Enrichr Queries,176;GTEx Coexpression,316	MCTP1,LEF1,THSD1,DLL1,AFF2,SOCS2,S1PR1,APBB1,PROM1,REM2,PPP1R16B,NGFR,JUN,EGR3,MCAM,SYT15,MTSS1,COL1A1,EHD2,MAPK11,NR4A1,ID3,ALPL,PAFAH1B3,CD200
180	MYCN	289	Literature ChIP-seq,56;ARCHS4 Coexpression,800;Enrichr Queries,128;ReMap ChIP-seq,212;GTEx Coexpression,249	GPSM1,BLK,GAL3ST1,CNP,LEF1,SLCO5A1,CXXC5,CELSR2,DLL1,FOXO1,ZFP36L1,SOCS2,EPB41L4B,TRIM7,CARNS1,TMEM108,HES1,IGF2BP3,PROM1,CCR10,JUN,AUTS2,POLM,TMEM255A,SYT15,TBX6,ATP1B1,SORCS2,MAPK12,MTSS1,ELL3,TJP1,COL1A1,MAPK11,NR4A1,NR6A1,KIFC2,CLCF1,OAS3,ID3,ALPL,DENND6B,WDFY2,SLC25A53,BCAT1,PAFAH1B3,STX1A,EPHA2
181	RFX2	289.5	ARCHS4 Coexpression,470;Enrichr Queries,32;ReMap ChIP-seq,201;GTEx Coexpression,455	OSCP1,IFITM3,DRC7,GAL3ST1,SDC4,CACNA1B,GLIS3,RSPH9,LAMC1,CASC1,FOXO1,CIART,ARNTL,ZFP36L1,DPP4,SOCS2,NT5E,ABLIM1,TRIM7,DCDC2B,BLNK,HIVEP2,PRKCG,JUN,EGR3,ANXA1,CCDC158,CCDC136,SYVN1,TTC21A,DNTT,MTSS1,COL1A1,NR4A1,UBXN11,P2RX3,MAP3K19,ID3,ALPL,BCAT1,SLC29A2,EPHA2,VWA7
182	KLF9	290.3	ARCHS4 Coexpression,172;Enrichr Queries,108;ReMap ChIP-seq,33;GTEx Coexpression,848	GPSM1,IFITM3,CELSR2,TRIM7,NAMPT,PXDC1,PRKCG,CHRNB1,LYNX1,ANXA1,MYBPC2,ATP1B1,MTSS1,KIFC2,SCN4A,PTPRCAP,PAFAH1B3,STX1A,AHDC1,EPHA2,SDC4,CXCR5,CXXC5,UACA,FOXO1,ZFP36L1,SOCS2,NT5E,ABLIM1,CARNS1,CMYA5,HES1,EPS8L2,HIVEP2,N4BP3,LDLR,CCR10,SRPK3,GDF11,CBX7,JUN,MCAM,TBX6,MAPK12,COL1A1,NR4A1,MAPK11,MYO1C,ZGLP1,CLCF1,ID3
183	ZNF296	290.3	ARCHS4 Coexpression,473;Enrichr Queries,308;GTEx Coexpression,90	IFITM3,BLK,ITPR3,TNFRSF13C,CXXC5,DLL1,SOCS2,CD79A,CD19,BLNK,IL21R,SLAMF7,SLAMF6,CCR7,N4BP3,LDLR,SNX8,CD74,JUN,DUSP2,MOCOS,RHOH,CHCHD10,OAS3,ID3,GRAP,PTPRCAP,S100A9
184	FLI1	290.3	Literature ChIP-seq,82;ARCHS4 Coexpression,947;ENCODE ChIP-seq,112;Enrichr Queries,321;ReMap ChIP-seq,106;GTEx Coexpression,174	IFITM3,GPSM1,GIMAP1,TNFRSF13C,GIMAP6,CASC1,CELSR2,GIMAP8,IL27RA,TRIM7,SCML4,GPR171,IL12A,METTL17,SOX5,PPP1R16B,MYLIP,CERS4,STARD4,ANXA1,CLEC11A,RHOH,TTC21A,LIG4,DNTT,MYL4,TLR1,SNHG15,KIFC2,BANK1,IRF4,SAPCD1,LTB,PTPRCAP,WDFY2,SLC27A3,PAFAH1B3,AHDC1,STX1A,SHANK1,LTK,LEF1,ITPR3,CXXC5,FAM129C,ZFP36L1,RASGRP3,CD79A,CARNS1,SLAMF9,S1PR1,SLAMF7,HES1,CCR10,CD74,JUN,SYVN1,BTNL2,MAPK12,COL1A1,NR4A1,MAPK11,M…
185	RUNX1	290.6	Literature ChIP-seq,22;ARCHS4 Coexpression,595;Enrichr Queries,434;ReMap ChIP-seq,120;GTEx Coexpression,282	PRR5,GPSM1,CIITA,TRAF3IP2,TNFRSF13C,GIMAP6,UCHL1,VPREB1,TRIM7,ARL5C,ACP5,CCR7,SOX5,CERS4,DUSP2,ANXA1,DNTT,PAX5,ATP1B1,CHIT1,SNHG15,MMP14,PAX8,SAPCD1,B3GNT5,CDIP1,PTPRCAP,AHDC1,STX1A,EPHA2,DNAH1,DRC7,SDC4,LEF1,GLRX,RASAL1,CXXC5,THSD1,FOXO1,ZFP36L1,CD79A,NT5E,ADAMTS14,CARNS1,IL21R,CCL3,MAP6,HES1,APBB1,CCR10,CBX7,CD74,JUN,MAPK12,COLQ,COL1A1,NR4A1,MAPK11,EHD2,GPAM,UBXN11,ZGLP1,CPD,IL2RA,ID3,OTUD1
186	HLF	291.3	ARCHS4 Coexpression,441;Enrichr Queries,90;GTEx Coexpression,343	CAMK2B,AFF3,RASGRP1,FOXO1,CIART,DPP4,SOCS2,ABLIM1,TMEM108,S1PR1,MAP6,SOX5,PPP1R16B,CBX7,CD74,JUN,LYNX1,EGR3,COL27A1,KCNB1,GFRA1,ATP1B1,FMO5,COL1A1,NR4A1,ID3,RAPGEF4
187	PPARG	291.6	Literature ChIP-seq,75;ARCHS4 Coexpression,248;Enrichr Queries,599;ReMap ChIP-seq,88;GTEx Coexpression,448	GALNT12,PRR5,CPM,TRAF3IP2,CPNE5,GDA,LY75,MSMO1,ARHGAP5,AFF3,UCHL1,TRIM7,ARL5C,NAMPT,CCR7,HMGCS2,SOX5,MYLIP,CERS4,ANXA1,COL27A1,CLEC11A,RRAS2,SORCS2,LAX1,CHIT1,MYL4,IRF4,B3GNT5,PTGES3L,ACOT1,RHOU,DENND6B,MYZAP,WDFY2,GLCCI1,STX1A,EPHA2,SLC29A2,SDC4,AMIGO2,LEF1,CXCR5,GLIS3,GLRX,ABHD5,FOXO1,ARNTL,ZFP36L1,DPP4,SOCS2,NT5E,SNN,ABLIM1,STAMBPL1,MGAT5,CARNS1,S1PR1,HES1,IGF2BP3,HIVEP2,LDLR,JUN,LAMB3,ANKRD22…
188	TAL2	294.3	ARCHS4 Coexpression,339;Enrichr Queries,265;GTEx Coexpression,279	CD83,LEF1,SLCO5A1,MSMO1,DLL1,NT5E,TRIM7,S1PR1,HS3ST3B1,SRPK3,JUN,DUSP2,MYBPC2,EGR3,AUTS2,MOCOS,GFRA1,MAPK12,MTSS1,COL1A1,NR4A1,COL2A1,NR6A1,PTGES3L,ID3,SCN4A,SMTNL2
189	DPF3	295.3	ARCHS4 Coexpression,291;Enrichr Queries,344;GTEx Coexpression,251	CAMK2B,SRPK3,JUN,MYBPC2,AUTS2,GLIS3,GFRA1,ATP1B1,AFF3,SORCS2,SHISA8,MAPK12,MTSS1,ZFP36L1,MYL4,NT5E,ABLIM1,NNT,CMYA5,PTGES3L,SCN4A,SMTNL2,SLC29A2,SOX5
190	MTF2	295.7	Literature ChIP-seq,1;ARCHS4 Coexpression,834;GTEx Coexpression,52	ACVRL1,GALNT12,CPM,CD83,MCTP1,CPNE5,GDA,LY75,TNFRSF13C,CELSR2,AFF2,GPR174,EPB41L4B,DACH1,CEP170B,TMEM108,RGS8,PDE8A,PPP1R16B,HS3ST3B1,CHRNB1,DUSP2,TGIF2,COL27A1,SLC30A4,ISLR2,GFRA1,PAX5,SORCS2,MMP14,COL2A1,PAX8,IRF4,B3GNT5,TRAF5,ACOT1,KCNQ5,SCN4A,GLCCI1,LTB,EMID1,RAPGEF4,CHST3,CAMK2B,LTK,KLHL14,RRAD,AMIGO2,LEF1,GLIS3,DTX1,SLCO5A1,ABHD5,TMEM163,CACNA1E,DLL1,FOXO1,ARNTL,ZFP36L1,DPP4,NT5E,SERTAD4,ST…
191	HESX1	295.7	ARCHS4 Coexpression,801;Enrichr Queries,26;GTEx Coexpression,60	IFITM3,RTP4,CD40,CD83,TNFAIP6,LY75,CRIP3,DDX60,DPP4,SOCS2,NAMPT,BTLA,BLNK,SLAMF7,IGF2BP3,CCR7,CD74,JUN,ANXA1,MOCOS,IFI44,PAX5,MCOLN2,PARP12,COL1A1,BFSP2,NR6A1,OAS2,IRF4,OAS3,POU2AF1,LTA,ID3,ALPL,IL7R,BCAT1
192	MYRF	296.5	ARCHS4 Coexpression,136;GTEx Coexpression,457	CAMK2B,LYNX1,GAL3ST1,CNP,SPNS2,ATP1B1,KIFC2,CARNS1,CEP170B,RHOU,EPS8L2,APBB1,RAPGEF4
193	FOXD1	296.5	ARCHS4 Coexpression,262;GTEx Coexpression,331	COL1A1,EHD2,NT5E,MMP14,MYO1C,CLEC11A,RRAS2,IGF2BP3,LAMC1,EPHA2,CHST3
194	RXRG	297	ARCHS4 Coexpression,505;Enrichr Queries,187;GTEx Coexpression,199	CAMK2B,SRPK3,NGFR,CD74,JUN,MYBPC2,EGR3,KCNB1,GFRA1,SORCS2,RASGRP1,MAPK12,FOXO1,COL1A1,SOCS2,NR4A1,DACH1,CMYA5,PTGES3L,ID3,KCNQ5,SCN4A,SMTNL2,VWA7
195	REST	297.2	Literature ChIP-seq,54;ARCHS4 Coexpression,659;ENCODE ChIP-seq,34;Enrichr Queries,682;ReMap ChIP-seq,151;GTEx Coexpression,203	ACVRL1,ORM1,CIITA,LAMC1,ARHGAP5,RAPGEFL1,IL27RA,JCHAIN,VPREB1,TRIM7,BLNK,TMEM108,CCR7,RGS8,RALGPS2,PRKCG,PPP1R16B,HS3ST3B1,MYLIP,DUSP2,PDE4C,CLEC11A,ZFP2,PAX5,SORCS2,PAX8,DDAH2,IRF4,CDIP1,ACOT1,DENND6B,BCAT1,PAFAH1B3,STX1A,AHDC1,EPHA2,CAMK2B,SDC4,AMIGO2,CACNA1B,SLCO5A1,ITPR3,ABHD5,CXXC5,CACNA1E,IGSF9,FOXO1,BEGAIN,ZFP36L1,ZMPSTE24,ARNTL,CD19,MAP6,HES1,APBB1,HIVEP2,LDLR,CCR10,CBX7,JUN,LAMB3,KCNB1,M…
196	PPARD	298.8	Literature ChIP-seq,86;ARCHS4 Coexpression,568;Enrichr Queries,460;GTEx Coexpression,81	PRR5,ORM1,TRAF3IP2,CPNE5,FMN2,AFF3,ABCA13,ENDOU,UCHL1,TRIM7,DACH1,KYNU,GPR171,CEP170B,PXDC1,IL12A,TEKT5,PDE8A,PPP1R16B,ANXA1,COL27A1,TGIF2,SPNS2,RRAS2,GFRA1,PAX5,LAX1,MTSS1,MYL4,MMP11,MMP14,FAM169B,PAX8,IRF4,B3GNT5,GLCCI1,WDFY2,SLC27A3,BCAT1,S100A9,EPHA2,CHST3,KLHL14,SDC4,AMIGO2,GLIS3,CACNA1B,RASAL1,ITPR3,SLCO5A1,ABHD5,UACA,FOXO1,ARNTL,ZFP36L1,MLLT6,BEGAIN,S1PR1,EPS8L2,HES1,IGF2BP3,HIVEP2,N4BP3,L…
197	POU3F1	300.8	Literature ChIP-seq,126;ARCHS4 Coexpression,387;Enrichr Queries,85;GTEx Coexpression,605	FMN2,LAMC1,AFF3,CELSR2,RAPGEFL1,UCHL1,DACH1,KYNU,GPR171,PDE8A,SOX5,RALGPS2,PPP1R16B,HS3ST3B1,CLEC11A,SLC30A4,ISLR2,PAX5,SORCS2,CHIT1,SAPCD1,IRF4,EPHA2,CAMK2B,LEF1,DTX1,CXXC5,DLL1,FOXO1,ZFP36L1,XKRX,SNN,SERTAD4,CARNS1,MAP6,IGF2BP3,HIVEP2,NGFR,JUN,EGR3,AUTS2,ELL3,COL1A1,TJP1,NR4A1,MEX3B,BFSP2,VANGL2,SBK1,GPAM,ID3,STRN
198	GLI1	303	Literature ChIP-seq,161;ARCHS4 Coexpression,479;Enrichr Queries,228;GTEx Coexpression,344	GAL3ST1,LEF1,CXCR5,DTX1,UACA,SOCS2,ADAMTS14,NAMPT,S1PR1,N4BP3,NGFR,JUN,EGR3,MCAM,SORCS2,TJP1,COL1A1,TLR1,NR4A1,MMP14,COL2A1,ID3,ALPL,EPHA2
199	SOX10	304.5	ARCHS4 Coexpression,415;Enrichr Queries,317;ReMap ChIP-seq,267;GTEx Coexpression,219	CPM,GAL3ST1,CNP,TRAF3IP2,SDC4,AMIGO2,LEF1,LAMC1,ZFP36L1,FCRLA,ADAMTS14,ABLIM1,CARNS1,HES1,PROM1,SNX8,SOX5,NGFR,JUN,EGR3,MCAM,SLC30A4,GFRA1,SORCS2,TJP1,TLR1,COL1A1,NR4A1,IRF4,MAP3K19,ID3,RHOU,CD200
200	TWIST1	305.3	ARCHS4 Coexpression,254;Enrichr Queries,694;ReMap ChIP-seq,159;GTEx Coexpression,114	GPSM1,IFITM3,CPM,TRAF3IP2,TNFAIP6,LEF1,LAMC1,CXXC5,CELSR2,SOCS2,NT5E,ABLIM1,SERTAD4,CARNS1,IGF2BP3,HES1,PXDC1,CCR10,GDF11,JUN,EGR3,ANXA1,CLEC11A,RRAS2,MAPK12,COL1A1,EHD2,MAPK11,MMP14,MYO1C,CLCF1,ID3,PAFAH1B3,STX1A,AHDC1,EPHA2
201	LTF	308	ARCHS4 Coexpression,498;GTEx Coexpression,118	FCRL6,CRISP3,DNTT,ABCA13,LAX1,CD2,SCML4,NAMPT,STAC2,KLRD1,PROM1,S100A9,CARD11,S100A8,MEGF9
202	RAG1	308.7	ARCHS4 Coexpression,47;Enrichr Queries,7;GTEx Coexpression,872	CD40,CIITA,CD83,KLHL14,LEF1,DTX1,AFF3,CACNA1E,RASGRP1,FOXO1,FAM129C,CD79B,DPP4,SOCS2,VPREB3,CD79A,NT5E,VPREB1,BCL7A,CD19,BLNK,S1PR1,CCR7,CCR6,RAG2,PPP1R16B,CD74,JUN,CR2,ANXA1,GFRA1,DNTT,PAX5,ACSF2,COL1A1,CD2,PAX8,IRF4,POU2AF1,IL2RA,ID3,LTB,IL7R,S100A9,CD22,S100A8,CHST3,LTF
203	SGSM2	309.5	ARCHS4 Coexpression,327;GTEx Coexpression,292	CBX7,LYNX1,JAKMIP1,CELSR2,MLLT6,MAPK11,UCHL1,KIFC2,CEP170B,CDIP1,MAP6,DENND6B,STX1A,SHANK1
204	KCNIP3	312.5	ARCHS4 Coexpression,173;GTEx Coexpression,452	PRKCG,CAMK2B,LYNX1,KIFC2,CEP170B,CDIP1,FMN2,APBB1,STX1A,RAPGEF4,SHANK1
205	TCF4	313.4	Literature ChIP-seq,85;ARCHS4 Coexpression,337;Enrichr Queries,102;ReMap ChIP-seq,49;GTEx Coexpression,994	IFITM3,FCMR,GDA,MSMO1,ABCA13,DACH1,TEKT5,SOX5,PRKCG,PPP1R16B,MYLIP,COL27A1,ZFP2,SLC30A4,LIG4,ATP1B1,CHIT1,FAM169B,STX1A,CARD11,EPHA2,DRC7,SDC4,GLIS3,CACNA1B,SLCO5A1,ABHD5,KRBA1,IGSF9,FOXO1,CNN3,ZFP36L1,RASGRP3,DPP4,SOCS2,ADAMTS14,SNN,SLAMF9,SLAMF7,SLAMF6,HIVEP2,JUN,EGR3,AUTS2,ACSF2,COL1A1,BFSP2,ID3,ALPL,IL7R,CPM,CIITA,MCTP1,LAMC1,AFF3,AFF2,EPB41L4B,TRIM7,BCL7A,NNT,TMEM108,BLNK,CCR7,HMGCS2,RALGPS2…
206	KLF5	314.2	Literature ChIP-seq,59;ARCHS4 Coexpression,353;Enrichr Queries,147;ReMap ChIP-seq,192;GTEx Coexpression,820	IFITM3,GPSM1,CD83,MCTP1,ARHGAP5,ABCA13,RAPGEFL1,TRIM7,GPR171,CEP170B,IL12A,HMGCS2,STARD4,ANXA1,SPNS2,LIG4,ATP1B1,SORCS2,SNHG15,KIFC2,IRF4,LY6D,DENND6B,WDFY2,SMTNL2,STX1A,EPHA2,RAPGEF4,SDC4,CNP,KLHL14,TMPRSS3,ITPR3,SLCO5A1,RASAL1,CACNA1E,UACA,IGSF9,FOXO1,ZFP36L1,ARNTL,MLLT6,SOCS2,CD79A,NT5E,EPS8L2,IGF2BP3,LDLR,CCR10,JUN,EGR3,LAMB3,SYVN1,TBX6,ELL3,MAPK12,COL1A1,EHD2,MAPK11,NR4A1,BFSP2,VANGL2,MYO1C,…
207	KLF11	315.7	ARCHS4 Coexpression,592;Enrichr Queries,91;GTEx Coexpression,264	CD83,SDC4,FMN2,FOXO1,ZFP36L1,SOCS2,NAMPT,S1PR1,HIVEP2,LDLR,GDF11,MYLIP,JUN,ANXA1,TEX15,MTSS1,HS3ST1,NR4A1,MYO1C,CDIP1,ID3,DENND6B,RHOU,MYZAP,PAFAH1B3,OTUD1,VWA7
208	FOXA2	315.7	Literature ChIP-seq,62;ARCHS4 Coexpression,612;ENCODE ChIP-seq,46;Enrichr Queries,293;ReMap ChIP-seq,132;GTEx Coexpression,749	CPM,CIITA,CPNE5,HEPACAM2,LY75,LAMC1,ARHGAP5,AFF3,CELSR2,JCHAIN,FCRLA,EPB41L4B,VPREB1,TRIM7,KYNU,GPR171,HMGCS2,CCR6,TEKT5,PDE8A,SOX5,RALGPS2,PPP1R16B,HS3ST3B1,ANXA1,COL27A1,RHOH,LIG4,PAX5,ATP1B1,BANK1,AHDC1,EPHA2,RAPGEF4,CHST3,DRC7,SDC4,TMPRSS3,AMIGO2,LEF1,GLIS3,DTX1,GLRX,CXXC5,JAKMIP1,DLL1,CACNA1E,FOXO1,ZFP36L1,DPP4,SOCS2,ABLIM1,MGAT5,HES1,IGF2BP3,HIVEP2,PROM1,LDLR,CBX7,JUN,AUTS2,SYVN1,CHCHD10,SY…
209	KLF2	316	Literature ChIP-seq,140;ARCHS4 Coexpression,720;Enrichr Queries,51;GTEx Coexpression,353	IFITM3,FCMR,CD83,SDC4,GIMAP1,GIMAP8,ZFP36L1,MLLT6,SOCS2,NT5E,S1PR1,CD74,MYLIP,JUN,DUSP2,EGR3,ANXA1,LIG4,ATP1B1,COL1A1,NR4A1,DDAH2,ID3,SLC27A3,IL7R,S100A9,S100A8,CARD11
210	TFAP2C	317.5	Literature ChIP-seq,45;ARCHS4 Coexpression,583;ENCODE ChIP-seq,76;Enrichr Queries,560;ReMap ChIP-seq,80;GTEx Coexpression,561	GPSM1,CELSR2,RAPGEFL1,IL27RA,ENDOU,EPB41L4B,TRIM7,NNT,KYNU,CEP170B,CPNE3,MYLIP,LYNX1,STARD4,ANXA1,TGIF2,SPNS2,GFRA1,ATP1B1,SNHG15,COL2A1,FAM169B,KIFC2,LY6D,PTPRCAP,WDFY2,PAFAH1B3,S100A9,STX1A,S100A8,EPHA2,SLC29A2,CHST3,SDC4,CNP,LEF1,AMIGO2,ITPR3,ABHD5,CXXC5,FOXO1,IGSF9,ZFP36L1,ARNTL,BEGAIN,XKRX,SOCS2,SERTAD4,CARNS1,HES1,N4BP3,SNX8,SLC12A3,NGFR,JUN,EGR3,LAMB3,AUTS2,WHRN,ANKRD22,SYVN1,TBX6,ELL3,MAP…
211	ELF5	320.2	Literature ChIP-seq,93;ARCHS4 Coexpression,1063;Enrichr Queries,234;ReMap ChIP-seq,123;GTEx Coexpression,88	GPSM1,PRR5,CPM,CRISP3,LEF1,DTX1,RASAL1,UACA,IGSF9,JCHAIN,BEGAIN,SOCS2,CD79A,SERTAD4,TRIM7,KYNU,CEP170B,HMGCS2,PROM1,RAG2,SOX5,JUN,STARD4,EGR3,ANXA1,AUTS2,LAMB3,SYVN1,RHOH,SYT15,ATP1B1,FMO5,COL1A1,MMP14,FAM169B,COL2A1,CPD,STAC2,ALPL,NEIL1,S100A9,S100A8,LTF,SLC29A2
212	STAT3	320.5	Literature ChIP-seq,3;ARCHS4 Coexpression,784;ENCODE ChIP-seq,32;Enrichr Queries,665;ReMap ChIP-seq,24;GTEx Coexpression,415	IFITM3,FCMR,CIITA,CD83,MSMO1,LAMC1,ARHGAP5,AFF3,GIMAP8,JCHAIN,SPIB,GPR174,TRIM7,SCML4,KYNU,NAMPT,GPR171,CCR7,IL12A,RGS8,PDE8A,SOX5,CHRNB1,MYLIP,DUSP2,ANXA1,RHOH,RRAS2,DNAJB14,CHIT1,SNHG15,KIFC2,OAS2,LTA,CDIP1,DENND6B,PTPRCAP,PAFAH1B3,S100A9,S100A8,EMID1,EPHA2,SDC4,CNP,TMPRSS3,AMIGO2,CACNA1B,CXCR5,DTX1,GLRX,CXXC5,UACA,CACNA1E,RASGRP1,FOXO1,ZFP36L1,ZMPSTE24,MLLT6,DPP4,CD79A,ABLIM1,CARNS1,IL21R,MAP6…
213	TP63	321.6	Literature ChIP-seq,19;ARCHS4 Coexpression,510;Enrichr Queries,459;ReMap ChIP-seq,47;GTEx Coexpression,573	LY75,CELSR2,CASC1,RAPGEFL1,ENDOU,RGS8,CHRNB1,STARD4,CCDC158,SPNS2,ISLR2,ATP1B1,LAX1,CHIT1,LY6D,WDFY2,S100A9,S100A8,EPHA2,BLK,SDC4,RRAD,GLIS3,ITPR3,RASAL1,ABHD5,DDX60,CACNA1E,IGSF9,FOXO1,CNN3,RASGRP3,XKRX,SOCS2,DPP4,SNN,SLAMF9,SLAMF7,SLAMF6,NGFR,SRPK3,JUN,EGR3,ANKRD22,ELL3,PARP12,COL1A1,EHD2,MEX3B,VANGL2,UBXN11,CPD,ID3,STRN,IL7R,GPR18,GPSM1,PRR5,CPM,ORM1,CD40,MCTP1,ARHGAP5,FCRLA,EPB41L4B,BCL7A,SCM…
214	HMX2	321.7	ARCHS4 Coexpression,36;Enrichr Queries,890;GTEx Coexpression,39	BLK,CD40,LEF1,LY75,TNFRSF13C,SPIB,FCRLA,CD79A,CD19,BTLA,BLNK,IL21R,SLAMF7,CCR7,PPP1R16B,CR2,EGR3,MOCOS,CHCHD10,PAX5,MCOLN2,NR4A1,BFSP2,COL2A1,OAS2,IRF4,OAS3,POU2AF1,LTA,ID3,MS4A1,CD22
215	HSF4	323	ARCHS4 Coexpression,252;Enrichr Queries,272;GTEx Coexpression,445	IFITM3,CAMK2B,CD74,CBX7,JUN,LYNX1,EGR3,MTERF2,WHRN,ZFP2,DLL1,MAPK12,BEGAIN,MLLT6,COL1A1,NR4A1,MAPK11,KIFC2,ZGLP1,CEP170B,ID3,EPS8L2,NEIL1
216	MEF2A	324	Literature ChIP-seq,94;ARCHS4 Coexpression,342;ENCODE ChIP-seq,6;Enrichr Queries,483;ReMap ChIP-seq,10;GTEx Coexpression,1009	FCMR,CIITA,CD83,OLFML2B,TNFRSF13C,LAMC1,ARHGAP5,AFF3,JCHAIN,FCRLA,TRIM7,NAMPT,BLNK,CCR7,CPNE3,IL12A,CCR6,RAG2,MYLIP,DUSP2,ANXA1,RHOH,RRAS2,ATP1B1,SORCS2,MTSS1,CHIT1,TLR1,MYL4,SNHG15,IRF4,SAPCD1,BANK1,PTGES3L,LTA,DENND6B,KCNQ5,RHOU,GLCCI1,LTB,SLC25A53,MYZAP,BCAT1,PAFAH1B3,MS4A1,VWA7,BLK,CXXC5,TMEM163,FOXO1,FAM129C,ZFP36L1,RASGRP3,ZMPSTE24,CNN3,CD79A,NT5E,SNN,ABLIM1,MGAT5,CMYA5,BTLA,S1PR1,IL21R,CCL…
217	ZNF750	325.3	ARCHS4 Coexpression,488;Enrichr Queries,160;ReMap ChIP-seq,107;GTEx Coexpression,546	CPM,SDC4,ITPR3,CELSR2,RAPGEFL1,IGSF9,ZFP36L1,XKRX,DPP4,ENDOU,EPB41L4B,ABLIM1,BCL7A,SLAMF9,BLNK,HES1,EPS8L2,N4BP3,METTL17,JUN,LYNX1,EGR3,ANXA1,LAMB3,SPNS2,SYVN1,ATP1B1,ELL3,COL1A1,EHD2,VANGL2,B3GNT5,LY6D,ID3,PAFAH1B3,S100A9,STX1A,S100A8,EPHA2
218	TCF7L1	325.3	ARCHS4 Coexpression,632;Enrichr Queries,190;GTEx Coexpression,154	IFITM3,OLFML2B,SDC4,LEF1,LAMC1,FOXO1,ZFP36L1,SOCS2,PXDC1,IGF2BP3,JUN,ANXA1,AUTS2,MCAM,RRAS2,COL1A1,EHD2,MYO1C,VANGL2,NR6A1,DDAH2,ID3,ALPL,PAFAH1B3,EPHA2
219	IRX1	325.7	ARCHS4 Coexpression,160;Enrichr Queries,724;GTEx Coexpression,93	GPSM1,CPM,TRAF3IP2,LEF1,DLL1,CELSR2,ZFP36L1,UCHL1,DACH1,MAP6,HES1,PROM1,JUN,EGR3,AUTS2,LAMB3,GFRA1,SORCS2,COL1A1,NR4A1,MMP14,VANGL2,SBK1,DDAH2,STAC2,ID3,CHST3
220	NR2F2	327.6	ARCHS4 Coexpression,186;ENCODE ChIP-seq,84;Enrichr Queries,799;ReMap ChIP-seq,197;GTEx Coexpression,372	OLFML2B,SDC4,RASAL1,LAMC1,CXXC5,UACA,CELSR2,ZFP36L1,MLLT6,CNN3,TRIM7,HES1,N4BP3,LDLR,NGFR,MYLIP,JUN,ANXA1,AUTS2,MCAM,GFRA1,TBX6,ATP1B1,COL1A1,EHD2,MYO1C,DDAH2,SAPCD1,ZGLP1,CLCF1,ID3,MYZAP,STX1A,AHDC1,EPHA2,VWA7
221	ZSCAN18	330.3	ARCHS4 Coexpression,187;Enrichr Queries,388;GTEx Coexpression,416	IFITM3,PRKCG,CAMK2B,CBX7,JUN,LYNX1,AUTS2,IFI44,ATP1B1,MTSS1,ZFP36L1,COL1A1,SOCS2,UCHL1,ABLIM1,SBK1,DDAH2,CDIP1,MAP6,ID3,DENND6B,APBB1,CD200
222	ZFP57	331.3	ARCHS4 Coexpression,313;Enrichr Queries,319;GTEx Coexpression,362	IFITM3,GAL3ST1,CNP,RASGRP3,SOCS2,UCHL1,TESPA1,MGAT5,CARNS1,IL21R,PROM1,METTL17,GDF11,CD74,JUN,TMEM255A,MCAM,COL1A1,NR4A1,ID3,ALPL,PTPRCAP,BCAT1,SLC27A3,CD200,EMID1,EPHA2
223	ETV5	332	ARCHS4 Coexpression,289;Enrichr Queries,74;GTEx Coexpression,633	IFITM3,FCMR,SDC4,LEF1,LAMC1,GIMAP6,TMEM163,BEGAIN,ZFP36L1,SOCS2,NT5E,MGAT5,MAP6,LDLR,JUN,EGR3,ANXA1,ATP1B1,MTSS1,COL1A1,NR4A1,CDIP1,ID3,PTPRCAP,BCAT1,STX1A,EPHA2,CHST3
224	NHLH1	332	ARCHS4 Coexpression,48;Enrichr Queries,182;GTEx Coexpression,766	LEF1,TMEM163,CELSR2,CACNA1E,DLL1,IGSF9,UCHL1,SNN,DACH1,BCL7A,MAP6,REM2,SOX5,NGFR,GDF11,JUN,EGR3,AUTS2,ISLR2,SORCS2,TLR1,NR4A1,NLRP12,VANGL2,COL2A1,SBK1,P2RX3,DDAH2,ALPL,ID3
225	SREBF1	332.5	Literature ChIP-seq,134;ARCHS4 Coexpression,649;ENCODE ChIP-seq,51;Enrichr Queries,376;ReMap ChIP-seq,114;GTEx Coexpression,671	GPSM1,IFITM3,MSMO1,FMN2,CELSR2,TRIM7,NAMPT,CEP170B,RGS8,CHRNB1,STARD4,ANXA1,CLEC11A,KIFC2,DDAH2,SAPCD1,PTGES3L,ACOT1,PTPRCAP,PAFAH1B3,STX1A,VWA7,SLC29A2,RAPGEF4,SDC4,ITPR3,CXXC5,UACA,IGSF9,FOXO1,ZFP36L1,CNN3,CARNS1,EPS8L2,N4BP3,LDLR,CD74,NGFR,JUN,WHRN,MOCOS,SYVN1,TBX6,FMO5,ACSF2,COL1A1,NR4A1,MYO1C,GPAM,ZGLP1,SLCO4C1,ID3
226	NEUROG3	333.3	ARCHS4 Coexpression,459;Enrichr Queries,224;GTEx Coexpression,317	CAMK2B,GALNT12,OLFML2B,LEF1,HEPACAM2,CACNA1B,CACNA1E,DLL1,TMEM163,SPIB,DACH1,PROM1,PRKCG,NGFR,LYNX1,JUN,EGR3,MOCOS,GFRA1,PAX5,ATP1B1,COL2A1,PAX8,B3GNT5,ID3
227	ZNF275	334.3	ARCHS4 Coexpression,437;Enrichr Queries,89;GTEx Coexpression,477	IFITM3,BLK,LAMC1,CXXC5,CNN3,ZFP36L1,MLLT6,SOCS2,NT5E,ABLIM1,STAMBPL1,LDLR,PPP1R16B,MYLIP,JUN,ANXA1,WHRN,MOCOS,SYVN1,ATP1B1,ACSF2,COL1A1,NR4A1,IRF4,ID3,IL7R,BCAT1,CHST3
228	NR2F1	335.8	ARCHS4 Coexpression,203;Enrichr Queries,807;ReMap ChIP-seq,166;GTEx Coexpression,167	GPSM1,LEF1,FMN2,CXXC5,CELSR2,BEGAIN,CNN3,ZFP36L1,UCHL1,TRIM7,DACH1,CARNS1,CEP170B,MAP6,APBB1,N4BP3,SRPK3,LYNX1,JUN,ANXA1,AUTS2,MCAM,TBX6,SORCS2,MAPK12,COL1A1,MAPK11,NR4A1,VANGL2,SBK1,KIFC2,ZGLP1,CLCF1,LY6D,ID3,DENND6B,SCN4A,PTPRCAP,PAFAH1B3,EPHA2
229	ESR1	335.8	Literature ChIP-seq,25;ARCHS4 Coexpression,699;ENCODE ChIP-seq,18;Enrichr Queries,683;ReMap ChIP-seq,141;GTEx Coexpression,449	GPSM1,CPM,FCMR,CD83,TRAF3IP2,GDA,LAMC1,AFF3,CELSR2,SCML4,BLNK,CCR7,HMGCS2,RALGPS2,SOX5,MYLIP,COL27A1,TGIF2,ANXA1,MYBPC2,SPNS2,RHOH,RRAS2,GFRA1,SORCS2,LAX1,MTSS1,MMP11,COL2A1,DDAH2,IRF4,KCNQ5,MYZAP,GLCCI1,STX1A,CARD11,RAPGEF4,SDC4,TMPRSS3,LEF1,GLIS3,SLCO5A1,CXXC5,FOXO1,ZFP36L1,CNN3,SOCS2,SNN,ABLIM1,STAMBPL1,MGAT5,HES1,EPS8L2,HIVEP2,N4BP3,PROM1,LDLR,JUN,EGR3,LAMB3,AUTS2,WHRN,SYVN1,TBX6,COL1A1,TJP1,…
230	IRF6	336.3	ARCHS4 Coexpression,305;Enrichr Queries,152;GTEx Coexpression,552	IFITM3,CD74,JUN,ANXA1,SDC4,LAMB3,ITPR3,ATP1B1,RAPGEFL1,ELL3,XKRX,COL1A1,DPP4,MMP14,NT5E,ABLIM1,VANGL2,LY6D,CEP170B,ID3,EPS8L2,PROM1,EPHA2
231	ZNF792	336.7	ARCHS4 Coexpression,461;Enrichr Queries,471;GTEx Coexpression,78	ACVRL1,GIMAP1,AMIGO2,LEF1,GIMAP6,DDX60,CELSR2,GIMAP8,IL27RA,ABLIM1,TESPA1,S1PR1,MAP6,JUN,PARP12,MTSS1,MMP14,BANK1,TRAF5,CDIP1,ID3,RHOU,GRAP,MYZAP,IL7R,BCAT1
232	ETV7	336.7	ARCHS4 Coexpression,105;Enrichr Queries,30;GTEx Coexpression,875	IFITM3,RTP4,CD40,CIITA,CD83,TNFAIP6,DDX60,RAPGEFL1,RASGRP3,XKRX,NAMPT,IL21R,SLAMF7,CCR7,CD74,JUN,EGR3,ANKRD22,IFI44,MCOLN2,ELL3,PARP12,SAPCD1,OAS2,OAS3,IL7R
233	ZGLP1	339	ARCHS4 Coexpression,530;GTEx Coexpression,148	CAMK2B,CPNE5,CACNA1B,BEGAIN,MAPK11,SNN,KIFC2,UBXN11,BANK1,CDIP1,DENND6B,MYZAP,NEIL1,PAFAH1B3
234	TLX1	339.3	ARCHS4 Coexpression,114;Enrichr Queries,892;GTEx Coexpression,12	BLK,PRR5,FCMR,CIITA,CD40,GIMAP1,LEF1,CXCR5,DTX1,RASAL1,TNFRSF13C,GIMAP6,DLL1,CACNA1E,FAM129C,VPREB3,CD79B,CD79A,CD19,IL12A,CCR6,SNX8,CCR10,FCRL1,CD74,NGFR,CR2,PLA2G2D,JUN,CD72,EGR3,TSLP,RHOH,PAX5,MAPK12,MAPK11,COL2A1,BANK1,IRF4,GRAP,PTPRCAP,LTB,MS4A1,CD22,EMID1,CARD11,SLC29A2
235	BACH1	340	Literature ChIP-seq,27;ARCHS4 Coexpression,713;ENCODE ChIP-seq,92;Enrichr Queries,564;ReMap ChIP-seq,175;GTEx Coexpression,469	GALNT12,CPM,CD83,GAL3ST1,TNFAIP6,AFF3,RAPGEFL1,AFF2,UCHL1,TRIM7,DACH1,NNT,NAMPT,IL12A,SOX5,PRKCG,DUSP2,ANXA1,ZFP2,TTC21A,LIG4,PAX5,ATP1B1,TLR1,MYL4,KIFC2,OAS3,LTA,CDIP1,SLC25A53,LTB,STX1A,S100A8,LTK,SDC4,CNP,RRAD,TMPRSS3,CXCR5,GLRX,ABHD5,KRBA1,FOXO1,ZFP36L1,MLLT6,RASGRP3,SOCS2,ADAMTS14,TESPA1,MAP6,SLAMF7,IGF2BP3,HES1,APBB1,HIVEP2,LDLR,CCR10,CBX7,JUN,EGR3,WHRN,KCNB1,TBX6,MAPK12,NR4A1,MEX3B,BFSP2,M…
236	TCF12	341.2	ARCHS4 Coexpression,446;ENCODE ChIP-seq,7;Enrichr Queries,502;ReMap ChIP-seq,113;GTEx Coexpression,638	GPSM1,CIITA,TNFAIP6,MSMO1,LAMC1,TRIM7,DUSP2,ANXA1,MTSS1,SNHG15,MMP14,KIFC2,PTPRCAP,GLCCI1,BCAT1,PAFAH1B3,STX1A,AHDC1,EPHA2,RRAD,LEF1,CEP85L,CXCR5,CXXC5,DLL1,FOXO1,ZFP36L1,MLLT6,CNN3,RASGRP3,DPP4,CD79A,NT5E,ABLIM1,ADAMTS14,SERTAD4,STAMBPL1,CARNS1,HES1,IGF2BP3,HIVEP2,CCR10,JUN,AUTS2,TSLP,LAMB3,POLM,TBX6,MAPK12,TJP1,COL1A1,EHD2,NR4A1,MAPK11,VANGL2,P2RX3,CLCF1,ID3,IL7R
237	ZBTB7C	342	ARCHS4 Coexpression,386;Enrichr Queries,445;GTEx Coexpression,195	GALNT12,EGR3,AUTS2,SPNS2,GLIS3,RASAL1,GFRA1,TBX6,SORCS2,RAPGEFL1,MTSS1,COL1A1,ENDOU,NR4A1,ABLIM1,MAP3K19,DCDC2B,LY6D,CEP170B,ALPL,EPS8L2,N4BP3,EPHA2,SOX5
238	ARID3B	343.5	ARCHS4 Coexpression,157;GTEx Coexpression,530	TGIF2,RHOH,RRAS2,EHD2,NT5E,VANGL2,NR6A1,MYO1C,SCML4,ALPL,SLAMF6,IGF2BP3,N4BP3,GPR18,CARD11
239	SREBF2	344	Literature ChIP-seq,83;ARCHS4 Coexpression,1036;ENCODE ChIP-seq,49;Enrichr Queries,610;ReMap ChIP-seq,186;GTEx Coexpression,100	GPSM1,CIITA,MSMO1,LAMC1,CELSR2,VPREB3,TRIM7,CEP170B,CPNE3,METTL17,HS3ST3B1,LYNX1,STARD4,LIG4,DNAJB14,MTSS1,KIFC2,IRF4,OAS3,LY6D,DENND6B,PTPRCAP,GLCCI1,WDFY2,PAFAH1B3,SHANK1,EPHA2,SLC29A2,SDC4,CNP,CACNA1B,RASAL1,DLL1,FOXO1,BEGAIN,ZFP36L1,CARNS1,SLAMF7,LDLR,SNX8,SLC12A3,JUN,SYVN1,MAPK12,MAPK11,NR4A1,NR6A1,MYO1C,ZGLP1,CLCF1,ID3
240	HBP1	345	ARCHS4 Coexpression,370;Enrichr Queries,455;ReMap ChIP-seq,130;GTEx Coexpression,425	SDC4,TNFAIP6,MSMO1,GLRX,FMN2,LAMC1,GIMAP6,FOXO1,ZFP36L1,MLLT6,TRIM7,KYNU,NAMPT,MAP6,SLAMF7,PXDC1,HES1,CCR7,LDLR,CCR10,HS3ST3B1,GDF11,MYLIP,JUN,TGIF2,ANXA1,PDE4C,SYVN1,CHCHD10,RHOH,TBX6,MAPK11,MMP11,KIFC2,DDAH2,SAPCD1,PTGES3L,CDIP1,ID3,DENND6B,IL7R,EPHA2,VWA7
241	NACC2	345	ARCHS4 Coexpression,251;GTEx Coexpression,439	CAMK2B,GDF11,CBX7,LYNX1,CNP,FMN2,MAPK11,SNN,KIFC2,CARNS1,CEP170B,CDIP1,RAPGEF4
242	FOXI1	345.7	ARCHS4 Coexpression,118;Enrichr Queries,310;GTEx Coexpression,609	CD40,SDC4,LEF1,HEPACAM2,CXCR5,DTX1,RASAL1,SPIB,IL12A,HMGCS2,PROM1,CCR10,SOX5,SLC12A3,JUN,TSLP,ACSF2,NR4A1,MAPK11,STAC2,LY6D,ID3,S100A9,S100A8,CD22,LTF,SLC29A2
243	AHR	345.8	Literature ChIP-seq,64;ARCHS4 Coexpression,380;Enrichr Queries,196;ReMap ChIP-seq,230;GTEx Coexpression,859	IFITM3,OSCP1,CPM,FCMR,CD83,LAMC1,ENDOU,TRIM7,BCL7A,NNT,NAMPT,CCR7,HMGCS2,TEKT5,ANXA1,PAX5,ATP1B1,MMP14,OAS3,SCN4A,GLCCI1,WDFY2,AHDC1,SDC4,AMIGO2,LEF1,UACA,DLL1,CNN3,ZFP36L1,CIART,SOCS2,NT5E,HES1,N4BP3,NGFR,GDF11,CD74,JUN,AUTS2,WHRN,KCNB1,COL1A1,NR4A1,MYO1E,CPD,SLCO4C1,ID3,MEGF9
244	ZBTB32	346.3	ARCHS4 Coexpression,2;Enrichr Queries,4;GTEx Coexpression,1033	IFITM3,RTP4,CD40,CIITA,FCMR,CD83,LY75,TNFRSF13C,SPIB,FCRLA,BLNK,CCR7,PPP1R16B,DUSP2,CR2,CCDC158,TTC21A,PAX5,SHISA8,OAS2,IRF4,OAS3,LTA,LTB,PTPRCAP,BCAT1,MS4A1,CARD11,BLK,DRC7,SDC4,CXCR5,DTX1,GLRX,DDX60,RASGRP1,CD79B,DPP4,SOCS2,CD79A,NT5E,CD19,IL21R,CCL3,BTLA,SLAMF7,CD74,JUN,EGR3,IFI44,MCOLN2,PARP12,CD2,NR4A1,IL2RA,POU2AF1,ID3,IL7R,CD200,CD22,GPR18
245	SOX7	346.3	ARCHS4 Coexpression,544;Enrichr Queries,240;GTEx Coexpression,255	IFITM3,ACVRL1,JUN,ANXA1,MCAM,SPNS2,PDE4C,THSD1,ZFP36L1,RASGRP3,COL1A1,ENDOU,NR4A1,NT5E,B3GNT5,LY6D,S1PR1,ID3,HES1,N4BP3,S100A9,S100A8,EPHA2
246	RFX8	349	ARCHS4 Coexpression,365;GTEx Coexpression,333	COL1A1,MMP14,NT5E,TNFAIP6,CLEC11A,RRAS2,IGF2BP3,GLRX,UACA
247	FOSL2	350.8	ARCHS4 Coexpression,955;ENCODE ChIP-seq,30;Enrichr Queries,158;ReMap ChIP-seq,67;GTEx Coexpression,544	IFITM3,TRAF3IP2,SDC4,AMIGO2,CACNA1B,CXCR5,MSMO1,LAMC1,CXXC5,UACA,FOXO1,ZFP36L1,RASGRP3,MLLT6,DPP4,SOCS2,ABLIM1,ADAMTS14,TRIM7,SERTAD4,KYNU,NAMPT,HES1,HIVEP2,LDLR,CCR10,PRKCG,JUN,ANXA1,EGR3,LAMB3,POLM,SYVN1,TBX6,ATP1B1,COL1A1,NR4A1,MMP14,DDAH2,CLCF1,CDIP1,ID3,DENND6B,IL7R,STX1A,EPHA2,SLC29A2
248	OVOL1	352	ARCHS4 Coexpression,478;Enrichr Queries,273;GTEx Coexpression,305	JUN,DUSP2,EGR3,SDC4,LAMB3,RRAD,ANKRD22,RAPGEFL1,ELL3,IGSF9,XKRX,COL1A1,DPP4,ENDOU,NR4A1,LY6D,EPS8L2,N4BP3,S100A8,EPHA2
249	MAFF	352.4	ARCHS4 Coexpression,810;ENCODE ChIP-seq,110;Enrichr Queries,111;ReMap ChIP-seq,260;GTEx Coexpression,471	IFITM3,DRC7,CD83,SDC4,CNP,GLRX,ABHD5,CASC1,UACA,ZFP36L1,MLLT6,ZMPSTE24,SOCS2,NT5E,TRIM7,NAMPT,PXDC1,LDLR,CCR10,GDF11,CHRNB1,JUN,DUSP2,ANXA1,EGR3,TBX6,HS3ST1,MYL4,SNHG15,NR4A1,MMP14,CLCF1,TRAF5,ID3,S100A9,PAFAH1B3,S100A8,AHDC1,EPHA2
250	ELF3	352.5	ARCHS4 Coexpression,378;Enrichr Queries,597;ReMap ChIP-seq,40;GTEx Coexpression,395	GALNT12,FCMR,CIITA,SDC4,AMIGO2,HEPACAM2,GLRX,LAMC1,ARHGAP5,CXXC5,TMEM163,CASC1,UACA,RAPGEFL1,ZFP36L1,EPB41L4B,NT5E,ABLIM1,TRIM7,ARL5C,KYNU,DCDC2B,EPS8L2,CCR7,HES1,PROM1,JUN,ANXA1,LAMB3,SYVN1,ATP1B1,COL1A1,NR4A1,MMP14,CLCF1,MAP3K19,STAC2,ID3,BCAT1,S100A9,EPHA2
251	SPI1	354.2	Literature ChIP-seq,20;ARCHS4 Coexpression,765;ENCODE ChIP-seq,17;Enrichr Queries,508;ReMap ChIP-seq,34;GTEx Coexpression,781	IFITM3,FCMR,CIITA,CD40,CD83,TRAF3IP2,LY75,TNFRSF13C,GIMAP6,AFF3,SPIB,TRIM7,KYNU,BLNK,ACP5,CPNE3,CCR7,CCR6,PDE8A,PPP1R16B,FCRL1,DUSP2,ANXA1,TTC21A,RHOH,TLR1,CHIT1,MYL4,SNHG15,MMP14,BANK1,OAS3,KCNQ5,PTPRCAP,LTB,S100A9,MS4A1,AHDC1,S100A8,EMID1,CARD11,BLK,RRAD,CXCR5,DTX1,GLRX,ITPR3,CRIP3,CXXC5,FAM129C,IGSF9,ZFP36L1,ARNTL,CD79B,DPP4,CD79A,SNN,TESPA1,MGAT5,CD19,CARNS1,SLAMF9,IL21R,CCL3,SLAMF7,SLAMF6,SN…
252	MYF5	354.7	ARCHS4 Coexpression,620;Enrichr Queries,320;GTEx Coexpression,124	TNFAIP6,RRAD,LEF1,THSD1,NT5E,CMYA5,SRPK3,CHRNB1,JUN,MYBPC2,EGR3,MOCOS,RRAS2,PAX5,MAPK12,COL1A1,NR4A1,COL2A1,PTGES3L,ID3,SCN4A,SMTNL2,S100A9,S100A8,SLC29A2
253	TFAP2A	356.7	Literature ChIP-seq,153;ARCHS4 Coexpression,748;ENCODE ChIP-seq,52;Enrichr Queries,573;ReMap ChIP-seq,72;GTEx Coexpression,542	FCMR,CELSR2,RAPGEFL1,IL27RA,EPB41L4B,ENDOU,TRIM7,NNT,CEP170B,PDE8A,SOX5,PRKCG,PPP1R16B,STARD4,DUSP2,TGIF2,ANXA1,TMEM255A,PDE4C,ATP1B1,SNHG15,COL2A1,KIFC2,IRF4,LY6D,PTPRCAP,WDFY2,PAFAH1B3,S100A9,STX1A,S100A8,EPHA2,SLC29A2,SDC4,CNP,RRAD,TMPRSS3,LEF1,AMIGO2,CXCR5,ITPR3,ABHD5,CXXC5,UACA,IGSF9,ZFP36L1,ARNTL,MLLT6,XKRX,SOCS2,NT5E,CD19,CARNS1,HES1,EPS8L2,APBB1,N4BP3,SNX8,SLC12A3,JUN,EGR3,LAMB3,MCAM,MOCO…
254	MEIS2	357.5	ARCHS4 Coexpression,351;Enrichr Queries,454;ReMap ChIP-seq,157;GTEx Coexpression,468	ACVRL1,CPNE5,SDC4,AMIGO2,LEF1,GLIS3,SLCO5A1,ABHD5,LAMC1,FMN2,JAKMIP1,CXXC5,CACNA1E,ZFP36L1,FCRLA,SOCS2,SERTAD4,TRIM7,DACH1,NAMPT,MAP6,HES1,SOX5,HS3ST3B1,CBX7,JUN,ANXA1,LAMB3,AUTS2,RHOH,ATP1B1,CHIT1,MYL4,COL1A1,SNHG15,SBK1,DDAH2,ID3,BCAT1,STX1A
255	LHX2	357.5	ARCHS4 Coexpression,81;Enrichr Queries,423;ReMap ChIP-seq,266;GTEx Coexpression,660	OSCP1,SDC4,AMIGO2,LEF1,FMN2,CASC1,UACA,DLL1,ZFP36L1,BEGAIN,DPP4,SOCS2,SNN,UCHL1,DACH1,GPR171,MAP6,APBB1,LDLR,SOX5,GDF11,JUN,ANXA1,EGR3,CCDC158,ISLR2,ATP1B1,SORCS2,COL1A1,NR4A1,SBK1,DDAH2,CDIP1,ID3,DENND6B,BCAT1,RAPGEF4,MEGF9
256	SALL2	357.7	ARCHS4 Coexpression,354;Enrichr Queries,339;GTEx Coexpression,380	CAMK2B,JUN,AUTS2,LEF1,CACNA1B,RRAS2,CXXC5,CELSR2,BEGAIN,COL1A1,SOCS2,UCHL1,VANGL2,SERTAD4,SBK1,NR6A1,CDIP1,ID3,DENND6B,IGF2BP3,APBB1,PROM1,BCAT1
257	DACH1	359.3	Literature ChIP-seq,142;ARCHS4 Coexpression,511;Enrichr Queries,425	SDC4,LEF1,ABHD5,AFF3,ZFP36L1,SOCS2,NT5E,TRIM7,STAMBPL1,MAP6,HES1,IGF2BP3,EPS8L2,PROM1,LDLR,CCR10,SOX5,GDF11,MYLIP,JUN,AUTS2,KCNB1,ZFP2,GFRA1,TBX6,COL1A1,NR4A1,VANGL2,SBK1,KIFC2,DDAH2,ID3,WDFY2,OTUD1,EPHA2,SLC29A2
258	AKNA	361.3	ARCHS4 Coexpression,643;Enrichr Queries,391;GTEx Coexpression,50	IFITM3,FCMR,CD83,CXCR5,GIMAP8,IL27RA,ZFP36L1,MLLT6,SCML4,GPR171,IL21R,SLAMF6,PPP1R16B,CD74,JUN,DUSP2,ANXA1,FCRL6,RHOH,LAX1,CD2,NLRP12,ID3,KLRD1,GRAP,PTPRCAP,LTB,IL7R,CARD11
259	SIX1	361.3	ARCHS4 Coexpression,226;Enrichr Queries,714;GTEx Coexpression,144	IFITM3,SRPK3,CHRNB1,JUN,MYBPC2,ANXA1,LEF1,LAMC1,ATP1B1,MAPK12,ZFP36L1,COL1A1,SOCS2,EHD2,NT5E,CMYA5,PTGES3L,ID3,SCN4A,RHOU,SMTNL2,SLC29A2
260	SIX5	362.2	ARCHS4 Coexpression,770;ENCODE ChIP-seq,93;Enrichr Queries,237;ReMap ChIP-seq,247;GTEx Coexpression,464	IFITM3,GPSM1,DRC7,SDC4,AMIGO2,LAMC1,CXXC5,RASGRP1,IGSF9,ZFP36L1,CD79A,UCHL1,TRIM7,CEP170B,EPS8L2,LDLR,METTL17,PRKCG,CD74,CHRNB1,JUN,EGR3,SYVN1,TBX6,COL1A1,EHD2,NR4A1,MMP14,MYO1C,NR6A1,KIFC2,DDAH2,CLCF1,TRAF5,ID3,WDFY2,SLC25A53,PAFAH1B3,STX1A,SLC29A2
261	NFIB	364	Literature ChIP-seq,41;ARCHS4 Coexpression,450;Enrichr Queries,233;GTEx Coexpression,732	IFITM3,CD83,SLCO5A1,LAMC1,AFF3,THSD1,CACNA1E,FOXO1,CNN3,ZFP36L1,ARNTL,SOCS2,ABLIM1,CMYA5,TMEM108,IGF2BP3,PDE8A,CCR10,SOX5,MYLIP,JUN,ANXA1,AUTS2,ATP1B1,ACSF2,COL1A1,TJP1,MAPK11,MEX3B,MYO1C,DDAH2,ID3,SMTNL2
262	ZNF497	364.3	ARCHS4 Coexpression,733;Enrichr Queries,125;GTEx Coexpression,235	CAMK2B,GPSM1,CBX7,CERS4,JUN,CIITA,EGR3,CPNE5,PDE4C,CACNA1B,AFF3,DLL1,BEGAIN,SOCS2,MAPK11,SBK1,KIFC2,ZGLP1,PTGES3L,DENND6B,EPS8L2,NEIL1,SLC29A2,VWA7
263	POU3F3	365.3	ARCHS4 Coexpression,137;Enrichr Queries,289;GTEx Coexpression,670	GDF11,JUN,EGR3,AUTS2,LEF1,ISLR2,FMN2,ATP1B1,AFF3,CACNA1E,CELSR2,ZFP36L1,NR4A1,SNN,UCHL1,DACH1,VANGL2,SBK1,DDAH2,CDIP1,ID3,MAP6,APBB1,SOX5
264	HHEX	365.8	ARCHS4 Coexpression,884;Enrichr Queries,79;ReMap ChIP-seq,246;GTEx Coexpression,254	OSCP1,IFITM3,CD83,KLHL14,SDC4,TMPRSS3,GLIS3,CXXC5,FOXO1,ZMPSTE24,ZFP36L1,RASGRP3,SOCS2,DPP4,S1PR1,CCR7,HES1,EPS8L2,RAG2,LDLR,REM2,HS3ST3B1,CHRNB1,CD74,JUN,ANXA1,POLM,SLC30A4,ATP1B1,NR4A1,MMP14,PAX8,UBXN11,DDAH2,SAPCD1,BANK1,ID3,GLCCI1,S100A9,S100A8,EMID1,MEGF9
265	HES4	366.3	ARCHS4 Coexpression,726;Enrichr Queries,65;GTEx Coexpression,308	IFITM3,GPSM1,SDC4,AMIGO2,DLL1,CNN3,ZFP36L1,SOCS2,NAMPT,MAP6,PXDC1,LDLR,JUN,DUSP2,ANXA1,MCAM,PDE4C,IFI44,CHCHD10,COL1A1,NR4A1,DDAH2,OAS2,OAS3,ID3,IL7R
266	RFX3	366.7	ARCHS4 Coexpression,301;Enrichr Queries,614;GTEx Coexpression,185	DNAH1,JUN,AUTS2,CEP85L,CACNA1B,GLIS3,RSPH9,MSMO1,CASC1,ABCA13,MTSS1,FOXO1,ZFP36L1,ABLIM1,DACH1,MAP3K19,DCDC2B,PTGES3L,MAP6,PPP1R42,DENND6B,HIVEP2,SOX5,RALGPS2
267	TBX5	367.3	Literature ChIP-seq,151;ARCHS4 Coexpression,245;Enrichr Queries,830;GTEx Coexpression,243	GPSM1,CPM,CPNE5,LEF1,LAMC1,KRBA1,AFF3,CACNA1E,UACA,RASGRP3,SOCS2,ABLIM1,SERTAD4,STAMBPL1,NNT,MGAT5,NAMPT,SOX5,HS3ST3B1,NGFR,CBX7,JUN,STARD4,EGR3,CD72,SYVN1,CHCHD10,LIG4,SYT15,GFRA1,PAX5,MYL4,COL1A1,TJP1,EHD2,MMP11,MYO1C,MYZAP,GLCCI1,RAPGEF4,MEGF9
268	NANOG	368	Literature ChIP-seq,7;ARCHS4 Coexpression,718;ENCODE ChIP-seq,31;Enrichr Queries,605;ReMap ChIP-seq,168;GTEx Coexpression,679	IFITM3,ACVRL1,CPM,CD83,TRAF3IP2,CPNE5,TNFAIP6,LY75,AFF3,CELSR2,VPREB3,EPB41L4B,UCHL1,SCML4,BCL7A,KYNU,PXDC1,CCR7,METTL17,RALGPS2,PPP1R16B,HS3ST3B1,CERS4,TGIF2,PDE4C,ZFP2,RRAS2,GFRA1,PAX5,ATP1B1,LAX1,MMP11,MMP14,KIFC2,OAS3,LTA,LTB,BCAT1,NEIL1,STX1A,EPHA2,CHST3,SLC29A2,CAMK2B,SDC4,LEF1,GLIS3,SLCO5A1,ABHD5,UACA,FOXO1,CNN3,ZFP36L1,MLLT6,SOCS2,CD79A,NT5E,MGAT5,CMYA5,HES1,IGF2BP3,HIVEP2,N4BP3,PROM1,CBX…
269	PAX3	368.3	ARCHS4 Coexpression,363;Enrichr Queries,449;GTEx Coexpression,293	LEF1,MSMO1,FMN2,AFF3,CACNA1E,DLL1,TRIM7,DACH1,SOX5,HS3ST3B1,CHRNB1,JUN,MYBPC2,AUTS2,GFRA1,PAX5,MAPK12,COL1A1,COL2A1,VANGL2,SBK1,IRF4,SCN4A,SMTNL2,SLC29A2
270	AIRE	369.7	ARCHS4 Coexpression,738;Enrichr Queries,45;GTEx Coexpression,326	IFITM3,CD40,DRC7,DNAH1,TMPRSS3,LEF1,JAKMIP1,CASC1,FOXO1,ZFP36L1,CD79B,DPP4,UCHL1,MAP6,CCR6,CD74,JUN,ANXA1,TMEM255A,PDE4C,PAX5,COL1A1,COL2A1,IRF4,IL2RA,CDIP1,LTB,S100A9,CD200,S100A8
271	HOXA9	370.3	ARCHS4 Coexpression,329;Enrichr Queries,417;ReMap ChIP-seq,116;GTEx Coexpression,619	FCMR,TRAF3IP2,SDC4,CEP85L,LEF1,CXXC5,RAPGEFL1,FOXO1,ZFP36L1,XKRX,DPP4,SOCS2,ENDOU,VPREB1,NT5E,ABLIM1,TESPA1,SLAMF6,CCR6,PROM1,CD74,JUN,EGR3,ANXA1,CLEC11A,ELL3,ACSF2,MAPK12,COL1A1,MYO1E,NR4A1,VANGL2,COL2A1,SBK1,UBXN11,POU2AF1,IL2RA,STAC2,ID3,IL7R,STX1A,EMID1
272	FOXA1	370.7	Literature ChIP-seq,101;ARCHS4 Coexpression,501;ENCODE ChIP-seq,54;Enrichr Queries,438;ReMap ChIP-seq,128;GTEx Coexpression,1002	GALNT12,OLFML2B,CRISP3,HEPACAM2,LAMC1,ARHGAP5,CELSR2,ABCA13,RAPGEFL1,EPB41L4B,TRIM7,SCML4,BCL7A,KYNU,CEP170B,CPNE3,IL12A,HMGCS2,CERS4,LYNX1,ANXA1,SLC30A4,RHOH,LIG4,GFRA1,ATP1B1,SORCS2,COL2A1,PAFAH1B3,EPHA2,SLC29A2,RAPGEF4,CAMK2B,SDC4,TMPRSS3,AMIGO2,LEF1,SLCO5A1,ITPR3,CXXC5,THSD1,ZFP36L1,CNN3,RASGRP3,SOCS2,ABLIM1,MGAT5,HES1,EPS8L2,HIVEP2,N4BP3,JUN,LAMB3,SYVN1,FMO5,COL1A1,NR4A1,NR6A1,CPD,ID3,STRN,O…
273	LBX1	371	ARCHS4 Coexpression,234;Enrichr Queries,754;GTEx Coexpression,125	CAMK2B,SRPK3,CHRNB1,NGFR,JUN,MYBPC2,EGR3,MOCOS,LEF1,CHCHD10,GFRA1,PAX5,MAPK12,COL2A1,TRIM7,NNT,CMYA5,PTGES3L,SCN4A,SMTNL2,SLC29A2
274	ZBTB25	372.3	ARCHS4 Coexpression,833;Enrichr Queries,259;GTEx Coexpression,25	BLK,CD40,FCMR,CIITA,LEF1,LY75,TNFRSF13C,ARNTL,ZFP36L1,RASGRP3,GPR174,SOCS2,CD79A,ABLIM1,NAMPT,BTLA,IL21R,SLAMF7,SLAMF6,HIVEP2,CBX7,DUSP2,JUN,TGIF2,POLM,PDE4C,RHOH,PAX5,ATP1B1,MCOLN2,MTSS1,NR4A1,IRF4,POU2AF1,PTGES3L,ID3,MS4A1,CARD11
275	GRHL2	373	Literature ChIP-seq,111;ARCHS4 Coexpression,222;Enrichr Queries,702;ReMap ChIP-seq,53;GTEx Coexpression,777	GALNT12,OLFML2B,CELSR2,RAPGEFL1,ENDOU,EPB41L4B,BLNK,CEP170B,TMEM108,HMGCS2,RGS8,SPNS2,RHOH,GFRA1,ATP1B1,CHIT1,OAS3,LY6D,MYZAP,WDFY2,S100A9,STX1A,S100A8,AHDC1,EPHA2,SDC4,RASAL1,ITPR3,CXXC5,CACNA1E,IGSF9,ZFP36L1,ARNTL,DPP4,ABLIM1,SLAMF9,EPS8L2,HES1,HIVEP2,PROM1,N4BP3,LDLR,NGFR,JUN,LAMB3,MCAM,TBX6,ACSF2,TJP1,MAPK11,NR4A1,VANGL2,CLCF1,ID3,STRN,OTUD1,GPR18,MEGF9
276	TFEB	373	Literature ChIP-seq,154;ARCHS4 Coexpression,314;Enrichr Queries,606;GTEx Coexpression,418	BLK,CIITA,FCMR,SDC4,CXXC5,FOXO1,IL27RA,ZFP36L1,SOCS2,CD79A,CD19,SLAMF6,REM2,CD74,JUN,ANKRD22,MTSS1,TLR1,COL1A1,NR4A1,NLRP12,ID3,GRAP,S100A9,OTUD1,CD22,EPHA2,MEGF9
277	SOX1	374.7	ARCHS4 Coexpression,304;Enrichr Queries,288;GTEx Coexpression,532	GDF11,JUN,AUTS2,LEF1,CACNA1B,GFRA1,FMN2,PAX5,JAKMIP1,CACNA1E,DLL1,CELSR2,ZFP36L1,UCHL1,COL2A1,DACH1,VANGL2,SBK1,DDAH2,CDIP1,MAP6,ID3,SOX5
278	POU3F2	374.8	Literature ChIP-seq,146;ARCHS4 Coexpression,399;Enrichr Queries,648;GTEx Coexpression,306	MCTP1,CNP,CRISP3,LEF1,MSMO1,FMN2,DLL1,CELSR2,JCHAIN,SNN,DACH1,SERTAD4,TESPA1,NNT,GPR171,MAP6,IGF2BP3,HIVEP2,TEKT5,SOX5,GDF11,NGFR,JUN,EGR3,ANXA1,AUTS2,GFRA1,DNAJB14,SORCS2,MEX3B,VANGL2,SBK1,BANK1,CDIP1,ID3,KCNQ5,SCN4A,IL7R,GPR18
279	SALL4	375.3	Literature ChIP-seq,9;ARCHS4 Coexpression,582;Enrichr Queries,552;GTEx Coexpression,358	IFITM3,CAMK2B,KLHL14,SDC4,LEF1,GLIS3,LY75,SLCO5A1,LAMC1,ABHD5,JAKMIP1,CXXC5,DLL1,CNN3,ZFP36L1,MLLT6,SOCS2,IGF2BP3,HES1,HIVEP2,PDE8A,RALGPS2,CBX7,ANXA1,TGIF2,WHRN,KCNB1,MCAM,RRAS2,ISLR2,PARP12,MTSS1,COL1A1,NR6A1,COL2A1,PAX8,UBXN11,SAPCD1,CPD,SLCO4C1,ID3,ALPL,RHOU,GLCCI1,BCAT1
280	MYPOP	376	ARCHS4 Coexpression,414;GTEx Coexpression,338	CBX7,MAPK11,SNN,LYNX1,SBK1,BCL7A,KIFC2,CEP170B,CDIP1,CHCHD10,STX1A,SHANK1
281	TIGD4	376.3	ARCHS4 Coexpression,520;Enrichr Queries,174;GTEx Coexpression,435	OSCP1,MCTP1,TMEM255A,CCDC136,GLIS3,TTC21A,IFI44,SLCO5A1,MSMO1,CASC1,CNN3,COL1A1,TLR1,DPP4,NT5E,DACH1,MAP3K19,SLCO4C1,S1PR1,PPP1R42,TEKT5,HMGCS2,PROM1
282	FOXD3	379	ARCHS4 Coexpression,600;Enrichr Queries,290;GTEx Coexpression,247	NGFR,JUN,GAL3ST1,EGR3,MOCOS,LEF1,CACNA1B,RRAS2,DTX1,GFRA1,SORCS2,UACA,TJP1,SOCS2,ADAMTS14,COL2A1,NR6A1,ID3,ALPL,IGF2BP3,SOX5,EPHA2
283	GLI3	380.3	ARCHS4 Coexpression,492;Enrichr Queries,294;GTEx Coexpression,355	GDF11,JUN,TRAF3IP2,AUTS2,LEF1,GLIS3,GFRA1,LAMC1,AFF3,SORCS2,FOXO1,ZFP36L1,CNN3,COL1A1,EHD2,MMP14,VANGL2,DACH1,ID3,SOX5
284	E2F6	380.4	ARCHS4 Coexpression,906;ENCODE ChIP-seq,74;Enrichr Queries,579;ReMap ChIP-seq,181;GTEx Coexpression,162	IFITM3,TNFAIP6,GDA,LY75,TNFRSF13C,LAMC1,FMN2,TRIM7,NAMPT,CPNE3,RALGPS2,HS3ST3B1,CHRNB1,MYBPC2,LIG4,SHISA8,KIFC2,DDAH2,PTGES3L,SCN4A,SMTNL2,PAFAH1B3,SLC29A2,EPHA2,CNP,LEF1,CRIP3,ABHD5,CXXC5,JAKMIP1,UACA,FOXO1,ZFP36L1,MLLT6,ARNTL,CNN3,SOCS2,ADAMTS14,CMYA5,HES1,EPS8L2,N4BP3,CCR10,CBX7,JUN,EGR3,MTERF2,MCAM,MCOLN2,MAPK12,ELL3,NR4A1,MYO1E,MYO1C,ZGLP1,CLCF1,CPD,ID3
285	MECOM	380.7	Literature ChIP-seq,76;ARCHS4 Coexpression,382;GTEx Coexpression,684	GALNT12,ACVRL1,IFITM3,CPM,LY75,RASAL1,GLRX,AFF3,UACA,IGSF9,GPR174,KYNU,SLAMF9,IL21R,CCL3,IL12A,HIVEP2,PPP1R16B,MYLIP,JUN,DUSP2,TSLP,POLM,ANKRD22,MOCOS,SPNS2,RHOH,LIG4,FMO5,MEX3B,COL2A1,FAM169B,SBK1,MYO1C,P2RX3,SAPCD1,POU2AF1,CPD,SLCO4C1,KCNQ5,KLRD1,LTB,GPR18,AHDC1,SLC29A2
286	TBXT	382	ARCHS4 Coexpression,383;Enrichr Queries,1000;ReMap ChIP-seq,127;GTEx Coexpression,18	IFITM3,CD40,CD83,GDA,LY75,TNFRSF13C,LAMC1,GPR174,SPIB,FCRLA,UCHL1,BLNK,CCR7,CCR6,DUSP2,CR2,STARD4,RHOH,LIG4,PAX5,MMP14,COL2A1,KIFC2,PAX8,OAS2,IRF4,OAS3,B3GNT5,LTA,KCNQ5,WDFY2,MS4A1,AHDC1,EPHA2,DRC7,SDC4,AMIGO2,LEF1,DLL1,ZFP36L1,BEGAIN,CD79A,BTLA,IL21R,SLAMF7,HES1,IGF2BP3,PROM1,MCAM,MCOLN2,MAPK12,COL1A1,NR4A1,BFSP2,NR6A1,POU2AF1,ID3,CD22
287	ZNF878	384	ARCHS4 Coexpression,745;GTEx Coexpression,23	CD40,LY75,TNFRSF13C,GPR174,SPIB,FCRLA,CD79A,BTLA,BLNK,IL21R,SLAMF7,SLAMF6,CCR7,IGF2BP3,CCR6,TGIF2,RRAS2,PAX5,MCOLN2,BFSP2,NR6A1,OAS2,IRF4,OAS3,POU2AF1,LTA,BCAT1
288	ZNF274	384	Literature ChIP-seq,119;ARCHS4 Coexpression,299;ENCODE ChIP-seq,70;Enrichr Queries,611;ReMap ChIP-seq,251;GTEx Coexpression,954	CEP85L,LAMC1,JAKMIP1,CXXC5,FOXO1,FAM129C,IL27RA,ARNTL,RASGRP3,ZMPSTE24,SOCS2,UCHL1,TRIM7,NAMPT,ACP5,N4BP3,LDLR,SOX5,MYLIP,JUN,ANXA1,POLM,ZFP2,RHOH,TBX6,ATP1B1,PARP12,NR4A1,SNHG15,NLRP12,COL2A1,MYO1C,IRF4,SNORD47,PTGES3L,ID3,PPP1R42,BCAT1,MS4A1,PAFAH1B3,STX1A,SLC29A2
289	ATOH7	384.7	ARCHS4 Coexpression,219;Enrichr Queries,306;GTEx Coexpression,629	JUN,GDA,KCNB1,MOCOS,CACNA1B,ISLR2,CELSR2,CACNA1E,SORCS2,BEGAIN,NR4A1,EPB41L4B,UCHL1,DACH1,ID3,ALPL,KCNQ5,PPP1R42,RGS8,STX1A,SHANK1,CHST3
290	TRPS1	386.7	ARCHS4 Coexpression,842;Enrichr Queries,254;GTEx Coexpression,64	TRAF3IP2,SDC4,GLIS3,LAMC1,AFF3,FOXO1,ZFP36L1,ENDOU,NT5E,SERTAD4,CPNE3,HES1,HIVEP2,SOX5,JUN,ANXA1,AUTS2,LAMB3,GFRA1,ATP1B1,MTSS1,VANGL2,STAC2,ID3,EPHA2
291	ELK1	386.8	Literature ChIP-seq,77;ARCHS4 Coexpression,1421;ENCODE ChIP-seq,99;ReMap ChIP-seq,236;GTEx Coexpression,101	ORM1,FMN2,SPIB,EPB41L4B,TRIM7,NAMPT,BLNK,CEP170B,IL12A,PRKCG,PPP1R16B,DUSP2,ANXA1,TTC21A,LIG4,RRAS2,GFRA1,KIFC2,OAS2,PTGES3L,CDIP1,PTPRCAP,SLC25A53,PAFAH1B3,CAMK2B,CACNA1B,DTX1,RSPH9,ABHD5,JAKMIP1,DDX60,CACNA1E,BEGAIN,ZFP36L1,CIART,ZMPSTE24,CD79A,SNN,CARNS1,IL21R,SLAMF6,N4BP3,LDLR,NGFR,JUN,SIGLEC15,EGR3,LAMB3,KCNB1,SYVN1,IFI44,TBX6,NR4A1,MEX3B,MYO1C,GPAM,CLCF1,CPD,STAC2,MEGF9
292	VDR	387.2	Literature ChIP-seq,2;ARCHS4 Coexpression,1248;Enrichr Queries,155;ReMap ChIP-seq,121;GTEx Coexpression,410	TRAF3IP2,HEPACAM2,LY75,MSMO1,RAPGEFL1,TRIM7,CCR7,CR2,ANXA1,PDE4C,PAX5,ATP1B1,MMP14,COL2A1,IRF4,LTA,DENND6B,EPHA2,SDC4,AMIGO2,CXCR5,GLRX,CXXC5,UACA,IGSF9,ZFP36L1,DPP4,CD79A,NT5E,TESPA1,CARNS1,BTLA,HES1,EPS8L2,HIVEP2,LDLR,CD74,JUN,EGR3,LAMB3,SYVN1,IFI44,ELL3,COL1A1,NR4A1,CLCF1,MAP3K19,ID3,CD200
293	ARNTL	387.8	ARCHS4 Coexpression,194;Enrichr Queries,127;ReMap ChIP-seq,253;GTEx Coexpression,977	CAMK2B,FCMR,SDC4,GLRX,ABHD5,GIMAP6,FOXO1,ZFP36L1,SOCS2,NT5E,BCL7A,NNT,NAMPT,S1PR1,HES1,HIVEP2,SNX8,LDLR,METTL17,PPP1R16B,JUN,EGR3,ANXA1,CLEC11A,RHOH,ATP1B1,TLR1,COL1A1,SNHG15,NR4A1,MMP14,NLRP12,PTGES3L,ID3,PTPRCAP,IL7R,CD22,CARD11,SHANK1
294	CASZ1	388.3	ARCHS4 Coexpression,156;Enrichr Queries,209;GTEx Coexpression,800	CAMK2B,ITPR3,AFF3,CXXC5,DLL1,RAPGEFL1,ZFP36L1,MLLT6,XKRX,ABLIM1,DACH1,CMYA5,DCDC2B,CEP170B,EPS8L2,JUN,EGR3,MYBPC2,AUTS2,ATP1B1,ELL3,MTSS1,COL1A1,VANGL2,ID3,SCN4A,SMTNL2,EPHA2
295	PRRX1	388.7	ARCHS4 Coexpression,177;Enrichr Queries,539;GTEx Coexpression,450	IFITM3,JUN,OLFML2B,ANXA1,TNFAIP6,LAMC1,COL1A1,EHD2,MMP14,NT5E,MYO1C,S1PR1,ID3,PXDC1,CHST3
296	DMRT1	388.8	Literature ChIP-seq,55;ARCHS4 Coexpression,756;Enrichr Queries,404;GTEx Coexpression,340	CPM,CD83,TRAF3IP2,CPNE5,ARHGAP5,AFF3,CASC1,BCL7A,TMEM108,SOX5,MYBPC2,TGIF2,CCDC158,SPNS2,TTC21A,GFRA1,TEX15,PAX5,ATP1B1,COL2A1,OAS2,CARD11,AHDC1,EPHA2,RAPGEF4,DRC7,DNAH1,SDC4,RRAD,LEF1,DTX1,CXXC5,CACNA1E,FOXO1,ZFP36L1,MLLT6,SOCS2,ABLIM1,HES1,APBB1,JUN,EGR3,AUTS2,CCDC136,MOCOS,SYVN1,ACSF2,COL1A1,NR4A1,MYO1E,MEX3B,NR6A1,CLCF1,ALPL,STRN
297	MAFK	388.8	ARCHS4 Coexpression,270;ENCODE ChIP-seq,11;Enrichr Queries,377;ReMap ChIP-seq,281;GTEx Coexpression,1005	CD40,LY75,LAMC1,JCHAIN,SPIB,UCHL1,KYNU,NAMPT,GPR171,BLNK,CEP170B,PXDC1,PDE8A,PRKCG,PPP1R16B,ANXA1,SLC30A4,DNAJB14,ATP1B1,MYL4,MMP14,KIFC2,LTA,PAFAH1B3,MS4A1,EPHA2,CHST3,SDC4,CXCR5,GLRX,SLCO5A1,RASAL1,ITPR3,CXXC5,JAKMIP1,FAM129C,ZFP36L1,RASGRP3,MLLT6,CD79B,STAMBPL1,S1PR1,IGF2BP3,EPS8L2,HIVEP2,LDLR,SNX8,CCR10,JUN,POLM,MCAM,MOCOS,TBX6,MCOLN2,ELL3,COL1A1,NR4A1,MYO1E,MEX3B,VANGL2,MYO1C,CLCF1,POU2AF1,I…
298	SALL1	389.5	Literature ChIP-seq,90;ARCHS4 Coexpression,497;Enrichr Queries,183;GTEx Coexpression,788	CNP,KLHL14,LEF1,CELSR2,FOXO1,ZFP36L1,SOCS2,DACH1,NNT,CARNS1,IGF2BP3,SOX5,HS3ST3B1,JUN,AUTS2,GFRA1,ATP1B1,COL1A1,TJP1,VANGL2,NR6A1,PAX8,ID3,WDFY2,BCAT1,EPHA2
299	FOXG1	392.3	ARCHS4 Coexpression,422;Enrichr Queries,550;GTEx Coexpression,205	PRKCG,PPP1R16B,CAMK2B,GDF11,JUN,EGR3,AUTS2,ISLR2,GFRA1,SLCO5A1,FMN2,JAKMIP1,ATP1B1,CACNA1E,SNN,UCHL1,DACH1,CDIP1,ID3,MAP6,KCNQ5,RAPGEF4,SOX5
300	GFI1B	393.2	Literature ChIP-seq,65;ARCHS4 Coexpression,408;Enrichr Queries,389;ReMap ChIP-seq,68;GTEx Coexpression,1036	ACVRL1,IFITM3,CPNE5,FMN2,GIMAP6,IL27RA,JCHAIN,TRIM7,SCML4,ACP5,CCR7,PDE8A,SOX5,METTL17,CERS4,DUSP2,ANXA1,PDE4C,SLC30A4,TTC21A,DNTT,KIFC2,DDAH2,SAPCD1,IRF4,BANK1,LTA,PTPRCAP,MYZAP,LTB,S100A9,AHDC1,S100A8,STX1A,EPHA2,LTF,RRAD,LEF1,RASAL1,ITPR3,RSPH9,CXXC5,FAM129C,FOXO1,ZFP36L1,MLLT6,CD79B,ADAMTS14,SNN,MGAT5,HES1,CCR10,JUN,LAMB3,MCAM,TBX6,MAPK12,CD2,NR4A1,EHD2,MAPK11,NLRP12,MEX3B,SBK1,UBXN11,ZGLP1,C…
301	IRX2	393.7	ARCHS4 Coexpression,381;Enrichr Queries,419;GTEx Coexpression,381	JUN,ANXA1,TRAF3IP2,SDC4,LAMB3,AUTS2,LEF1,GFRA1,ATP1B1,DLL1,SORCS2,RAPGEFL1,XKRX,COL1A1,SOCS2,NR4A1,VANGL2,DACH1,SBK1,ID3,MAP6,RHOU,HES1
302	HMX3	394	ARCHS4 Coexpression,49;Enrichr Queries,1100;GTEx Coexpression,33	BLK,CD40,LEF1,LY75,TNFRSF13C,SPIB,FCRLA,CD79A,ADAMTS14,CD19,BTLA,BLNK,IL21R,SLAMF7,CCR7,PPP1R16B,CR2,EGR3,MOCOS,PAX5,MCOLN2,NR4A1,BFSP2,OAS2,IRF4,OAS3,POU2AF1,LTA,CD22
303	CREB3L2	395	ARCHS4 Coexpression,193;Enrichr Queries,347;GTEx Coexpression,645	JUN,OLFML2B,ANXA1,COL27A1,SDC4,GLIS3,LAMC1,FOXO1,CNN3,ZFP36L1,COL1A1,SOCS2,TJP1,DPP4,EHD2,NT5E,ABLIM1,MMP14,MYO1C,PAX8,MGAT5,ID3,LDLR
304	SOHLH1	396.3	ARCHS4 Coexpression,213;Enrichr Queries,497;GTEx Coexpression,479	CAMK2B,PRKCG,LTK,LYNX1,SDC4,LAMB3,KCNB1,MOCOS,CACNA1B,CACNA1E,MAPK11,UCHL1,TESPA1,KIFC2,STAC2,LY6D,CDIP1,APBB1,S100A9,STX1A,RAPGEF4,SHANK1
305	CEBPD	399	Literature ChIP-seq,110;ARCHS4 Coexpression,507;ENCODE ChIP-seq,66;ReMap ChIP-seq,261;GTEx Coexpression,1051	IFITM3,KLHL14,ABHD5,LAMC1,CXXC5,ZFP36L1,MLLT6,ZMPSTE24,SOCS2,NT5E,TRIM7,NAMPT,HES1,RAG2,LDLR,MYLIP,CD74,CERS4,JUN,SYVN1,GFRA1,SNHG15,NR4A1,NR6A1,KIFC2,DDAH2,SAPCD1,ZGLP1,BANK1,CLCF1,CDIP1,PTPRCAP,S100A9,EPHA2,VWA7,RAPGEF4
306	SP7	399	ARCHS4 Coexpression,127;Enrichr Queries,97;GTEx Coexpression,973	GAL3ST1,OLFML2B,CNP,LEF1,ZFP36L1,SERTAD4,ACP5,SOX5,NGFR,JUN,EGR3,COL27A1,MCAM,CLEC11A,GFRA1,SORCS2,MTSS1,COL1A1,NR4A1,MMP11,MMP14,COL2A1,ID3,ALPL,EPHA2
307	PBX3	400.2	ARCHS4 Coexpression,85;ENCODE ChIP-seq,79;Enrichr Queries,180;ReMap ChIP-seq,98;GTEx Coexpression,1559	IFITM3,MSMO1,TNFRSF13C,LAMC1,CASC1,AFF2,UCHL1,DACH1,NNT,NAMPT,TMEM108,CCR7,MYLIP,ANXA1,DNAJB14,GFRA1,ATP1B1,SHISA8,MTSS1,SNHG15,DDAH2,IRF4,LTA,PTPRCAP,GLCCI1,BCAT1,PAFAH1B3,AHDC1,CNP,LEF1,CXCR5,CXXC5,JAKMIP1,UACA,FOXO1,IGSF9,ZFP36L1,CNN3,SOCS2,CD79A,SERTAD4,STAMBPL1,CARNS1,IL21R,MAP6,HES1,HIVEP2,CD74,JUN,EGR3,AUTS2,TSLP,POLM,MAPK12,COL1A1,MAPK11,VANGL2,SBK1,CLCF1,ID3,CD200,MEGF9
308	ZBTB16	401	ARCHS4 Coexpression,596;Enrichr Queries,57;ReMap ChIP-seq,250;GTEx Coexpression,701	CD83,CNP,TNFAIP6,SDC4,MSMO1,FMN2,ABHD5,AFF3,FOXO1,ARNTL,ZFP36L1,SOCS2,CD79A,DACH1,CMYA5,S1PR1,IGF2BP3,METTL17,SRPK3,CD74,JUN,EGR3,ANXA1,MYBPC2,TSLP,KCNB1,MCAM,CLEC11A,ATP1B1,MTSS1,COL1A1,NR4A1,ID3,DENND6B,RHOU,SCN4A,SMTNL2,PAFAH1B3,S100A9,S100A8,SHANK1
309	SOX2	402.4	Literature ChIP-seq,32;ARCHS4 Coexpression,792;Enrichr Queries,555;ReMap ChIP-seq,196;GTEx Coexpression,437	IFITM3,RTP4,OLFML2B,TRAF3IP2,LY75,FMN2,LAMC1,TNFRSF13C,ARHGAP5,ABCA13,CASC1,VPREB3,UCHL1,VPREB1,TRIM7,NNT,NAMPT,BLNK,ACP5,RAG2,PDE8A,SOX5,PRKCG,PPP1R16B,HS3ST3B1,TGIF2,CLEC11A,PDE4C,RRAS2,ISLR2,ATP1B1,MTSS1,MMP11,OAS2,DDAH2,CDIP1,ACOT1,RHOU,WDFY2,BCAT1,PAFAH1B3,CAMK2B,SDC4,LEF1,SLCO5A1,CXXC5,DLL1,RASGRP1,UACA,FOXO1,CNN3,ZFP36L1,MLLT6,SOCS2,DPP4,CD79A,SNN,NT5E,STAMBPL1,HES1,IGF2BP3,GDF11,CBX7,JUN,…
310	HSF2	403	ARCHS4 Coexpression,567;Enrichr Queries,481;GTEx Coexpression,161	SRPK3,CHRNB1,JUN,MYBPC2,ANXA1,LEF1,MSMO1,ATP1B1,MAPK12,FOXO1,ARNTL,ZFP36L1,SOCS2,NR4A1,UCHL1,MYO1C,CMYA5,NAMPT,PTGES3L,ID3,SMTNL2,PAFAH1B3,CD200,SLC29A2
311	PAX1	403.3	ARCHS4 Coexpression,266;Enrichr Queries,757;GTEx Coexpression,187	MYBPC2,EGR3,COL27A1,KLHL14,MOCOS,LEF1,CACNA1B,LY75,RASAL1,GFRA1,PAX5,FMN2,ATP1B1,CACNA1E,SORCS2,IGSF9,MLLT6,TRIM7,COL2A1,PAX8,POU2AF1,N4BP3,SMTNL2,SLC29A2
312	TFAP2B	404.7	ARCHS4 Coexpression,298;Enrichr Queries,304;GTEx Coexpression,612	GPSM1,LEF1,GLIS3,AFF3,RAPGEFL1,UCHL1,DACH1,SERTAD4,MAP6,N4BP3,PROM1,SOX5,NGFR,JUN,EGR3,AUTS2,GFRA1,COL1A1,VANGL2,COL2A1,SBK1,DDAH2,STAC2,LY6D,ID3
313	EBF3	406	ARCHS4 Coexpression,41;Enrichr Queries,812;GTEx Coexpression,365	GPSM1,LEF1,LAMC1,AFF3,UACA,THSD1,UCHL1,SNN,DACH1,SERTAD4,BCL7A,S1PR1,MAP6,RGS8,AUTS2,GFRA1,SORCS2,COL1A1,EHD2,MEX3B,MYO1C,VANGL2,SBK1,P2RX3,DDAH2,ID3
314	ZNF217	408.5	Literature ChIP-seq,28;ARCHS4 Coexpression,977;ENCODE ChIP-seq,62;Enrichr Queries,422;ReMap ChIP-seq,156;GTEx Coexpression,806	OSCP1,IFITM3,GALNT12,TRAF3IP2,LAMC1,ARHGAP5,AFF3,CELSR2,EPB41L4B,ENDOU,TRIM7,KYNU,NAMPT,BLNK,CCR7,RAG2,PDE8A,METTL17,MYLIP,STARD4,ANXA1,SPNS2,GFRA1,ATP1B1,MTSS1,BANK1,LY6D,CDIP1,WDFY2,GLCCI1,S100A9,S100A8,AHDC1,CARD11,EPHA2,RAPGEF4,SDC4,TMPRSS3,AMIGO2,GLIS3,RASAL1,CXXC5,UACA,IGSF9,FOXO1,ZFP36L1,SOCS2,ABLIM1,SLAMF9,CMYA5,MAP6,HES1,APBB1,HIVEP2,N4BP3,LDLR,CBX7,JUN,AUTS2,ANKRD22,TBX6,TJP1,MYO1E,BFSP…
315	TGIF2	409	ARCHS4 Coexpression,978;Enrichr Queries,412;ReMap ChIP-seq,231;GTEx Coexpression,15	CD40,FCMR,CIITA,LY75,TNFRSF13C,LAMC1,GPR174,SPIB,FCRLA,TRIM7,BLNK,CCR7,PXDC1,CCR6,PDE8A,HS3ST3B1,TGIF2,RHOH,PAX5,KIFC2,OAS2,IRF4,DDAH2,SAPCD1,LTA,BCAT1,MS4A1,CARD11,EPHA2,SDC4,RSPH9,CXXC5,ZFP36L1,MLLT6,SOCS2,CD79A,BTLA,IL21R,SLAMF7,SLAMF6,HES1,IGF2BP3,LDLR,CD74,JUN,EGR3,SYVN1,MCOLN2,PARP12,NR4A1,BFSP2,NR6A1,POU2AF1,ID3,GRAP
316	TBX20	409	ARCHS4 Coexpression,171;Enrichr Queries,766;GTEx Coexpression,290	HS3ST3B1,JUN,CPNE5,MOCOS,LEF1,CHCHD10,PAX5,LAMC1,KRBA1,MYL4,COL1A1,TJP1,ABLIM1,COL2A1,NNT,MGAT5,CMYA5,ID3,STRN,MYZAP,SOX5
317	SMAD1	409.2	Literature ChIP-seq,97;ARCHS4 Coexpression,336;Enrichr Queries,99;ReMap ChIP-seq,232;GTEx Coexpression,1282	IFITM3,TRAF3IP2,SDC4,LEF1,LAMC1,CXXC5,FOXO1,ZFP36L1,CNN3,JCHAIN,MLLT6,SOCS2,VPREB3,ABLIM1,VPREB1,ADAMTS14,TRIM7,CARNS1,NAMPT,TMEM108,HES1,HIVEP2,PROM1,GDF11,JUN,ANXA1,MCAM,DNTT,TBX6,ATP1B1,TJP1,SNHG15,NR4A1,BFSP2,KIFC2,DDAH2,ZGLP1,CLCF1,STAC2,ID3,SCN4A,MS4A1,CD200,SLC29A2
318	ETV6	409.8	ARCHS4 Coexpression,474;Enrichr Queries,741;ReMap ChIP-seq,20;GTEx Coexpression,404	IFITM3,CD40,CIITA,CD83,LY75,FMN2,JCHAIN,FCRLA,UCHL1,TRIM7,NAMPT,BLNK,CCR7,CCR6,PPP1R16B,MYLIP,CERS4,LIG4,RHOH,MTSS1,CHIT1,SNHG15,DDAH2,SAPCD1,LTA,CDIP1,LTB,VWA7,EPHA2,CAMK2B,BLK,SDC4,RSPH9,CXXC5,FOXO1,ZFP36L1,MLLT6,SOCS2,CD79A,SNN,ABLIM1,IL21R,HES1,HIVEP2,N4BP3,LDLR,CD74,JUN,TBX6,MCOLN2,IL2RA,ID3,CD22
319	POU3F4	411.3	ARCHS4 Coexpression,152;Enrichr Queries,845;GTEx Coexpression,237	CPNE5,LEF1,JAKMIP1,CACNA1E,DLL1,ZFP36L1,AFF2,SNN,DACH1,MAP6,HES1,RGS8,SOX5,PRKCG,PPP1R16B,JUN,AUTS2,GFRA1,SORCS2,VANGL2,SBK1,P2RX3,DDAH2,ID3,PAFAH1B3
320	EGR3	411.3	ARCHS4 Coexpression,83;Enrichr Queries,75;GTEx Coexpression,1076	CD83,SDC4,LEF1,TNFRSF13C,RASGRP1,RAPGEFL1,FOXO1,ZFP36L1,XKRX,SOCS2,NAMPT,CCL3,HIVEP2,LDLR,CD74,JUN,DUSP2,ANXA1,KCNB1,ATP1B1,COL1A1,NR4A1,VANGL2,FAM169B,B3GNT5,POU2AF1,ID3,OTUD1,EPHA2,SHANK1
321	ZNF775	411.3	ARCHS4 Coexpression,260;Enrichr Queries,236;GTEx Coexpression,738	IFITM3,GPSM1,FCMR,SDC4,CXXC5,KRBA1,ZFP36L1,CD79A,MAP6,CBX7,JUN,ISLR2,COL1A1,NR4A1,SBK1,KIFC2,ZGLP1,DDAH2,ID3,DENND6B,NEIL1,AHDC1,CARD11,EPHA2,SLC29A2
322	GTF2B	411.8	ARCHS4 Coexpression,345;ENCODE ChIP-seq,115;ReMap ChIP-seq,173;GTEx Coexpression,1014	SDC4,TNFAIP6,RSPH9,ABHD5,ZFP36L1,TRIM7,CARNS1,DCDC2B,NAMPT,CEP170B,CCL3,ACP5,SLAMF7,IGF2BP3,HES1,HIVEP2,LDLR,GDF11,MYLIP,JUN,CD72,ANXA1,SYVN1,TTC21A,LIG4,RHOH,TBX6,MCOLN2,ELL3,TLR1,SNHG15,NLRP12,MYO1C,CLCF1,PTGES3L,ID3,PTPRCAP,BCAT1,MEGF9
323	ZBTB18	412	ARCHS4 Coexpression,413;GTEx Coexpression,411	CAMK2B,CBX7,ABLIM1,LYNX1,SBK1,KIFC2,CACNA1B,APBB1,CXXC5,SHISA8,RAPGEF4
324	ZNF618	412.3	ARCHS4 Coexpression,143;Enrichr Queries,427;GTEx Coexpression,667	GPSM1,OLFML2B,GLIS3,DDX60,AFF3,SOCS2,NT5E,ABLIM1,UCHL1,DACH1,MAP6,PXDC1,GDF11,JUN,AUTS2,IFI44,ISLR2,PARP12,COL1A1,VANGL2,SBK1,DDAH2,OAS3,ID3,BCAT1
325	SOX8	412.7	ARCHS4 Coexpression,656;Enrichr Queries,269;GTEx Coexpression,313	PPP1R16B,GDF11,NGFR,JUN,GAL3ST1,EGR3,CNP,SDC4,MCAM,LEF1,FMN2,SORCS2,DLL1,COL1A1,NR4A1,CARNS1,STAC2,ID3,RHOU,APBB1
326	TBX3	413.5	Literature ChIP-seq,88;ARCHS4 Coexpression,338;Enrichr Queries,586;GTEx Coexpression,642	CIITA,SDC4,LEF1,GLIS3,LAMC1,FOXO1,ZFP36L1,MLLT6,SOCS2,DPP4,NT5E,ABLIM1,SERTAD4,EPS8L2,LDLR,SOX5,RALGPS2,SLC12A3,JUN,ANXA1,AUTS2,WHRN,MOCOS,ACSF2,MTSS1,COL1A1,EHD2,MMP14,MYO1C,CPD,ID3,GLCCI1,S100A8,EPHA2,CHST3
327	ZNF428	414.3	ARCHS4 Coexpression,122;Enrichr Queries,801;GTEx Coexpression,320	IFITM3,GPSM1,GDF11,JUN,AUTS2,CHCHD10,ISLR2,FMN2,JAKMIP1,ATP1B1,SNN,UCHL1,SBK1,DDAH2,CDIP1,MAP6,ID3,APBB1,PAFAH1B3,S100A9
328	DEAF1	415.8	ARCHS4 Coexpression,169;Enrichr Queries,672;ReMap ChIP-seq,243;GTEx Coexpression,579	CAMK2B,MSMO1,FMN2,KRBA1,CXXC5,ZFP36L1,SOCS2,CD79A,TRIM7,ARL5C,CD19,EPS8L2,APBB1,LDLR,PDE8A,PRKCG,CHRNB1,JUN,LYNX1,SYVN1,TBX6,ATP1B1,COL1A1,NR4A1,MAPK11,KIFC2,IRF4,CDIP1,ID3,PAFAH1B3,AHDC1,EMID1,RAPGEF4,SHANK1,SLC29A2
329	ZNF48	416	ARCHS4 Coexpression,302;Enrichr Queries,474;GTEx Coexpression,472	GPSM1,CBX7,GDF11,JUN,AUTS2,KCNB1,ISLR2,CXXC5,FOXO1,ARNTL,ZFP36L1,NR4A1,SNN,UCHL1,SBK1,VANGL2,BCL7A,DDAH2,ID3,MAP6,APBB1,LDLR,STX1A
330	ZFP41	417	ARCHS4 Coexpression,881;Enrichr Queries,168;GTEx Coexpression,202	GPSM1,CACNA1B,FMN2,ZFP36L1,MLLT6,SOCS2,UCHL1,CEP170B,MAP6,APBB1,NGFR,CERS4,JUN,LYNX1,COL27A1,SORCS2,MTSS1,COL1A1,NR4A1,SBK1,KIFC2,DDAH2,CDIP1,DENND6B,RHOU,SHANK1
331	NPAS4	419	ARCHS4 Coexpression,513;Enrichr Queries,351;GTEx Coexpression,393	CAMK2B,JUN,EGR3,CPNE5,KCNB1,MCAM,CACNA1B,TTC21A,JAKMIP1,TMEM163,SHISA8,RASGRP1,BEGAIN,AFF2,CIART,COL1A1,SOCS2,NR4A1,STAC2,ID3,APBB1,STX1A
332	HIVEP2	419.3	ARCHS4 Coexpression,202;Enrichr Queries,186;GTEx Coexpression,870	CAMK2B,SDC4,LAMC1,RASGRP1,FOXO1,ZFP36L1,MLLT6,SOCS2,ABLIM1,BCL7A,NAMPT,LDLR,PPP1R16B,CBX7,JUN,LYNX1,EGR3,ANXA1,ATP1B1,NR4A1,SBK1,ID3,KCNQ5,IL7R,RAPGEF4
333	ZNF92	419.5	ARCHS4 Coexpression,551;Enrichr Queries,1048;ReMap ChIP-seq,43;GTEx Coexpression,36	OSCP1,PRR5,ORM1,LY75,MSMO1,TNFRSF13C,SPIB,FCRLA,BLNK,CCR6,CERS4,COL27A1,SPNS2,PDE4C,RRAS2,PAX5,OAS2,IRF4,OAS3,LTA,BCAT1,MS4A1,EMID1,AHDC1,EPHA2,DNAH1,SDC4,DTX1,RASAL1,ITPR3,CXXC5,FAM129C,ARNTL,ZFP36L1,CD79A,ABLIM1,BTLA,IL21R,SLAMF7,IGF2BP3,NGFR,CD74,CBX7,JUN,WHRN,MCOLN2,COL1A1,EHD2,BFSP2,NR6A1,MYO1C,POU2AF1,ID3,ALPL
334	HES1	420.5	ARCHS4 Coexpression,577;Enrichr Queries,181;ReMap ChIP-seq,155;GTEx Coexpression,769	IFITM3,CPM,TRAF3IP2,SDC4,RAPGEFL1,GIMAP8,FOXO1,ZFP36L1,CNN3,SOCS2,NNT,CEP170B,RAG2,LDLR,NGFR,JUN,EGR3,ANXA1,ATP1B1,PARP12,CD2,COL1A1,NR4A1,VANGL2,MAP3K19,TRAF5,LY6D,ID3,PPP1R42,EPHA2
335	ZNF74	422	ARCHS4 Coexpression,145;Enrichr Queries,1046;GTEx Coexpression,75	GDF11,JUN,AUTS2,CACNA1B,BEGAIN,SOCS2,UCHL1,SBK1,VANGL2,MYO1C,KIFC2,BCL7A,ZGLP1,DDAH2,CDIP1,MAP6,DENND6B,APBB1,PAFAH1B3,LDLR,STX1A,CD200
336	NFE2L1	422	ARCHS4 Coexpression,458;Enrichr Queries,820;ReMap ChIP-seq,288;GTEx Coexpression,122	PRR5,IFITM3,SDC4,CRIP3,LAMC1,ZFP36L1,NNT,CMYA5,CEP170B,RAG2,LDLR,CHRNB1,JUN,MYBPC2,ANXA1,TMEM255A,ATP1B1,MAPK12,MMP14,MYO1C,CLCF1,PTGES3L,ID3,SCN4A,SMTNL2,S100A9,STX1A,SLC29A2
337	MBD4	423.4	ARCHS4 Coexpression,440;ENCODE ChIP-seq,118;Enrichr Queries,1053;ReMap ChIP-seq,274;GTEx Coexpression,232	FCMR,MSMO1,LAMC1,IL27RA,ZFP36L1,ZMPSTE24,CD79B,CD79A,KYNU,GPR171,NAMPT,CEP170B,SLAMF6,HES1,IGF2BP3,HMGCS2,LDLR,PDE8A,PRKCG,FCRL1,JUN,ANXA1,MTERF2,RHOH,DNAJB14,ATP1B1,FMO5,TLR1,EHD2,MYO1C,ID3,GRAP,CHST3
338	HOXB1	425	ARCHS4 Coexpression,754;Enrichr Queries,226;GTEx Coexpression,295	JUN,ANXA1,EGR3,MOCOS,LEF1,TBX6,PAX5,DLL1,RAPGEFL1,ZFP36L1,COL1A1,ENDOU,COL2A1,NR6A1,DACH1,VANGL2,P2RX3,LY6D,ID3,IGF2BP3,HIVEP2,N4BP3,EPHA2
339	GATA4	425.6	Literature ChIP-seq,122;ARCHS4 Coexpression,657;Enrichr Queries,798;ReMap ChIP-seq,190;GTEx Coexpression,361	CPM,TRAF3IP2,LAMC1,ARHGAP5,TRIM7,ARL5C,BCL7A,NNT,TMEM108,HMGCS2,COL27A1,TGIF2,RRAS2,DNTT,PAX5,ATP1B1,MYL4,COL2A1,KIFC2,LTA,RHOU,MYZAP,PAFAH1B3,EMID1,AHDC1,EPHA2,SDC4,LEF1,GLRX,RASAL1,ABHD5,KRBA1,CXXC5,TMEM163,IGSF9,FOXO1,CNN3,ZFP36L1,RASGRP3,ABLIM1,MGAT5,SLAMF9,HES1,LDLR,JUN,SYVN1,CHCHD10,TBX6,COLQ,COL1A1,NR4A1,CLCF1,CPD,ID3
340	ZBTB14	426.5	ARCHS4 Coexpression,75;GTEx Coexpression,778	OSCP1,PPP1R16B,FCMR,CNP,CPNE5,LEF1,LIG4,DNAJB14,GIMAP6,RASGRP1,GIMAP8,SNN,BANK1,IL7R,CD22,CARD11
341	RFX4	427	ARCHS4 Coexpression,584;Enrichr Queries,426;GTEx Coexpression,271	OSCP1,DRC7,AUTS2,CCDC158,CCDC136,LEF1,GLIS3,TTC21A,GFRA1,MSMO1,FMN2,CASC1,SORCS2,DLL1,FOXO1,ZFP36L1,CNN3,DACH1,VANGL2,MYO1C,S1PR1,ID3,PPP1R42,SOX5
342	TCF21	427.5	Literature ChIP-seq,49;ARCHS4 Coexpression,333;Enrichr Queries,919;GTEx Coexpression,409	ACVRL1,IFITM3,PRR5,FCMR,GAL3ST1,LAMC1,GIMAP8,EPB41L4B,CEP170B,ACP5,HMGCS2,PDE8A,ANXA1,COL27A1,MMP14,SCN4A,STX1A,LTK,SDC4,DDX60,KRBA1,CXXC5,RASGRP1,IGSF9,DPP4,SOCS2,ADAMTS14,NT5E,CMYA5,SLAMF9,CARNS1,HES1,LDLR,JUN,SIGLEC15,TSLP,LAMB3,MTERF2,PARP12,ACSF2,COL1A1,NR4A1,EHD2,MYO1C,GPAM,POU2AF1,CPD,ID3,IL7R,OTUD1,MEGF9
343	MYBL1	427.5	Literature ChIP-seq,131;ARCHS4 Coexpression,409;Enrichr Queries,1122;GTEx Coexpression,48	AMIGO2,RASGRP1,GPR174,SOCS2,NT5E,SCML4,GPR171,SLAMF6,RALGPS2,DUSP2,JUN,ANXA1,FCRL6,MCAM,RHOH,LAX1,CD2,MYO1C,IRF4,ID3,KLRD1,STRN,PTPRCAP,IL7R,GPR18,CARD11
344	TEAD2	428	ARCHS4 Coexpression,616;Enrichr Queries,453;ReMap ChIP-seq,241;GTEx Coexpression,402	IFITM3,ACVRL1,GALNT12,TNFAIP6,RSPH9,LAMC1,RASGRP1,RAPGEFL1,CNN3,ZFP36L1,ADAMTS14,IGF2BP3,RAG2,N4BP3,JUN,TGIF2,LAMB3,MCAM,CLEC11A,RHOH,RRAS2,ACSF2,COL1A1,EHD2,NR4A1,MMP14,MYO1C,VANGL2,KIFC2,DDAH2,IL2RA,ID3,PAFAH1B3,CD22,EPHA2
345	KDM5B	428.2	Literature ChIP-seq,145;ARCHS4 Coexpression,1002;ENCODE ChIP-seq,57;ReMap ChIP-seq,178;GTEx Coexpression,759	GPSM1,GALNT12,MCTP1,LY75,MSMO1,LAMC1,ARHGAP5,AFF3,ABCA13,VPREB1,TRIM7,ARL5C,NAMPT,BLNK,PRKCG,CHRNB1,STARD4,DUSP2,CR2,LYNX1,CCDC158,TTC21A,ISLR2,LIG4,PAX5,KIFC2,PAX8,IRF4,DENND6B,PTPRCAP,WDFY2,NEIL1,BCAT1,PAFAH1B3,EPHA2,RAPGEF4,CAMK2B,DRC7,LTK,CNP,AMIGO2,LEF1,CXCR5,ABHD5,CXXC5,UACA,CACNA1E,RASGRP1,THSD1,ZFP36L1,ZMPSTE24,CNN3,MLLT6,SERTAD4,MGAT5,CARNS1,S1PR1,HES1,EPS8L2,IGF2BP3,HIVEP2,LDLR,CCR10,NG…
346	FOXD4	428.7	ARCHS4 Coexpression,504;Enrichr Queries,400;GTEx Coexpression,382	CAMK2B,IFITM3,GDF11,JUN,EGR3,MOCOS,LEF1,CACNA1B,GFRA1,PAX5,SHISA8,CACNA1E,MAPK12,BEGAIN,SOCS2,UCHL1,SBK1,COL2A1,SERTAD4,IRF4,ID3,MAP6,APBB1
347	NKX12	429	ARCHS4 Coexpression,785;GTEx Coexpression,73	LYNX1,ANXA1,SPNS2,RRAS2,RASAL1,JAKMIP1,CELSR2,RAPGEFL1,ENDOU,NR6A1,LY6D,STRN,IGF2BP3,N4BP3,BCAT1,EPHA2
348	PATZ1	429	ARCHS4 Coexpression,294;Enrichr Queries,349;GTEx Coexpression,644	KLHL14,LEF1,CXXC5,CELSR2,FOXO1,ZFP36L1,MLLT6,SOCS2,BCL7A,MAP6,HIVEP2,N4BP3,GDF11,JUN,TGIF2,AUTS2,MTERF2,MTSS1,VANGL2,SBK1,PAX8,DDAH2,ID3,NEIL1,AHDC1
349	CDX2	429.2	Literature ChIP-seq,46;ARCHS4 Coexpression,628;Enrichr Queries,519;ReMap ChIP-seq,177;GTEx Coexpression,776	GALNT12,FCMR,SDC4,LEF1,HEPACAM2,CXXC5,DLL1,FOXO1,RAPGEFL1,JCHAIN,ZFP36L1,DPP4,EPB41L4B,ABLIM1,ADAMTS14,TRIM7,DACH1,STAMBPL1,SLAMF9,SLAMF6,HES1,EPS8L2,HMGCS2,PROM1,JUN,LAMB3,ANKRD22,SYVN1,PAX5,ATP1B1,TJP1,COL2A1,NR6A1,B3GNT5,POU2AF1,TRAF5,ID3,RHOU,GRAP,EPHA2,CHST3
350	MAFB	429.5	ARCHS4 Coexpression,782;Enrichr Queries,200;ReMap ChIP-seq,176;GTEx Coexpression,560	IFITM3,CD83,OLFML2B,SDC4,GLIS3,MSMO1,DLL1,RAPGEFL1,ZFP36L1,XKRX,ABLIM1,SCML4,NAMPT,BLNK,CCL3,ACP5,LDLR,CD74,JUN,ANXA1,COL27A1,EGR3,LAMB3,SYVN1,DNTT,ATP1B1,LAX1,MTSS1,CHIT1,COL1A1,SNHG15,NR4A1,SAPCD1,ID3,WDFY2,S100A9,STX1A,CD200,S100A8,EPHA2
351	KLF13	430.3	ARCHS4 Coexpression,539;Enrichr Queries,274;ReMap ChIP-seq,84;GTEx Coexpression,824	IFITM3,LTK,SDC4,CXXC5,TMEM163,FOXO1,GIMAP8,AFF2,IL27RA,ZFP36L1,MLLT6,SOCS2,ABLIM1,ADAMTS14,TRIM7,CARNS1,DCDC2B,NAMPT,HES1,HIVEP2,LDLR,PPP1R16B,CBX7,JUN,CCDC136,PDE4C,TBX6,ATP1B1,SHISA8,MTSS1,NR4A1,KIFC2,DDAH2,SAPCD1,ZGLP1,CLCF1,ID3,PTPRCAP,PAFAH1B3,CD22,AHDC1,CARD11,EPHA2,VWA7
352	POU5F1	430.6	Literature ChIP-seq,30;ARCHS4 Coexpression,625;Enrichr Queries,354;ReMap ChIP-seq,182;GTEx Coexpression,962	IFITM3,RTP4,TRAF3IP2,CPNE5,TNFAIP6,GIMAP1,ARHGAP5,CELSR2,EPB41L4B,UCHL1,TRIM7,NNT,PDE8A,RALGPS2,PRKCG,HS3ST3B1,CHRNB1,TGIF2,PDE4C,RRAS2,MTSS1,MMP11,MMP14,COL2A1,KIFC2,SAPCD1,ACOT1,BCAT1,PAFAH1B3,EPHA2,CAMK2B,LEF1,SLCO5A1,JAKMIP1,CXXC5,THSD1,DLL1,FOXO1,ZFP36L1,ARNTL,CNN3,MLLT6,SOCS2,NT5E,MGAT5,HES1,IGF2BP3,HIVEP2,N4BP3,PROM1,GDF11,CBX7,JUN,MOCOS,SYVN1,TBX6,FMO5,COL1A1,NR4A1,MYO1E,NR6A1,MYO1C,STAC2…
353	SOX3	431.7	ARCHS4 Coexpression,389;Enrichr Queries,450;GTEx Coexpression,456	GDF11,JUN,EGR3,ANXA1,AUTS2,LEF1,GFRA1,FMN2,CELSR2,DLL1,COL1A1,UCHL1,COL2A1,VANGL2,DACH1,SBK1,DDAH2,CDIP1,MAP6,ID3,ALPL,DENND6B,RHOU
354	ZEB2	432	ARCHS4 Coexpression,613;Enrichr Queries,547;ReMap ChIP-seq,85;GTEx Coexpression,483	GALNT12,IFITM3,DRC7,CIITA,GAL3ST1,MCTP1,CNP,SDC4,LEF1,ABHD5,LAMC1,CXXC5,ZFP36L1,TRIM7,CARNS1,S1PR1,ACP5,HES1,PDE8A,SOX5,GDF11,CERS4,CD74,JUN,ANXA1,RHOH,MTSS1,COL1A1,TLR1,SNHG15,NR6A1,UBXN11,DDAH2,SAPCD1,LTA,PTGES3L,ID3,LTB,STX1A,CD22,EPHA2,VWA7
355	BARX2	433	ARCHS4 Coexpression,487;Enrichr Queries,598;GTEx Coexpression,214	CPM,JUN,ANXA1,EGR3,TRAF3IP2,LEF1,SPNS2,PDE4C,TBX6,RAPGEFL1,COL1A1,DPP4,ENDOU,NR4A1,NT5E,ABLIM1,LY6D,ID3,CPNE3,EPS8L2,N4BP3,S100A9,EPHA2
356	FOXN1	433.7	ARCHS4 Coexpression,623;Enrichr Queries,47;GTEx Coexpression,631	CPM,CD83,LEF1,CXXC5,CELSR2,RAPGEFL1,IGSF9,XKRX,ENDOU,ABLIM1,CCR7,EPS8L2,CD74,DUSP2,EGR3,LAMB3,ELL3,COL1A1,NR4A1,VANGL2,LY6D,ID3,S100A9,S100A8,EPHA2,LTF
357	SCRT1	434	ARCHS4 Coexpression,126;Enrichr Queries,742	CAMK2B,PRKCG,JUN,LYNX1,EGR3,KCNB1,CACNA1B,ISLR2,CACNA1E,BEGAIN,MAPK11,SBK1,KIFC2,DDAH2,STAC2,MAP6,APBB1,SHANK1
358	PRDM16	434	Literature ChIP-seq,80;ARCHS4 Coexpression,648;Enrichr Queries,542;GTEx Coexpression,466	OLFML2B,MCTP1,AMIGO2,LEF1,GLIS3,AFF3,ABLIM1,DACH1,STAMBPL1,MAP6,PXDC1,SOX5,GDF11,AUTS2,MCAM,ISLR2,GFRA1,SORCS2,COL1A1,CHIT1,DDAH2,ID3,ALPL,DENND6B,AHDC1
359	IRX5	434	ARCHS4 Coexpression,112;Enrichr Queries,363;GTEx Coexpression,827	LEF1,CXXC5,CELSR2,RAPGEFL1,ZFP36L1,XKRX,SOCS2,DACH1,SERTAD4,CEP170B,MAP6,HES1,N4BP3,JUN,EGR3,AUTS2,GFRA1,ATP1B1,COL1A1,VANGL2,COL2A1,SBK1,MYO1C,KIFC2,SLCO4C1,ID3
360	NFIL3	434.7	ARCHS4 Coexpression,481;Enrichr Queries,41;GTEx Coexpression,782	IFITM3,CD83,TNFAIP6,SDC4,GLRX,ABHD5,FOXO1,ARNTL,ZFP36L1,SOCS2,NAMPT,LDLR,CD74,JUN,EGR3,ANXA1,ATP1B1,COL1A1,TLR1,SNHG15,NR4A1,ID3,S100A9,S100A8,MEGF9
361	CXXC4	434.7	ARCHS4 Coexpression,646;ReMap ChIP-seq,142;GTEx Coexpression,516	ZFP36L1,UCHL1,TRIM7,DACH1,CD19,CARNS1,MAP6,HES1,IGF2BP3,CCR10,REM2,GDF11,JUN,AUTS2,SYVN1,DNAJB14,TBX6,MAPK12,MAPK11,KIFC2,ZGLP1,CDIP1,ID3,DENND6B,PPP1R42,PAFAH1B3,CD200
362	FOXS1	435	ARCHS4 Coexpression,253;Enrichr Queries,413;GTEx Coexpression,639	IFITM3,JUN,OLFML2B,ANXA1,SDC4,TNFAIP6,MCAM,AMIGO2,LAMC1,COL1A1,NR4A1,EHD2,MMP14,ID3,PXDC1,HES1,EPHA2
363	PRDM14	438.2	Literature ChIP-seq,11;ARCHS4 Coexpression,566;Enrichr Queries,1010;ReMap ChIP-seq,75;GTEx Coexpression,529	ACVRL1,CPNE5,TNFRSF13C,CELSR2,CASC1,TRIM7,BLNK,ACP5,PXDC1,PDE8A,HS3ST3B1,CHRNB1,MYLIP,CCDC158,PDE4C,TTC21A,RRAS2,TEX15,PAX5,ATP1B1,TLR1,COL2A1,PAX8,RHOU,DENND6B,PTPRCAP,SMTNL2,BCAT1,PAFAH1B3,AHDC1,EPHA2,RAPGEF4,CHST3,SDC4,LEF1,GLIS3,CACNA1B,SLCO5A1,ABHD5,CXXC5,JAKMIP1,CACNA1E,TMEM163,FAM129C,FOXO1,MLLT6,ZFP36L1,SOCS2,NT5E,MGAT5,CARNS1,DCDC2B,S1PR1,HES1,IGF2BP3,CCR10,NGFR,SRPK3,CBX7,JUN,AUTS2,WHRN…
364	MTF1	438.5	ARCHS4 Coexpression,110;GTEx Coexpression,767	CD40,TNFAIP6,IFI44,ABHD5,MCOLN2,PARP12,TLR1,NLRP12,OAS2,KYNU,NAMPT,CCL3,SLAMF7,S100A9
365	NEUROD6	439	ARCHS4 Coexpression,272;Enrichr Queries,578;GTEx Coexpression,467	PRKCG,CAMK2B,LYNX1,EGR3,AUTS2,ISLR2,SLCO5A1,AFF3,CACNA1E,RASGRP1,NR4A1,UCHL1,DACH1,TMEM108,RGS8,PAFAH1B3,STX1A,CD200,RAPGEF4,SHANK1,SOX5
366	POU4F2	439.3	ARCHS4 Coexpression,104;Enrichr Queries,515;ReMap ChIP-seq,275;GTEx Coexpression,863	DRC7,LEF1,CACNA1B,RSPH9,ZMPSTE24,UCHL1,TRIM7,DACH1,SCML4,BCL7A,MAP6,RGS8,METTL17,GDF11,CHRNB1,JUN,AUTS2,CCDC158,CCDC136,TTC21A,ISLR2,GFRA1,PAX5,COL1A1,MYO1E,MEX3B,VANGL2,COL2A1,SBK1,PAX8,P2RX3,IRF4,PTGES3L,ID3,PAFAH1B3
367	ETV3	439.3	ARCHS4 Coexpression,296;Enrichr Queries,167;GTEx Coexpression,855	CD40,CD83,SDC4,RAPGEFL1,ARNTL,ZFP36L1,XKRX,KYNU,NAMPT,S1PR1,SLAMF7,HIVEP2,LDLR,MYLIP,JUN,DUSP2,EGR3,DNAJB14,ELL3,NR4A1,MYO1E,VANGL2,OAS2,ID3,IL7R,EPHA2
368	DMRTA2	439.3	ARCHS4 Coexpression,88;Enrichr Queries,1018;GTEx Coexpression,212	LEF1,RASAL1,ENDOU,UCHL1,DACH1,S1PR1,MAP6,HES1,N4BP3,GDF11,JUN,ANXA1,EGR3,AUTS2,ISLR2,TBX6,SORCS2,MEX3B,COL2A1,VANGL2,SBK1,DDAH2,LY6D,ID3,S100A8,EPHA2
369	PAX6	439.4	Literature ChIP-seq,121;ARCHS4 Coexpression,956;Enrichr Queries,537;ReMap ChIP-seq,280;GTEx Coexpression,303	CAMK2B,LEF1,CACNA1B,HEPACAM2,CXCR5,LAMC1,UACA,FOXO1,BEGAIN,CNN3,ZFP36L1,SOCS2,CD79A,ABLIM1,UCHL1,DACH1,CPNE3,SLAMF6,APBB1,CCR10,SOX5,JUN,ANXA1,EGR3,POLM,SYVN1,RHOH,TTC21A,CHCHD10,GFRA1,PAX5,TBX6,SHISA8,COL1A1,SNHG15,MMP11,MYO1E,SBK1,ID3,PTPRCAP
370	ZBED1	440	ARCHS4 Coexpression,1183;Enrichr Queries,395;ReMap ChIP-seq,18;GTEx Coexpression,164	IFITM3,CIITA,CD83,TNFRSF13C,TRIM7,KYNU,NAMPT,CCR7,CHRNB1,DUSP2,MYBPC2,ANXA1,RHOH,ATP1B1,SNHG15,DDAH2,IRF4,SAPCD1,PTGES3L,LTA,GLCCI1,PTPRCAP,LTB,SMTNL2,AHDC1,SLC29A2,GLRX,CXXC5,FOXO1,ZFP36L1,MLLT6,SOCS2,CD79A,CMYA5,CARNS1,IL21R,SLAMF7,HES1,LDLR,CD74,JUN,SYVN1,IFI44,TBX6,MAPK12,PARP12,MYO1E,ZGLP1,CLCF1,ID3,GPR18
371	ZNF107	440.3	ARCHS4 Coexpression,44;Enrichr Queries,1273;GTEx Coexpression,4	BLK,FCMR,CIITA,LEF1,LY75,TNFRSF13C,DDX60,FAM129C,GPR174,VPREB3,SPIB,CD79B,FCRLA,CD79A,CD19,BTLA,BLNK,IL21R,CEP170B,SLAMF7,SLAMF6,CCR7,IGF2BP3,CCR6,RALGPS2,FCRL1,CD74,CR2,RHOH,IFI44,PAX5,LAX1,MCOLN2,EHD2,BFSP2,MYO1C,BANK1,OAS2,IRF4,POU2AF1,IL2RA,OAS3,GRAP,PTPRCAP,MS4A1,CD22,CARD11
372	ZFP90	442	ARCHS4 Coexpression,428;Enrichr Queries,379;GTEx Coexpression,519	GDF11,CBX7,JUN,ANXA1,CD83,AUTS2,ISLR2,FMN2,LAMC1,FOXO1,ZFP36L1,SOCS2,SNN,UCHL1,SBK1,DACH1,IRF4,DDAH2,MAP6,ID3,DENND6B,RHOU,APBB1
373	SALL3	442.3	ARCHS4 Coexpression,334;Enrichr Queries,312;GTEx Coexpression,681	HS3ST3B1,GDF11,AUTS2,LEF1,CACNA1B,GFRA1,FMN2,SORCS2,DLL1,ZFP36L1,SNN,COL2A1,VANGL2,NR6A1,CDIP1,ID3,HES1,IGF2BP3,GLCCI1,PROM1,BCAT1,SOX5
374	CEBPB	443.7	Literature ChIP-seq,50;ARCHS4 Coexpression,1006;ENCODE ChIP-seq,39;Enrichr Queries,316;ReMap ChIP-seq,164;GTEx Coexpression,1087	IFITM3,GPSM1,FCMR,CIITA,TRAF3IP2,MSMO1,IL27RA,FCRLA,TRIM7,KYNU,NAMPT,ACP5,CCR7,HMGCS2,DUSP2,ANXA1,COL27A1,CCDC158,ISLR2,RHOH,GFRA1,TLR1,MMP14,OAS2,DENND6B,S100A9,MS4A1,STX1A,S100A8,EPHA2,CHST3,DNAH1,SDC4,CNP,AMIGO2,CXCR5,GLRX,ABHD5,FAM129C,IGSF9,FOXO1,ZFP36L1,ZMPSTE24,CD79B,CD79A,STAMBPL1,MGAT5,SLAMF9,CARNS1,CCL3,HES1,LDLR,CD74,JUN,MTERF2,MCAM,COL1A1,NR4A1,MYO1E,MEX3B,NR6A1,MYO1C,P2RX3,CPD,CLCF1,…
375	OLIG2	443.8	Literature ChIP-seq,24;ARCHS4 Coexpression,666;Enrichr Queries,411;GTEx Coexpression,674	PRR5,CPM,CELSR2,VPREB3,UCHL1,DACH1,BCL7A,NNT,BLNK,RAG2,PDE8A,PPP1R16B,HS3ST3B1,TGIF2,ZFP2,SORCS2,LAX1,COL2A1,PAX8,SAPCD1,CDIP1,RHOU,DENND6B,NEIL1,SLC27A3,BCAT1,EMID1,RAPGEF4,CNP,SDC4,RRAD,LEF1,ITPR3,GLRX,DLL1,IGSF9,ZFP36L1,CARNS1,HES1,IGF2BP3,APBB1,HIVEP2,GDF11,NGFR,JUN,PLA2G2D,EGR3,TSLP,LAMB3,WHRN,SYVN1,TBX6,COL1A1,NR4A1,EHD2,BFSP2,NR6A1,SBK1,ID3,ALPL
376	MEOX1	445.3	ARCHS4 Coexpression,318;Enrichr Queries,778;GTEx Coexpression,240	CD74,EGR3,ANXA1,OLFML2B,TNFAIP6,MCAM,GIMAP1,LEF1,GIMAP6,THSD1,GIMAP8,COL1A1,EHD2,MYO1C,GPAM,S1PR1,SCN4A,MYZAP
377	MITF	445.8	Literature ChIP-seq,67;ARCHS4 Coexpression,538;Enrichr Queries,533;ReMap ChIP-seq,270;GTEx Coexpression,821	OLFML2B,CD83,TRAF3IP2,CPNE5,GDA,ABCA13,CELSR2,IL27RA,ENDOU,DACH1,NAMPT,PDE8A,SOX5,MYLIP,ISLR2,DNAJB14,KCNQ5,WDFY2,SLC27A3,BLK,SDC4,DTX1,SLCO5A1,RASAL1,ITPR3,KRBA1,FOXO1,ZFP36L1,CNN3,RASGRP3,SOCS2,SNN,ADAMTS14,CMYA5,SLAMF9,HIVEP2,PROM1,SNX8,JUN,MCAM,CCDC136,IFI44,CHCHD10,ACSF2,COL1A1,NR4A1,BFSP2,UBXN11,ID3,IL7R,CD200,CD22,PRR5,CPM,TNFRSF13C,FMN2,LAMC1,AFF3,FCRLA,TRIM7,SCML4,BCL7A,NNT,CEP170B,ACP5,…
378	FEZF1	446.3	ARCHS4 Coexpression,87;Enrichr Queries,535;GTEx Coexpression,717	PRKCG,NGFR,GDF11,AUTS2,TMEM255A,MOCOS,LEF1,ISLR2,GFRA1,MSMO1,PAX5,CACNA1E,DLL1,CNN3,COL1A1,UCHL1,COL2A1,DACH1,DDAH2,MAP6,DENND6B,IGF2BP3,CD200,SOX5
379	ZSCAN10	447	ARCHS4 Coexpression,619;Enrichr Queries,575;GTEx Coexpression,147	IFITM3,JUN,MYBPC2,MOCOS,LEF1,RRAS2,GLRX,SHISA8,MAPK12,COL1A1,NR4A1,TRIM7,SBK1,NR6A1,ID3,ALPL,SCN4A,IGF2BP3,SMTNL2,N4BP3,SLC29A2,EPHA2
380	CREB5	448.7	ARCHS4 Coexpression,366;Enrichr Queries,424;GTEx Coexpression,556	JUN,EGR3,ANXA1,TNFAIP6,GLIS3,ZFP36L1,TLR1,COL1A1,NR4A1,NLRP12,NAMPT,ALPL,RHOU,BCAT1,S100A9,REM2,S100A8,SOX5,MEGF9
381	EGR4	448.7	ARCHS4 Coexpression,494;Enrichr Queries,461;GTEx Coexpression,391	CAMK2B,JUN,DUSP2,EGR3,SDC4,RRAD,KCNB1,GDA,CACNA1B,HEPACAM2,BEGAIN,NR4A1,KIFC2,STAC2,ID3,DENND6B,APBB1,HIVEP2,STX1A,EPHA2
382	TBX1	449.7	ARCHS4 Coexpression,397;Enrichr Queries,786;GTEx Coexpression,166	CHRNB1,JUN,MYBPC2,EGR3,MCAM,LEF1,CHCHD10,MAPK12,COL1A1,NR4A1,MEX3B,COL2A1,CMYA5,PTGES3L,CEP170B,ID3,SCN4A,SMTNL2,SLC29A2,EPHA2
383	SOX21	450	ARCHS4 Coexpression,393;Enrichr Queries,561;GTEx Coexpression,396	GDF11,JUN,EGR3,SDC4,AUTS2,RASAL1,CELSR2,SORCS2,DLL1,RAPGEFL1,ZFP36L1,XKRX,VANGL2,COL2A1,DACH1,LY6D,ID3,MAP6,HES1,IGF2BP3,PROM1
384	ZIC3	451	Literature ChIP-seq,47;ARCHS4 Coexpression,364;Enrichr Queries,567;GTEx Coexpression,826	GALNT12,LEF1,CACNA1B,MSMO1,DLL1,ZFP36L1,MLLT6,SOCS2,ABLIM1,DACH1,IGF2BP3,HIVEP2,PROM1,RALGPS2,ANXA1,AUTS2,RRAS2,SHISA8,COL1A1,SBK1,COL2A1,VANGL2,NR6A1,DDAH2,SLCO4C1,LTA,ID3,ALPL,RHOU,BCAT1
385	ZIC4	451	ARCHS4 Coexpression,106;Enrichr Queries,398;GTEx Coexpression,849	CAMK2B,LEF1,GLIS3,FMN2,CXXC5,CACNA1E,BEGAIN,ABLIM1,UCHL1,DACH1,MAP6,APBB1,SOX5,PRKCG,GDF11,EGR3,ISLR2,GFRA1,PAX5,SHISA8,SORCS2,COL1A1,SBK1,COL2A1,DDAH2,DENND6B
386	IRF2	451.3	ARCHS4 Coexpression,311;Enrichr Queries,119;ReMap ChIP-seq,279;GTEx Coexpression,1096	IFITM3,RTP4,FCMR,CD83,SDC4,GIMAP1,CXXC5,DDX60,GIMAP6,CELSR2,FOXO1,GIMAP8,IL27RA,ZFP36L1,SOCS2,TRIM7,NAMPT,HIVEP2,CD74,JUN,TGIF2,SYVN1,IFI44,TBX6,PARP12,TLR1,NR4A1,NLRP12,KIFC2,DDAH2,ZGLP1,OAS2,PTGES3L,ID3,PTPRCAP
387	HES6	452	ARCHS4 Coexpression,134;Enrichr Queries,225;GTEx Coexpression,997	IFITM3,CD74,JUN,SDC4,AUTS2,ISLR2,MSMO1,ATP1B1,CXXC5,DLL1,SORCS2,ZFP36L1,SOCS2,SBK1,DACH1,BCL7A,DDAH2,CDIP1,MAP6,ID3,PAFAH1B3,S100A9,STX1A
388	ZNF436	452.3	ARCHS4 Coexpression,799;Enrichr Queries,429;GTEx Coexpression,129	MYLIP,JUN,ANXA1,TRAF3IP2,SDC4,RASAL1,LAMC1,ATP1B1,ARHGAP5,RAPGEFL1,FOXO1,ZFP36L1,ENDOU,NR4A1,ABLIM1,VANGL2,GPAM,LY6D,ID3,CPNE3,HIVEP2,AHDC1,EPHA2,CHST3
389	CAMTA2	453.3	ARCHS4 Coexpression,182;Enrichr Queries,989;GTEx Coexpression,189	CAMK2B,PRKCG,CBX7,JUN,LYNX1,CACNA1B,SYVN1,ATP1B1,RAPGEFL1,BEGAIN,ZFP36L1,MLLT6,NR4A1,SBK1,KIFC2,CEP170B,CDIP1,DENND6B,APBB1,HIVEP2,STX1A,AHDC1,SHANK1
390	ZNF462	454.7	ARCHS4 Coexpression,687;Enrichr Queries,595;GTEx Coexpression,82	JUN,AUTS2,RHOH,LAMC1,ARHGAP5,ATP1B1,MTSS1,IL27RA,ZFP36L1,TJP1,SOCS2,ABLIM1,VANGL2,SCML4,KYNU,GPR171,ID3,SLAMF6,GRAP,HIVEP2,CARD11,AHDC1,SOX5
391	PRDM15	455	ARCHS4 Coexpression,62;Enrichr Queries,1170;GTEx Coexpression,133	BLK,FCMR,JUN,CIITA,AUTS2,TNFRSF13C,PAX5,AFF3,LAX1,SORCS2,FAM129C,RASGRP3,FCRLA,SPIB,CD79B,CD79A,NR4A1,POU2AF1,SLAMF7,MS4A1,LDLR,CD22,CARD11
392	ARNT2	456.3	ARCHS4 Coexpression,522;Enrichr Queries,545;GTEx Coexpression,302	PRKCG,PPP1R16B,CAMK2B,JUN,LYNX1,EGR3,AUTS2,LEF1,FMN2,JAKMIP1,ATP1B1,AFF3,CACNA1E,COL1A1,SOCS2,SNN,UCHL1,CDIP1,ID3,APBB1,SOX5,RAPGEF4
393	SATB2	456.3	ARCHS4 Coexpression,341;Enrichr Queries,421;GTEx Coexpression,607	GALNT12,JUN,AUTS2,GDA,KCNB1,LEF1,HEPACAM2,GLIS3,AFF3,CACNA1E,JCHAIN,ZFP36L1,AFF2,SOCS2,NT5E,TMEM108,ID3,HMGCS2,HIVEP2,BCAT1,SOX5,RAPGEF4
394	CSRNP1	457.5	ARCHS4 Coexpression,278;GTEx Coexpression,637	SNHG15,CD74,MYLIP,NR4A1,JUN,EGR3,CD83,FCRL6,NAMPT,KLRD1,ABHD5,OTUD1
395	VSX2	457.7	ARCHS4 Coexpression,285;Enrichr Queries,760;GTEx Coexpression,328	PRKCG,PPP1R16B,GDF11,MCTP1,EGR3,CNP,KCNB1,LEF1,PAX5,JAKMIP1,CACNA1E,SORCS2,IGSF9,COL2A1,DACH1,PAX8,IRF4,ID3,MAP6,PROM1,RGS8,SOX5
396	HOXC9	458.8	Literature ChIP-seq,158;ARCHS4 Coexpression,585;Enrichr Queries,804;GTEx Coexpression,288	OSCP1,DRC7,LEF1,DLL1,ZMPSTE24,SOCS2,UCHL1,ABLIM1,SERTAD4,BCL7A,CMYA5,CEP170B,HES1,LDLR,CHRNB1,SLC12A3,JUN,STARD4,MYBPC2,MTERF2,CHCHD10,SORCS2,MAPK12,COL1A1,MMP14,COL2A1,ID3,SCN4A,SMTNL2,PAFAH1B3,SLC29A2
397	HMGA2	459	ARCHS4 Coexpression,206;Enrichr Queries,698;GTEx Coexpression,473	JUN,ANXA1,CLEC11A,RRAS2,LAMC1,UACA,ZFP36L1,CNN3,COL1A1,SOCS2,NT5E,VANGL2,ID3,IGF2BP3,BCAT1,EPHA2
398	FOXI2	459.3	ARCHS4 Coexpression,455;Enrichr Queries,777;GTEx Coexpression,146	CHRNB1,ANXA1,EGR3,SPNS2,LEF1,CACNA1B,GFRA1,TBX6,FMN2,TNFRSF13C,CACNA1E,DLL1,BEGAIN,COL1A1,ENDOU,FAM169B,LY6D,ID3,ALPL,CPNE3,EPS8L2,N4BP3,EPHA2,SHANK1
399	SETDB2	459.7	ARCHS4 Coexpression,268;Enrichr Queries,212;GTEx Coexpression,899	IFITM3,RTP4,CD83,DDX60,FAM129C,RASGRP3,SOCS2,SNN,NNT,NAMPT,CEP170B,LDLR,METTL17,CD74,MYLIP,JUN,TGIF2,IFI44,RHOH,PARP12,NLRP12,MYO1C,OAS2,OAS3,ID3,EPHA2
400	PRRX2	460.3	ARCHS4 Coexpression,256;Enrichr Queries,811;GTEx Coexpression,314	IFITM3,OLFML2B,ANXA1,TNFAIP6,CLEC11A,LAMC1,COL1A1,MYO1E,NR4A1,EHD2,MMP14,NT5E,SERTAD4,MYO1C,ID3,PXDC1
401	ALX4	460.3	ARCHS4 Coexpression,689;Enrichr Queries,520;GTEx Coexpression,172	HS3ST3B1,GPSM1,NGFR,EGR3,OLFML2B,TRAF3IP2,AUTS2,CLEC11A,LEF1,GFRA1,PAX5,AFF3,THSD1,SORCS2,COL1A1,MMP14,VANGL2,COL2A1,SERTAD4,STAC2,ALPL
402	NKX62	462	ARCHS4 Coexpression,255;GTEx Coexpression,669	PRKCG,CAMK2B,GDF11,LYNX1,GAL3ST1,CNP,CARNS1,MAP6,APBB1,RAPGEF4
403	HOXA6	462.3	ARCHS4 Coexpression,697;Enrichr Queries,415;GTEx Coexpression,275	HS3ST3B1,CD74,JUN,LTK,EGR3,AUTS2,LEF1,HEPACAM2,LAMC1,FOXO1,MAPK12,ZFP36L1,SOCS2,EHD2,MYO1E,MMP14,MYO1C,COL2A1,DACH1,BCL7A,CDIP1,ID3,PROM1
404	ESRRB	462.8	Literature ChIP-seq,108;ARCHS4 Coexpression,999;Enrichr Queries,175;GTEx Coexpression,569	CAMK2B,CPNE5,LEF1,GLIS3,GLRX,JAKMIP1,RASGRP1,UACA,ARNTL,MLLT6,SOCS2,CD79B,ADAMTS14,BCL7A,NNT,KYNU,APBB1,PROM1,SOX5,SRPK3,NGFR,CBX7,JUN,LYNX1,DUSP2,KCNB1,WHRN,MOCOS,CHCHD10,PAX5,ATP1B1,HS3ST1,PARP12,COL1A1,NR4A1,DDAH2,PTGES3L,ALPL,ID3,SMTNL2,BCAT1,SLC27A3,SLC29A2
405	NR5A2	463.3	ARCHS4 Coexpression,731;Enrichr Queries,177;ReMap ChIP-seq,138;GTEx Coexpression,807	FCMR,LTK,SDC4,TMPRSS3,AMIGO2,LEF1,GLIS3,LAMC1,IGSF9,FOXO1,ZFP36L1,RASGRP3,DPP4,SOCS2,EPB41L4B,ARL5C,TRIM7,DACH1,CCR7,HES1,HMGCS2,SLC12A3,STARD4,SIGLEC15,DUSP2,JUN,TGIF2,LAMB3,PDE4C,SYVN1,RHOH,TBX6,ATP1B1,SORCS2,FMO5,TRAF5,ID3,RHOU,BCAT1,S100A8,EPHA2
406	NCOA1	463.5	ARCHS4 Coexpression,144;Enrichr Queries,980;ReMap ChIP-seq,226;GTEx Coexpression,504	CAMK2B,CPNE5,TMPRSS3,CXCR5,RSPH9,FMN2,LAMC1,CXXC5,CACNA1E,CELSR2,FOXO1,ZFP36L1,SOCS2,SNN,ABLIM1,TRIM7,NAMPT,CCR7,HES1,HIVEP2,N4BP3,CBX7,JUN,AUTS2,KCNB1,PDE4C,TBX6,SORCS2,MTSS1,CHIT1,TLR1,ZGLP1,KCNQ5,STX1A,CD22,EPHA2,RAPGEF4,MEGF9
407	DPF1	465.3	ARCHS4 Coexpression,350;Enrichr Queries,456;GTEx Coexpression,590	PRKCG,PPP1R16B,CAMK2B,JUN,EGR3,CPNE5,KCNB1,JAKMIP1,ZFP36L1,COL1A1,SOCS2,NR4A1,UCHL1,SBK1,CDIP1,ID3,MAP6,KCNQ5,APBB1,PAFAH1B3,SHANK1
408	ZNF850	465.5	ARCHS4 Coexpression,861;GTEx Coexpression,70	CD40,TGIF2,PDE4C,LY75,PAX5,MCOLN2,RASGRP3,BFSP2,OAS2,IRF4,POU2AF1,BTLA,LTA,PTGES3L,SLAMF7
409	SOX12	466	ARCHS4 Coexpression,462;Enrichr Queries,496;GTEx Coexpression,440	GPSM1,GDF11,JUN,AUTS2,ZFP2,LEF1,CXXC5,ZFP36L1,COL1A1,SOCS2,NR4A1,SBK1,VANGL2,BCL7A,ZGLP1,ID3,MAP6,DENND6B,APBB1,BCAT1,AHDC1
410	KLF12	466	ARCHS4 Coexpression,99;Enrichr Queries,154;GTEx Coexpression,1145	FCMR,LEF1,CEP85L,GLIS3,RASAL1,AFF3,GIMAP6,RASGRP1,FOXO1,ZFP36L1,GPR174,NT5E,ABLIM1,DACH1,S1PR1,HIVEP2,SOX5,RALGPS2,PPP1R16B,JUN,AUTS2,MCAM,ATP1B1,MTSS1,IL7R,CARD11
411	GPBP1L1	466.5	ARCHS4 Coexpression,790;GTEx Coexpression,143	GDF11,FMN2,ELL3,MLLT6,SNN,UCHL1,NR6A1,CDIP1,EPS8L2,STRN,APBB1,PAFAH1B3,RALGPS2
412	ZNF474	467.3	ARCHS4 Coexpression,84;Enrichr Queries,1103;GTEx Coexpression,215	OSCP1,DRC7,JUN,DNAH1,OLFML2B,RRAD,TTC21A,IFI44,RSPH9,CASC1,ABCA13,MTSS1,COL1A1,MAP3K19,DCDC2B,PPP1R42,PROM1
413	GLIS3	467.7	ARCHS4 Coexpression,199;Enrichr Queries,446;GTEx Coexpression,758	JUN,ANXA1,KLHL14,AUTS2,SDC4,GFRA1,LAMC1,FMN2,AFF3,ARHGAP5,SORCS2,CNN3,ZFP36L1,COL1A1,TJP1,MYO1E,NT5E,PAX8,KYNU,ID3,PXDC1,BCAT1,CHST3
414	TBX6	469	ARCHS4 Coexpression,983;Enrichr Queries,213;GTEx Coexpression,211	CPM,LEF1,RASGRP1,DLL1,ZFP36L1,RASGRP3,ENDOU,CPNE3,EPS8L2,N4BP3,CBX7,JUN,DUSP2,ANXA1,EGR3,PDE4C,COL1A1,NR4A1,KIFC2,LY6D,PTGES3L,ID3,S100A9,S100A8,EPHA2
415	CREB3L1	469.5	ARCHS4 Coexpression,321;Enrichr Queries,307;ReMap ChIP-seq,93;GTEx Coexpression,1157	IFITM3,DRC7,OLFML2B,SDC4,RSPH9,LAMC1,CXXC5,ZFP36L1,VPREB3,EPB41L4B,NT5E,TRIM7,CARNS1,IGF2BP3,PXDC1,N4BP3,JUN,ANXA1,PDE4C,CHCHD10,FMO5,CHIT1,COL1A1,MMP11,EHD2,NR4A1,MMP14,MYO1C,KIFC2,DDAH2,SAPCD1,ZGLP1,CLCF1,PTGES3L,ID3,PTPRCAP,STX1A,VWA7,EPHA2
416	TBX15	470.7	ARCHS4 Coexpression,367;Enrichr Queries,922;GTEx Coexpression,123	CHRNB1,SRPK3,JUN,MYBPC2,ANXA1,OLFML2B,GLIS3,GLRX,FOXO1,MAPK12,COL1A1,NT5E,NNT,CMYA5,S1PR1,ID3,SCN4A,SMTNL2,SLC29A2
417	ZNF729	471	ARCHS4 Coexpression,712;GTEx Coexpression,230	TJP1,MEX3B,DRC7,NR6A1,CCDC158,CCDC136,SLCO4C1,TTC21A,TEX15
418	NPAS1	471.3	ARCHS4 Coexpression,882;Enrichr Queries,314;GTEx Coexpression,218	CAMK2B,GPSM1,NGFR,LYNX1,JUN,EGR3,RRAD,MOCOS,LEF1,CHCHD10,CELSR2,DLL1,RAPGEFL1,XKRX,COL1A1,NR4A1,CEP170B,ID3,ALPL,STX1A,EMID1,RAPGEF4,SHANK1
419	NR2E1	472.3	ARCHS4 Coexpression,660;Enrichr Queries,296;GTEx Coexpression,461	PPP1R16B,CAMK2B,JUN,EGR3,LEF1,GLIS3,MSMO1,FMN2,PAX5,TNFRSF13C,JAKMIP1,CACNA1E,ZFP36L1,BEGAIN,CNN3,SNN,COL2A1,S1PR1,CDIP1,ID3,PROM1,SOX5
420	FOXL1	473.3	ARCHS4 Coexpression,247;Enrichr Queries,846;GTEx Coexpression,327	HS3ST3B1,JUN,EGR3,MCAM,AMIGO2,LEF1,LAMC1,UACA,COL1A1,MYO1E,EHD2,NT5E,MMP14,MYO1C,ID3,PXDC1,IL7R,CHST3,EPHA2
421	BNC1	473.7	ARCHS4 Coexpression,42;Enrichr Queries,556;GTEx Coexpression,823	SDC4,AMIGO2,LEF1,ITPR3,LAMC1,DPP4,SOCS2,NT5E,CEP170B,EPS8L2,LDLR,RALGPS2,JUN,EGR3,ANXA1,LAMB3,ELL3,COL1A1,EHD2,MYO1E,MMP14,MYO1C,LY6D,EPHA2,CHST3
422	PURG	474	ARCHS4 Coexpression,535;GTEx Coexpression,413	CAMK2B,UCHL1,SBK1,AUTS2,CACNA1B,CDIP1,MAP6,DENND6B,APBB1,BEGAIN
423	HNF4G	474.4	ARCHS4 Coexpression,621;ENCODE ChIP-seq,97;Enrichr Queries,466;ReMap ChIP-seq,195;GTEx Coexpression,993	SDC4,GDA,LEF1,HEPACAM2,CRIP3,CXXC5,ZFP36L1,MLLT6,JCHAIN,DPP4,EPB41L4B,NT5E,ABLIM1,DACH1,KYNU,HES1,IGF2BP3,EPS8L2,HMGCS2,PDE8A,CCR10,SOX5,CERS4,JUN,COL27A1,ANXA1,LAMB3,MOCOS,TBX6,ATP1B1,MTSS1,ACSF2,DDAH2,SAPCD1,ID3,KCNQ5,EPHA2
424	RBPJ	478.2	Literature ChIP-seq,112;ARCHS4 Coexpression,410;Enrichr Queries,719;ReMap ChIP-seq,8;GTEx Coexpression,1142	IFITM3,PRR5,CIITA,LY75,TNFRSF13C,LAMC1,RAPGEFL1,JCHAIN,FCRLA,GPR174,TRIM7,NAMPT,BLNK,CEP170B,ACP5,CCR7,CCR6,DUSP2,TGIF2,ANXA1,PDE4C,RHOH,TEX15,ATP1B1,SHISA8,CHIT1,SNHG15,COL2A1,DDAH2,IRF4,SNORD47,KCNQ5,PTPRCAP,WDFY2,BCAT1,SMTNL2,AHDC1,S100A8,CARD11,CHST3,SLC29A2,LTF,BLK,RRAD,TMPRSS3,CXCR5,DTX1,CXXC5,TMEM163,FOXO1,ZFP36L1,CIART,CNN3,ARNTL,CD79B,CD79A,SNN,STAMBPL1,CD19,CARNS1,IL21R,SLAMF7,HES1,EPS8…
425	HSF1	478.8	Literature ChIP-seq,125;ARCHS4 Coexpression,931;ENCODE ChIP-seq,90;ReMap ChIP-seq,209;GTEx Coexpression,1039	GPSM1,GAL3ST1,CPNE5,SDC4,ARNTL,CD79A,ABLIM1,TRIM7,ARL5C,CARNS1,CEP170B,LDLR,CHRNB1,DUSP2,JUN,COL27A1,CCDC158,PDE4C,TTC21A,GFRA1,TBX6,MAPK12,COL1A1,EHD2,MAPK11,MEX3B,MYO1C,KIFC2,IRF4,CLCF1,PTPRCAP,GRAP,PAFAH1B3,STX1A
426	ELK4	479	ARCHS4 Coexpression,343;ENCODE ChIP-seq,114;Enrichr Queries,852;ReMap ChIP-seq,225;GTEx Coexpression,861	AMIGO2,LEF1,LY75,LAMC1,ARHGAP5,DDX60,FOXO1,GIMAP8,ZFP36L1,ZMPSTE24,MLLT6,TRIM7,MAP6,HES1,HIVEP2,N4BP3,LDLR,RALGPS2,METTL17,PRKCG,JUN,EGR3,CD72,SLC30A4,SYVN1,TTC21A,TBX6,ATP1B1,SNHG15,NR4A1,IRF4,CLCF1,CDIP1,DENND6B,STRN,SLC25A53,PAFAH1B3,STX1A,SLC29A2
427	TBX2	479.3	ARCHS4 Coexpression,771;Enrichr Queries,591;GTEx Coexpression,76	ACVRL1,NGFR,LTK,JUN,OLFML2B,EGR3,MCAM,LEF1,THSD1,SORCS2,CELSR2,GIMAP8,ZFP36L1,CNN3,COL1A1,SOCS2,EHD2,NR4A1,MYO1C,NR6A1,ID3,SLC27A3,PAFAH1B3,EPHA2
428	HOXC10	481	ARCHS4 Coexpression,240;Enrichr Queries,809;GTEx Coexpression,394	CHRNB1,SRPK3,JUN,MYBPC2,EGR3,ANXA1,AMIGO2,LEF1,CHCHD10,MAPK12,COL1A1,SOCS2,COL2A1,MYO1C,CMYA5,ID3,SCN4A,SMTNL2,SLC29A2
429	ZNF579	481.3	ARCHS4 Coexpression,317;Enrichr Queries,1008;GTEx Coexpression,119	GPSM1,SRPK3,CHRNB1,GDF11,JUN,MYBPC2,CXXC5,MAPK12,ZFP36L1,MAPK11,UCHL1,SBK1,KIFC2,DDAH2,CMYA5,PTGES3L,ID3,MAP6,SCN4A,SMTNL2,AHDC1,SLC29A2
430	PDX1	482	Literature ChIP-seq,124;ARCHS4 Coexpression,744;Enrichr Queries,510;ReMap ChIP-seq,219;GTEx Coexpression,813	TRAF3IP2,GDA,LEF1,HEPACAM2,GLIS3,CACNA1B,CXXC5,CASC1,FOXO1,ZFP36L1,EPB41L4B,ABLIM1,ARL5C,DACH1,BLNK,HES1,LDLR,SOX5,MYLIP,JUN,EGR3,MCAM,SYVN1,LIG4,PAX5,ATP1B1,MTSS1,ACSF2,COL1A1,MYL4,NR4A1,BFSP2,PAX8,B3GNT5,CPD,WDFY2,BCAT1,NEIL1,STX1A,VWA7
431	ZFP92	482.3	ARCHS4 Coexpression,1102;Enrichr Queries,277;GTEx Coexpression,68	CPM,CD40,CD83,MCTP1,CACNA1B,CACNA1E,RASGRP1,AFF2,DACH1,STAMBPL1,BTLA,IL21R,BLNK,CCR10,SOX5,STARD4,EGR3,KCNB1,PAX5,TBX6,SHISA8,HS3ST1,OAS2,IRF4,IL7R,S100A9,CD200,GPR18
432	FOXE1	482.7	ARCHS4 Coexpression,398;Enrichr Queries,666;GTEx Coexpression,384	HS3ST3B1,JUN,CD40,EGR3,KLHL14,SDC4,LEF1,GLIS3,CACNA1B,ITPR3,GFRA1,COL1A1,NT5E,PAX8,LY6D,ID3,EPS8L2,GLCCI1,RAG2,EPHA2
433	ZNF331	483.3	ARCHS4 Coexpression,752;Enrichr Queries,214;GTEx Coexpression,484	CD74,JUN,DUSP2,EGR3,ANXA1,CD83,AUTS2,WHRN,AMIGO2,PDE4C,RHOH,ZFP36L1,SOCS2,NR4A1,NAMPT,ID3,IL7R,LDLR
434	EN2	483.3	ARCHS4 Coexpression,231;Enrichr Queries,638;GTEx Coexpression,581	NGFR,JUN,COL27A1,EGR3,AUTS2,MOCOS,LEF1,GFRA1,PAX5,CXXC5,SHISA8,HS3ST1,ZFP36L1,NR4A1,ABLIM1,SBK1,COL2A1,VANGL2,SERTAD4,DACH1,MAP6,HES1
435	KLF7	483.7	ARCHS4 Coexpression,495;Enrichr Queries,480;GTEx Coexpression,476	JUN,ANXA1,SDC4,AUTS2,ISLR2,LAMC1,ATP1B1,GIMAP8,MTSS1,FOXO1,ZFP36L1,SOCS2,EHD2,UCHL1,MYO1C,SBK1,S1PR1,ID3,MAP6,HIVEP2,LDLR,REM2
436	NKX23	485	ARCHS4 Coexpression,838;GTEx Coexpression,132	FCRL1,GALNT12,RTP4,CD74,CD72,TESPA1,BANK1,CD19,TRAF5,FAM129C,EMID1,JCHAIN
437	STAT6	485.5	Literature ChIP-seq,5;ARCHS4 Coexpression,946;Enrichr Queries,604;GTEx Coexpression,387	CAMK2B,IFITM3,FCMR,SDC4,LEF1,CACNA1B,GIMAP8,ZFP36L1,MLLT6,RASGRP3,DPP4,DACH1,BCL7A,TESPA1,MGAT5,GPR171,CARNS1,HES1,APBB1,HIVEP2,LDLR,CD74,JUN,STARD4,DUSP2,ANXA1,AUTS2,POLM,COL1A1,CD2,MYO1E,MMP14,IRF4,IL2RA,CDIP1,ID3,WDFY2,IL7R,CARD11
438	ZNF556	486	ARCHS4 Coexpression,819;Enrichr Queries,553;GTEx Coexpression,86	PPP1R16B,SRPK3,CHRNB1,CPM,MYBPC2,KCNB1,MOCOS,PDE4C,SLCO5A1,PAX5,MAPK12,HS3ST1,RASGRP3,TRIM7,SBK1,SLCO4C1,PTGES3L,SCN4A,KCNQ5,CCR6,SMTNL2,LDLR,SLC29A2,CHST3
439	CC2D1A	487	ARCHS4 Coexpression,528;GTEx Coexpression,446	VANGL2,KIFC2,CEP170B,EPS8L2,NEIL1,RAPGEFL1,MLLT6
440	HMG20A	487	ARCHS4 Coexpression,1008;Enrichr Queries,355;GTEx Coexpression,98	SLCO5A1,ABHD5,LAMC1,CXXC5,FOXO1,RASGRP3,CNN3,ZFP36L1,ABLIM1,NNT,IGF2BP3,HIVEP2,SNX8,RALGPS2,CR2,JUN,PAX5,ATP1B1,MTSS1,NR6A1,POU2AF1,ID3,GLCCI1,BCAT1,MS4A1,CD22
441	KLF10	487.3	ARCHS4 Coexpression,257;Enrichr Queries,116;GTEx Coexpression,1089	IFITM3,CD74,JUN,EGR3,ANXA1,CD83,SDC4,MSMO1,ATP1B1,ZFP36L1,COL1A1,SOCS2,NR4A1,UCHL1,B3GNT5,NAMPT,ID3,DENND6B,SCN4A,HIVEP2,SMTNL2,LDLR,EPHA2
442	MLXIP	487.3	ARCHS4 Coexpression,540;Enrichr Queries,383;GTEx Coexpression,539	CHRNB1,MYLIP,JUN,MYBPC2,AUTS2,ITPR3,LAMC1,MAPK12,FOXO1,ZFP36L1,MLLT6,NR4A1,ABLIM1,BCL7A,ID3,SCN4A,HIVEP2,SMTNL2,LDLR
443	ZSCAN1	489.3	ARCHS4 Coexpression,360;Enrichr Queries,740;GTEx Coexpression,368	EGR3,CACNA1B,DTX1,ISLR2,GFRA1,FMN2,SORCS2,CACNA1E,SOCS2,UCHL1,DDAH2,CDIP1,MAP6,DENND6B,APBB1,PAFAH1B3,STX1A,EPHA2,SHANK1
444	ZNF821	489.3	ARCHS4 Coexpression,221;Enrichr Queries,393;GTEx Coexpression,854	OSCP1,GPSM1,DRC7,CXXC5,ARNTL,SOCS2,UCHL1,BCL7A,MAP6,APBB1,LDLR,REM2,JUN,EGR3,AUTS2,CCDC136,TTC21A,ISLR2,MTSS1,NR4A1,SBK1,DDAH2,ID3,PAFAH1B3,CD200
445	TBX19	489.7	ARCHS4 Coexpression,445;Enrichr Queries,37;GTEx Coexpression,987	OLFML2B,CD83,LEF1,KRBA1,AFF3,FOXO1,FAM129C,ARNTL,RASGRP3,DPP4,KYNU,S1PR1,SLAMF7,CCR10,SOX5,CD74,JUN,DUSP2,EGR3,ANXA1,LAMB3,IFI44,ATP1B1,NR4A1,NLRP12,MYO1C,PTGES3L,ID3,IL7R,VWA7
446	BORCS8MEF2B	490	ARCHS4 Coexpression,490	CD79B,FCRLA,CD79A,S100A9,CD22,CARD11
447	ZNF366	490	ARCHS4 Coexpression,772;Enrichr Queries,530;GTEx Coexpression,168	ACVRL1,PPP1R16B,CD83,GIMAP1,GIMAP6,ATP1B1,THSD1,GIMAP8,RASGRP3,CHIT1,EHD2,NT5E,MYO1C,OAS2,KYNU,S1PR1,ACP5,IL7R
448	DMRT3	491	ARCHS4 Coexpression,348;Enrichr Queries,886;GTEx Coexpression,239	GDF11,EGR3,TGIF2,KLHL14,CCDC158,LEF1,GLIS3,TTC21A,ISLR2,GFRA1,SLCO5A1,PAX5,CASC1,CIART,MEX3B,NR6A1,COL2A1,DACH1,PAX8,MAP6,SOX5
449	BHLHE23	491.5	ARCHS4 Coexpression,962;GTEx Coexpression,21	CD40,LEF1,LY75,DTX1,TNFRSF13C,RASGRP3,GPR174,FCRLA,CD79A,BCL7A,BTLA,BLNK,IL21R,SLAMF7,SLAMF6,CCR7,DUSP2,PAX5,MCOLN2,BFSP2,OAS2,IRF4,OAS3,POU2AF1,LTA,MS4A1
450	SP5	494	ARCHS4 Coexpression,724;Enrichr Queries,353;GTEx Coexpression,405	NGFR,JUN,COL27A1,TRAF3IP2,KLHL14,LEF1,GFRA1,DLL1,FMO5,RAPGEFL1,XKRX,COL1A1,DPP4,MMP14,NT5E,VANGL2,COL2A1,DACH1,SAPCD1,ID3,RHOU,EPS8L2,PROM1
451	ZNF248	494.3	ARCHS4 Coexpression,355;Enrichr Queries,334;GTEx Coexpression,794	JUN,AUTS2,ZFP2,AMIGO2,CACNA1B,IFI44,ISLR2,FMN2,ATP1B1,AFF3,CACNA1E,SOCS2,ABLIM1,UCHL1,ID3,MAP6,DENND6B,APBB1,HIVEP2,GLCCI1,CD200,RALGPS2,MEGF9
452	MYC	495.2	Literature ChIP-seq,13;ARCHS4 Coexpression,1569;ENCODE ChIP-seq,42;Enrichr Queries,327;ReMap ChIP-seq,237;GTEx Coexpression,783	IFITM3,CIITA,TRAF3IP2,HEPACAM2,LY75,TNFRSF13C,VPREB3,SPIB,TRIM7,ARL5C,BCL7A,NAMPT,BLNK,PDE8A,ANXA1,TGIF2,TTC21A,RHOH,LIG4,PAX5,LAX1,MTSS1,CHIT1,SNHG15,KIFC2,SNORD47,TRAF5,LTA,CDIP1,DENND6B,PTPRCAP,SLC25A53,GLCCI1,NEIL1,PAFAH1B3,S100A9,STX1A,CARD11,EPHA2,SDC4,LEF1,CXCR5,DTX1,RASAL1,CXXC5,ZFP36L1,MLLT6,SOCS2,CD79B,CD79A,CD19,CARNS1,SLAMF9,BTLA,IL21R,HES1,IGF2BP3,HIVEP2,N4BP3,LDLR,SNX8,CCR10,JUN,EGR…
453	MYT1	496	ARCHS4 Coexpression,347;Enrichr Queries,878;GTEx Coexpression,263	CAMK2B,AUTS2,KCNB1,CACNA1B,ISLR2,FMN2,SHISA8,CACNA1E,DLL1,MTSS1,BEGAIN,ABLIM1,UCHL1,SBK1,DACH1,DDAH2,MAP6,APBB1,SOX5
454	HES3	496.3	ARCHS4 Coexpression,468;Enrichr Queries,458;GTEx Coexpression,563	JUN,CR2,KCNB1,MOCOS,CACNA1B,RRAS2,PAX5,DLL1,SBK1,COL2A1,VANGL2,NR6A1,ID3,ALPL,IGF2BP3,APBB1,N4BP3,PAFAH1B3,SHANK1,EPHA2
455	SPDEF	497.7	ARCHS4 Coexpression,220;Enrichr Queries,1047;GTEx Coexpression,226	JUN,EGR3,CRISP3,SLC30A4,GLRX,GFRA1,ITPR3,AFF3,ATP1B1,CELSR2,DPP4,SOCS2,COL1A1,MYO1C,KIFC2,CEP170B,EPS8L2,HMGCS2,NEIL1,PROM1,N4BP3,SLC29A2
456	NR2E3	498	ARCHS4 Coexpression,665;Enrichr Queries,331	JUN,AUTS2,LEF1,PAX5,AFF3,SORCS2,SHISA8,ACSF2,ZFP36L1,DPP4,NR4A1,NT5E,DACH1,PAX8,TMEM108,KLRD1,SOX5
457	LHX1	499	ARCHS4 Coexpression,361;Enrichr Queries,637	CAMK2B,NGFR,JUN,EGR3,AUTS2,LEF1,CACNA1B,ISLR2,PAX5,DLL1,COL1A1,UCHL1,DACH1,SBK1,DDAH2,ID3,MAP6
458	ARID3A	499.4	ARCHS4 Coexpression,1236;ENCODE ChIP-seq,100;Enrichr Queries,842;ReMap ChIP-seq,30;GTEx Coexpression,289	IFITM3,CRISP3,TNFRSF13C,IL27RA,FCRLA,TRIM7,NNT,CCR7,PDE8A,DUSP2,RHOH,LIG4,PAX5,TLR1,MMP11,SNHG15,DDAH2,SAPCD1,LTA,DENND6B,PTPRCAP,LTB,PAFAH1B3,CARD11,AHDC1,VWA7,EPHA2,SDC4,CEP85L,CXXC5,KRBA1,FOXO1,ZFP36L1,MLLT6,ZMPSTE24,SOCS2,CD79A,CD19,IL21R,SLAMF6,HES1,LDLR,CCR10,REM2,JUN,POLM,SYVN1,CHCHD10,TBX6,FMO5,HS3ST1,COL1A1,NR4A1,NLRP12,CLCF1,ID3,GRAP
459	GBX1	499.7	ARCHS4 Coexpression,373;Enrichr Queries,630;GTEx Coexpression,496	CAMK2B,SRPK3,NGFR,MYBPC2,EGR3,MOCOS,LEF1,GLIS3,CHCHD10,PAX5,MAPK12,NR4A1,COL2A1,IRF4,CMYA5,PTGES3L,SCN4A,SMTNL2
460	RELA	500.2	Literature ChIP-seq,14;ARCHS4 Coexpression,682;ENCODE ChIP-seq,8;Enrichr Queries,961;ReMap ChIP-seq,57;GTEx Coexpression,1279	IFITM3,CIITA,CD40,ORM1,CD83,TRIM7,NAMPT,BLNK,CCR7,IL12A,RAG2,PDE8A,DUSP2,CR2,ANXA1,RHOH,GFRA1,CHIT1,TLR1,SNHG15,PAX8,IRF4,OAS3,LTA,CDIP1,PTPRCAP,LTB,BCAT1,MS4A1,STX1A,LTF,BLK,SDC4,LEF1,CACNA1B,CXCR5,GLRX,CXXC5,FOXO1,ZFP36L1,MLLT6,DPP4,CD79A,SNN,CD19,CARNS1,IL21R,S1PR1,CCL3,SLAMF7,HES1,HIVEP2,SNX8,LDLR,CCR10,CD74,JUN,EGR3,CD72,LAMB3,MCOLN2,NR4A1,EHD2,MYO1C,ZGLP1,IL2RA,CLCF1,CPD,ID3
461	GATA6	500.2	Literature ChIP-seq,87;ARCHS4 Coexpression,776;Enrichr Queries,194;ReMap ChIP-seq,143;GTEx Coexpression,1301	HEPACAM2,LAMC1,ARHGAP5,CELSR2,CASC1,RAPGEFL1,TRIM7,CEP170B,CPNE3,HMGCS2,SOX5,RALGPS2,CERS4,DUSP2,ANXA1,CLEC11A,PDE4C,ATP1B1,MMP14,KIFC2,B3GNT5,GLCCI1,WDFY2,BCAT1,EPHA2,SDC4,TMPRSS3,AMIGO2,LEF1,ITPR3,RASAL1,CXXC5,UACA,IGSF9,FOXO1,ZFP36L1,CNN3,RASGRP3,DPP4,SOCS2,NT5E,STAMBPL1,SLAMF9,HES1,EPS8L2,HIVEP2,LDLR,GDF11,JUN,LAMB3,SYVN1,TBX6,ACSF2,COL1A1,TJP1,EHD2,NR4A1,CLCF1,CPD,ID3,STRN
462	HNF4A	500.5	Literature ChIP-seq,95;ARCHS4 Coexpression,626;ENCODE ChIP-seq,85;Enrichr Queries,687;ReMap ChIP-seq,257;GTEx Coexpression,1253	FCMR,TRAF3IP2,CPNE5,GDA,LY75,MSMO1,CELSR2,RAPGEFL1,GPR171,TEKT5,RAG2,PDE8A,SOX5,PPP1R16B,STARD4,COL27A1,SLC30A4,ATP1B1,ACOT1,WDFY2,EMID1,CARD11,EPHA2,DRC7,SDC4,KLHL14,GLIS3,ABHD5,CACNA1E,FOXO1,ZFP36L1,ZMPSTE24,DPP4,SOCS2,ADAMTS14,SNN,CD19,CMYA5,MAP6,HIVEP2,PROM1,SNX8,CBX7,JUN,AUTS2,MTERF2,ACSF2,PARP12,COL1A1,NR4A1,BFSP2,CPD,MAP3K19,ID3,STRN,PRR5,CPM,ORM1,CIITA,GAL3ST1,MCTP1,HEPACAM2,LAMC1,ARHGAP5…
463	ATF7	501.3	ARCHS4 Coexpression,722;Enrichr Queries,975;ReMap ChIP-seq,64;GTEx Coexpression,244	IFITM3,ABHD5,LAMC1,JAKMIP1,CXXC5,FOXO1,ZFP36L1,MLLT6,ADAMTS14,ABLIM1,TRIM7,DCDC2B,ACP5,HES1,HIVEP2,CHRNB1,JUN,TGIF2,MCAM,CLEC11A,SYVN1,RHOH,MTSS1,COL1A1,TJP1,EHD2,SNHG15,NR4A1,MYO1C,KIFC2,DDAH2,SAPCD1,ZGLP1,LTA,CDIP1,ID3,LTB,BCAT1,STX1A,EPHA2,VWA7
464	PROX2	501.7	ARCHS4 Coexpression,1170;Enrichr Queries,279;GTEx Coexpression,56	CD40,CIITA,LY75,RASGRP1,FAM129C,ZFP36L1,GPR174,FCRLA,ABLIM1,DACH1,SCML4,BTLA,IL21R,SLAMF7,NGFR,JUN,EGR3,KCNB1,MOCOS,PAX5,MCOLN2,NR4A1,BFSP2,OAS2,IRF4,POU2AF1,OAS3,ID3,CD22,RAPGEF4
465	NEUROD2	502.3	Literature ChIP-seq,38;ARCHS4 Coexpression,1011;Enrichr Queries,686;GTEx Coexpression,274	GPSM1,PRR5,CD40,FCMR,CPNE5,LAMC1,GIMAP8,JCHAIN,SPIB,ACP5,RGS8,SOX5,TGIF2,SLC30A4,ISLR2,TTC21A,LIG4,DNTT,DNAJB14,SHISA8,LAX1,MTSS1,B3GNT5,OAS3,LY6D,ACOT1,AHDC1,EPHA2,CAMK2B,CACNA1B,CXXC5,CACNA1E,RASGRP1,FOXO1,BEGAIN,ZFP36L1,CD79A,HES1,APBB1,PROM1,REM2,CBX7,KCNB1,MTERF2,CCDC136,IFI44,CHCHD10,HS3ST1,ELL3,NR4A1,SBK1,UBXN11,GPR18
466	CTCFL	503	ARCHS4 Coexpression,1364;ENCODE ChIP-seq,61;Enrichr Queries,428;ReMap ChIP-seq,147;GTEx Coexpression,515	GPSM1,GALNT12,MCTP1,CPNE5,TNFRSF13C,EPB41L4B,TRIM7,IL12A,PPP1R16B,PRKCG,MYLIP,CR2,ANXA1,CCDC158,CLEC11A,SLC30A4,TTC21A,DNAJB14,TEX15,KIFC2,IRF4,DENND6B,PTPRCAP,WDFY2,BCAT1,PAFAH1B3,STX1A,AHDC1,SLC29A2,SHANK1,EPHA2,SDC4,RRAD,GLIS3,ABHD5,CXXC5,RASGRP1,IGSF9,SOCS2,ADAMTS14,CARNS1,EPS8L2,N4BP3,SRPK3,NGFR,GDF11,JUN,LAMB3,POLM,MCAM,MOCOS,CHCHD10,TBX6,MAPK12,ELL3,MAPK11,NR4A1,EHD2,MEX3B,NR6A1,MYO1C,CLCF…
467	TBX4	503.3	ARCHS4 Coexpression,774;Enrichr Queries,641;GTEx Coexpression,95	ACVRL1,NGFR,STARD4,LTK,EGR3,CCDC158,LEF1,PDE4C,GLIS3,SYT15,GFRA1,PAX5,AFF3,THSD1,SORCS2,PARP12,GIMAP8,RASGRP3,COL1A1,COL2A1,DCDC2B,PTGES3L,ACP5,IL7R
468	RXRA	503.7	Literature ChIP-seq,57;ARCHS4 Coexpression,1444;ENCODE ChIP-seq,13;Enrichr Queries,503;ReMap ChIP-seq,48;GTEx Coexpression,957	IFITM3,CPM,TNFRSF13C,RAPGEFL1,JCHAIN,VPREB3,TRIM7,CCR7,HMGCS2,MYLIP,STARD4,ANXA1,PDE4C,SPNS2,DNTT,ATP1B1,SHISA8,MTSS1,CHIT1,PAX8,DDAH2,SAPCD1,SNORD47,LTA,ACOT1,DENND6B,LTB,SMTNL2,PAFAH1B3,S100A9,STX1A,S100A8,EPHA2,SLC29A2,LTF,SDC4,RRAD,ABHD5,CXXC5,RASGRP1,FOXO1,ARNTL,ZFP36L1,MLLT6,XKRX,DPP4,SOCS2,CD79A,ABLIM1,ADAMTS14,SNN,CARNS1,CCL3,HES1,IGF2BP3,HIVEP2,LDLR,CCR10,REM2,CD74,NGFR,JUN,SIGLEC15,WHRN…
469	PITX2	504.7	ARCHS4 Coexpression,312;Enrichr Queries,1052;GTEx Coexpression,150	SRPK3,CHRNB1,JUN,MYBPC2,ANXA1,LEF1,MAPK12,COL1A1,COL2A1,CMYA5,PTGES3L,ID3,SCN4A,HMGCS2,SMTNL2,SLC29A2,EPHA2
470	HOXB13	505.5	ARCHS4 Coexpression,579;Enrichr Queries,516;ReMap ChIP-seq,276;GTEx Coexpression,651	IFITM3,AMIGO2,LEF1,HEPACAM2,AFF3,IGSF9,ARNTL,DPP4,SOCS2,KYNU,HMGCS2,JUN,ANXA1,TSLP,SLC30A4,MOCOS,COL1A1,NR4A1,COL2A1,FAM169B,SBK1,CPD,POU2AF1,PTGES3L,ID3,STRN,RHOU
471	HOXB7	505.8	Literature ChIP-seq,113;ARCHS4 Coexpression,854;Enrichr Queries,469;ReMap ChIP-seq,248;GTEx Coexpression,845	IFITM3,CPM,OLFML2B,GIMAP1,HEPACAM2,LAMC1,GIMAP6,ABCA13,ARL5C,BCL7A,IL12A,RGS8,PDE8A,MYLIP,CHRNB1,CERS4,DUSP2,ANXA1,CCDC158,ATP1B1,TRAF5,MS4A1,STX1A,EPHA2,SLC29A2,SHANK1,AMIGO2,LEF1,CACNA1B,SLCO5A1,UACA,MLLT6,DPP4,SOCS2,NT5E,SNN,BTLA,HES1,NGFR,JUN,EGR3,SYVN1,ACSF2,HS3ST1,COL1A1,EHD2,NLRP12,MYO1C,ID3,OTUD1,GPR18
472	FOXP4	509.3	ARCHS4 Coexpression,456;Enrichr Queries,153;GTEx Coexpression,919	JUN,COL27A1,SDC4,AUTS2,LEF1,SYVN1,ITPR3,AFF3,CXXC5,FMO5,MTSS1,FOXO1,ZFP36L1,MLLT6,COL1A1,NR4A1,ABLIM1,COL2A1,MYO1C,CEP170B,ID3,EPS8L2,AHDC1,EPHA2
473	HOXA10	510	ARCHS4 Coexpression,453;Enrichr Queries,836;GTEx Coexpression,241	SRPK3,CHRNB1,JUN,MYBPC2,ANXA1,LEF1,CHCHD10,MAPK12,FOXO1,COL1A1,SOCS2,COL2A1,CMYA5,PTGES3L,ID3,SCN4A,IGF2BP3,SMTNL2
474	ZNF774	510.7	ARCHS4 Coexpression,672;Enrichr Queries,732;GTEx Coexpression,128	SRPK3,CHRNB1,MYLIP,CBX7,MYBPC2,KCNB1,PDE4C,SLCO5A1,ATP1B1,FMO5,MAPK12,ARNTL,RASGRP3,COL1A1,DPP4,ABLIM1,CMYA5,PTGES3L,RHOU,SMTNL2,SLC29A2,SOX5
475	TBR1	511	ARCHS4 Coexpression,269;Enrichr Queries,592;GTEx Coexpression,672	GDF11,EGR3,KLHL14,ISLR2,ARHGAP5,ATP1B1,CACNA1E,RASGRP1,BEGAIN,UCHL1,SBK1,TESPA1,DDAH2,MAP6,APBB1,STX1A,AHDC1,RAPGEF4,SHANK1,SOX5
476	ST18	511	ARCHS4 Coexpression,390;Enrichr Queries,602;GTEx Coexpression,541	CAMK2B,CPM,CNP,AUTS2,CACNA1B,HEPACAM2,FMN2,CXXC5,AFF3,TMEM163,CACNA1E,MTSS1,DACH1,P2RX3,CARNS1,MAP6,APBB1,STX1A,CD200,SOX5,RAPGEF4
477	ONECUT1	511.5	ARCHS4 Coexpression,496;Enrichr Queries,172;ReMap ChIP-seq,104;GTEx Coexpression,1274	CAMK2B,CPM,LEF1,GLRX,ARHGAP5,CXXC5,CACNA1E,JCHAIN,ZFP36L1,SOCS2,EPB41L4B,UCHL1,DACH1,SCML4,GPR171,BLNK,MAP6,HES1,IGF2BP3,HIVEP2,HMGCS2,LDLR,SOX5,NGFR,JUN,EGR3,CCDC158,SYVN1,LIG4,ISLR2,GFRA1,PAX5,ATP1B1,FMO5,MTSS1,MYO1E,NR4A1,MMP14,COL2A1,FAM169B,GPAM,DDAH2,ID3,GLCCI1,EPHA2
478	MXD4	511.7	ARCHS4 Coexpression,523;Enrichr Queries,476;GTEx Coexpression,536	IFITM3,MYLIP,CBX7,JUN,ANXA1,SDC4,GLRX,LAMC1,CXXC5,SHISA8,BEGAIN,AFF2,ZFP36L1,MLLT6,COL1A1,SOCS2,MYO1C,KIFC2,CEP170B,ID3,DENND6B,NEIL1
479	ASCL1	512	ARCHS4 Coexpression,972;Enrichr Queries,405;ReMap ChIP-seq,170;GTEx Coexpression,501	GPSM1,CAMK2B,DRC7,OLFML2B,CNP,TMPRSS3,LEF1,RASAL1,TNFRSF13C,FMN2,CACNA1E,DLL1,ZFP36L1,DACH1,CD19,DCDC2B,MAP6,SOX5,CERS4,JUN,DUSP2,EGR3,CCDC136,SYVN1,GFRA1,NR4A1,STAC2,LY6D,CDIP1,ID3,DENND6B,STX1A,AHDC1,VWA7,LTF
480	OSR2	514.3	ARCHS4 Coexpression,460;Enrichr Queries,773;GTEx Coexpression,310	IFITM3,JUN,EGR3,ANXA1,TNFAIP6,LIG4,TEX15,LAMC1,FOXO1,ZFP36L1,COL1A1,DPP4,NR4A1,EHD2,MMP14,NT5E,MYO1C,DDAH2,ID3,PXDC1
481	NFE2L3	515	ARCHS4 Coexpression,762;Enrichr Queries,39;GTEx Coexpression,744	IFITM3,RTP4,CD83,SDC4,TNFAIP6,ITPR3,DDX60,XKRX,SOCS2,NT5E,NAMPT,IGF2BP3,CD74,JUN,ANXA1,LAMB3,ANKRD22,IFI44,RRAS2,ATP1B1,PARP12,COL1A1,SAPCD1,OAS2,OAS3,ID3,WDFY2,IL7R,EPHA2
482	LMX1A	515.3	ARCHS4 Coexpression,388;Enrichr Queries,435;GTEx Coexpression,723	EGR3,AUTS2,LEF1,GLIS3,GFRA1,FMN2,PAX5,KRBA1,AFF3,CACNA1E,SORCS2,COL1A1,MEX3B,COL2A1,DACH1,VANGL2,MAP6,HES1,CCR10,VWA7,SOX5
483	RARA	515.4	Literature ChIP-seq,51;ARCHS4 Coexpression,1231;Enrichr Queries,252;ReMap ChIP-seq,228;GTEx Coexpression,815	RTP4,CPM,CD40,VPREB3,TRIM7,CPNE3,PDE8A,CHRNB1,STARD4,ANXA1,SPNS2,SORCS2,MTSS1,TLR1,CHIT1,SNHG15,MMP14,FAM169B,KIFC2,IRF4,PTPRCAP,LTB,PAFAH1B3,S100A9,AHDC1,EPHA2,RAPGEF4,LTK,SDC4,RRAD,LEF1,CXCR5,GLRX,RSPH9,CXXC5,FAM129C,FOXO1,ZFP36L1,SOCS2,CD79A,SNN,CARNS1,CCL3,HES1,IGF2BP3,LDLR,REM2,CCR10,JUN,EGR3,LAMB3,WHRN,KCNB1,POLM,CCDC136,SYVN1,TBX6,MAPK12,PARP12,COL1A1,MAPK11,NR4A1,NLRP12,MYO1C,ZGLP1,STAC2,…
484	ZEB1	516.4	ARCHS4 Coexpression,987;ENCODE ChIP-seq,24;Enrichr Queries,457;ReMap ChIP-seq,13;GTEx Coexpression,1101	CIITA,LY75,MSMO1,LAMC1,TNFRSF13C,AFF2,VPREB3,SPIB,TRIM7,CCR7,PPP1R16B,STARD4,DUSP2,MYBPC2,ANXA1,LIG4,PAX5,SHISA8,MMP11,MMP14,KIFC2,IRF4,LTA,DENND6B,PTPRCAP,LTB,PAFAH1B3,STX1A,AHDC1,EPHA2,CHST3,LEF1,CXCR5,ITPR3,CXXC5,KRBA1,RASGRP1,FOXO1,ZFP36L1,MLLT6,CD79A,NT5E,CARNS1,S1PR1,HES1,EPS8L2,HIVEP2,N4BP3,SNX8,CCR10,CD74,SRPK3,JUN,MCAM,SYVN1,CHCHD10,TBX6,MAPK12,COL1A1,EHD2,MAPK11,MYO1C,CLCF1,POU2AF1,ID3,…
485	CEBPA	517.4	Literature ChIP-seq,120;ARCHS4 Coexpression,902;Enrichr Queries,267;ReMap ChIP-seq,229;GTEx Coexpression,1069	OSCP1,IFITM3,CPM,ORM1,CIITA,TRAF3IP2,GDA,CASC1,KYNU,ACP5,CCR7,HMGCS2,RGS8,METTL17,FCRL1,ANXA1,RHOH,DNAJB14,SORCS2,MTSS1,WDFY2,S100A9,S100A8,DRC7,DNAH1,LTK,SDC4,LEF1,GLRX,RSPH9,ABHD5,JAKMIP1,FOXO1,ZFP36L1,SOCS2,DPP4,NT5E,SNN,STAMBPL1,MAP6,PROM1,LDLR,CD74,JUN,SIGLEC15,PLA2G2D,SYVN1,PARP12,COL1A1,NR4A1,MYO1E,NR6A1,MYO1C,GPAM,CPD,ID3,STRN
486	ZNF438	517.7	ARCHS4 Coexpression,176;Enrichr Queries,584;GTEx Coexpression,793	JUN,ANXA1,MCTP1,CPNE5,IFI44,GLRX,ZFP36L1,TLR1,NLRP12,SNN,UBXN11,BANK1,DDAH2,ZGLP1,NAMPT,S1PR1,ALPL,RHOU,HIVEP2,MYZAP,BCAT1,REM2
487	LHX8	519	ARCHS4 Coexpression,426;Enrichr Queries,656;GTEx Coexpression,475	JUN,EGR3,TMEM255A,CRISP3,LEF1,GFRA1,JAKMIP1,CACNA1E,SORCS2,DLL1,COL1A1,SNN,DACH1,S1PR1,ID3,APBB1,PROM1,PAFAH1B3,CD200,REM2
488	BARHL1	519	ARCHS4 Coexpression,189;Enrichr Queries,517;GTEx Coexpression,851	HS3ST3B1,CAMK2B,NGFR,CBX7,EGR3,KCNB1,LEF1,CACNA1B,PAX5,CXXC5,SHISA8,TMEM163,CACNA1E,DLL1,SORCS2,ABLIM1,SBK1,VANGL2,KIFC2,MAP6,APBB1,SHANK1
489	CSRNP3	519.5	ARCHS4 Coexpression,642;GTEx Coexpression,397	PRKCG,UCHL1,CDIP1,MAP6,APBB1,JAKMIP1,CACNA1E,RAPGEF4
490	GRHL1	520	ARCHS4 Coexpression,1080;Enrichr Queries,101;GTEx Coexpression,379	CPM,JUN,EGR3,ANXA1,SDC4,LAMB3,ATP1B1,RASGRP1,RAPGEFL1,DPP4,SOCS2,ENDOU,NR4A1,NT5E,ABLIM1,VANGL2,LY6D,ID3,N4BP3,S100A9,S100A8,EPHA2
491	PITX1	521.7	ARCHS4 Coexpression,757;Enrichr Queries,706;GTEx Coexpression,102	JUN,ANXA1,EGR3,LAMB3,LEF1,RASAL1,TBX6,HS3ST1,ZFP36L1,COL1A1,SOCS2,ENDOU,COL2A1,LY6D,ID3,CPNE3,EPS8L2,N4BP3,S100A8,AHDC1,EPHA2
492	ZBTB4	522	ARCHS4 Coexpression,185;Enrichr Queries,142;GTEx Coexpression,1239	CAMK2B,CBX7,MYLIP,JUN,LYNX1,SDC4,ZFP2,LAMC1,ATP1B1,CXXC5,MTSS1,FOXO1,ZFP36L1,MLLT6,EHD2,ABLIM1,MYO1C,KIFC2,S1PR1,CEP170B,ID3,HIVEP2,LDLR,SHANK1
493	MXI1	522.2	ARCHS4 Coexpression,723;ENCODE ChIP-seq,69;Enrichr Queries,441;ReMap ChIP-seq,259;GTEx Coexpression,1119	IFITM3,CPM,MSMO1,ZCCHC18,ARHGAP5,RAPGEFL1,VPREB3,TRIM7,NAMPT,GPR171,CHRNB1,LYNX1,ATP1B1,SORCS2,TLR1,MMP11,KIFC2,DDAH2,CDIP1,MYZAP,PAFAH1B3,STX1A,EPHA2,RAPGEF4,SDC4,DTX1,RSPH9,THSD1,FOXO1,MLLT6,ZFP36L1,CNN3,SOCS2,ABLIM1,SLAMF9,IGF2BP3,HIVEP2,LDLR,CCR10,CBX7,GDF11,JUN,SYVN1,TBX6,MAPK12,ACSF2,CD2,MAPK11,NR4A1,EHD2,NR6A1,ZGLP1,ID3,MEGF9
494	RARB	522.3	Literature ChIP-seq,79;ARCHS4 Coexpression,436;Enrichr Queries,639;GTEx Coexpression,935	CPM,ORM1,CD40,FMN2,LAMC1,AFF3,ARHGAP5,GIMAP8,VPREB3,DACH1,ACP5,RGS8,SOX5,ANXA1,SORCS2,MTSS1,FAM169B,PAX8,OAS2,SCN4A,WDFY2,SMTNL2,S100A8,EPHA2,RRAD,GLIS3,RSPH9,RASGRP1,FOXO1,SOCS2,SNN,CARNS1,HES1,REM2,CBX7,NGFR,JUN,KCNB1,WHRN,POLM,CCDC136,SYVN1,ELL3,COL1A1,TJP1,NR6A1,MYO1C,ZGLP1,ID3,ALPL
495	ZNF423	526.3	ARCHS4 Coexpression,273;Enrichr Queries,903;GTEx Coexpression,403	SRPK3,JUN,MYBPC2,AUTS2,AFF3,SORCS2,CELSR2,MAPK12,FOXO1,COL1A1,UCHL1,DACH1,VANGL2,SBK1,PTGES3L,ID3,MAP6,SCN4A,IGF2BP3,SMTNL2
496	IKZF4	527.3	ARCHS4 Coexpression,241;Enrichr Queries,78;GTEx Coexpression,1263	LAMC1,AFF3,CXXC5,RASGRP1,FOXO1,ZFP36L1,SOCS2,ABLIM1,DACH1,MAP6,HIVEP2,CCR10,GDF11,JUN,AUTS2,ATP1B1,MAPK12,NR4A1,MYO1E,MEX3B,VANGL2,SBK1,IRF4,IL2RA,ID3,BCAT1,CD200
497	TBP	528.4	Literature ChIP-seq,96;ARCHS4 Coexpression,814;ENCODE ChIP-seq,25;ReMap ChIP-seq,258;GTEx Coexpression,1449	CPM,TNFAIP6,GIMAP6,AFF3,VPREB3,VPREB1,TRIM7,ARL5C,CEP170B,CPNE3,FCRL1,PPP1R16B,MYLIP,CERS4,CCDC158,CLEC11A,RRAS2,LIG4,DNAJB14,LAX1,MMP14,KIFC2,DDAH2,LY6D,LTA,PTPRCAP,SLC25A53,CARD11,EPHA2,SDC4,GLRX,DDX60,FOXO1,ZFP36L1,ZMPSTE24,TESPA1,STAMBPL1,CD19,MGAT5,CARNS1,HES1,IGF2BP3,HIVEP2,CCR10,SRPK3,CD74,SYVN1,FMO5,MCOLN2,MYO1E,NR6A1,MYO1C,UBXN11,P2RX3,ZGLP1,CLCF1,POU2AF1,ID3,KLRD1,GRAP,CD22
498	HOXA5	529	ARCHS4 Coexpression,430;Enrichr Queries,715;GTEx Coexpression,442	GPSM1,JUN,EGR3,ANXA1,WHRN,LEF1,CLEC11A,ATP1B1,ACSF2,FOXO1,HS3ST1,ZFP36L1,COL1A1,SOCS2,BCL7A,ID3,LDLR,PDE8A,AHDC1,METTL17
499	SHOX2	529.7	ARCHS4 Coexpression,352;Enrichr Queries,1012;GTEx Coexpression,225	JUN,OLFML2B,LEF1,LAMC1,AFF3,UACA,SORCS2,COL1A1,EHD2,MYO1E,MMP14,NT5E,MEX3B,COL2A1,MYO1C,ID3
500	ZNF212	530	ARCHS4 Coexpression,644;Enrichr Queries,753;GTEx Coexpression,193	PRR5,JUN,ANXA1,TGIF2,SYVN1,TBX6,KRBA1,CXXC5,ARHGAP5,GIMAP6,RAPGEFL1,ARNTL,ZFP36L1,ENDOU,NR4A1,LY6D,ID3,EPS8L2,N4BP3,LDLR,EPHA2,RALGPS2
501	ZNF536	533	ARCHS4 Coexpression,385;Enrichr Queries,708;GTEx Coexpression,506	GAL3ST1,EGR3,CNP,AUTS2,KCNB1,CACNA1B,GFRA1,FMN2,AFF3,SORCS2,UCHL1,DACH1,CARNS1,MAP6,APBB1,PAFAH1B3,SOX5
502	ESRRA	533.2	ARCHS4 Coexpression,893;ENCODE ChIP-seq,68;Enrichr Queries,990;ReMap ChIP-seq,97;GTEx Coexpression,618	SDC4,CXCR5,ITPR3,CXXC5,FOXO1,ZFP36L1,SOCS2,VPREB3,ENDOU,TRIM7,ARL5C,NNT,CD19,CMYA5,CARNS1,CEP170B,ACP5,CCR7,HES1,EPS8L2,N4BP3,LDLR,PDE8A,PPP1R16B,SLC12A3,CBX7,JUN,DUSP2,WHRN,POLM,SPNS2,CHCHD10,TBX6,ATP1B1,ACSF2,NR4A1,CLCF1,STAC2,PTGES3L,ID3,PTPRCAP,SLC25A53,SLC29A2,EPHA2
503	ZIC2	534.3	ARCHS4 Coexpression,465;Enrichr Queries,378;GTEx Coexpression,760	IFITM3,JUN,EGR3,ANXA1,TGIF2,AUTS2,LEF1,CXXC5,SHISA8,ZFP36L1,COL1A1,SOCS2,ABLIM1,UCHL1,SBK1,COL2A1,VANGL2,NR6A1,ID3,IGF2BP3,PROM1,BCAT1,EPHA2
504	ZNF784	534.7	ARCHS4 Coexpression,447;Enrichr Queries,891;GTEx Coexpression,266	GPSM1,SRPK3,CHRNB1,JUN,MYBPC2,CHCHD10,MAPK12,ARNTL,ZFP36L1,AFF2,NR4A1,SBK1,CMYA5,PTGES3L,CEP170B,ID3,SCN4A,SMTNL2,LDLR,SLC29A2
505	WT1	534.8	Literature ChIP-seq,4;ARCHS4 Coexpression,452;Enrichr Queries,685;GTEx Coexpression,998	GALNT12,CIITA,LAMC1,DACH1,RALGPS2,HS3ST3B1,DUSP2,TGIF2,ANXA1,MYBPC2,COL27A1,CLEC11A,GFRA1,TEX15,MTSS1,MMP11,MMP14,PAX8,RHOU,BCAT1,PAFAH1B3,AHDC1,SLC29A2,RRAD,LEF1,CEP85L,CACNA1B,RASAL1,ITPR3,GLRX,CXXC5,DLL1,FOXO1,IGSF9,CNN3,ZFP36L1,MLLT6,SOCS2,ADAMTS14,SERTAD4,IGF2BP3,HIVEP2,APBB1,PROM1,CCR10,JUN,EGR3,CD72,MCAM,SYVN1,MAPK12,COL1A1,NR4A1,MEX3B,MYO1C,CLCF1,CPD,STAC2,ID3,MEGF9
506	AR	535.8	Literature ChIP-seq,52;ARCHS4 Coexpression,246;Enrichr Queries,528;ReMap ChIP-seq,269;GTEx Coexpression,1584	RTP4,MCTP1,GDA,CRISP3,HEPACAM2,FMN2,AFF3,ARHGAP5,ABCA13,EPB41L4B,UCHL1,BLNK,CPNE3,HMGCS2,RGS8,RAG2,SOX5,ANXA1,MYBPC2,CCDC158,SLC30A4,PDE4C,RRAS2,TTC21A,GFRA1,MTSS1,CHIT1,PTGES3L,RHOU,CARD11,SLC29A2,RAPGEF4,CAMK2B,SDC4,LEF1,CACNA1B,ITPR3,CACNA1E,UACA,FOXO1,ARNTL,BEGAIN,ZFP36L1,DPP4,SOCS2,NT5E,MGAT5,CARNS1,HES1,JUN,AUTS2,SYVN1,IFI44,COL1A1,TJP1,NR4A1,MEX3B,MYO1C,GPAM,POU2AF1,ID3,ALPL,OTUD1
507	KLF8	537	ARCHS4 Coexpression,555;Enrichr Queries,239;GTEx Coexpression,817	JUN,ANXA1,KCNB1,PDE4C,RASGRP1,RAPGEFL1,MTSS1,FAM129C,XKRX,COL1A1,DPP4,SOCS2,NR4A1,UCHL1,NT5E,ABLIM1,VANGL2,KYNU,LY6D,S1PR1,KLRD1,CD200,SOX5
508	HINFP	537.7	ARCHS4 Coexpression,727;ReMap ChIP-seq,158;GTEx Coexpression,728	IFITM3,ACVRL1,DRC7,CPNE5,AMIGO2,RSPH9,ABHD5,RASGRP3,ADAMTS14,NNT,CEP170B,ACP5,IGF2BP3,KCNB1,CLEC11A,PDE4C,SHISA8,KIFC2,ZGLP1,SAPCD1,PTGES3L,ID3,SLC25A53,NEIL1,STX1A,CD22,VWA7,SHANK1
509	PAX9	538	ARCHS4 Coexpression,742;Enrichr Queries,792;GTEx Coexpression,80	JUN,ANXA1,EGR3,SPNS2,MOCOS,LEF1,GFRA1,TBX6,ZFP36L1,COL1A1,SOCS2,ENDOU,NT5E,MAP3K19,DCDC2B,LY6D,CPNE3,IL12A,EPS8L2,N4BP3,S100A8,EPHA2
510	THAP2	538.3	ARCHS4 Coexpression,670;Enrichr Queries,258;GTEx Coexpression,687	MYLIP,JUN,TNFAIP6,LIG4,IFI44,MSMO1,SLCO5A1,ITPR3,CXXC5,ARHGAP5,DDX60,SHISA8,MTSS1,ZFP36L1,SOCS2,NR4A1,MYO1C,NAMPT,ID3,APBB1,HIVEP2,LDLR
511	ZBTB8B	538.5	ARCHS4 Coexpression,710;GTEx Coexpression,367	GDF11,UCHL1,KCNB1,PDE4C,PTGES3L,CDIP1,MAP6,FMN2,SHANK1,RASGRP3
512	ZNF385B	539.3	ARCHS4 Coexpression,315;Enrichr Queries,1144;GTEx Coexpression,159	CAMK2B,PRKCG,LYNX1,AUTS2,KCNB1,CACNA1B,DTX1,ATP1B1,AFF3,MYL4,DPP4,SBK1,DACH1,BCL7A,NNT,TMEM108,KCNQ5,SLC29A2,RAPGEF4
513	DLX2	540	ARCHS4 Coexpression,433;Enrichr Queries,593;GTEx Coexpression,594	JUN,EGR3,LEF1,FMN2,DLL1,ZFP36L1,AFF2,COL1A1,SOCS2,NR4A1,UCHL1,NT5E,COL2A1,DACH1,ID3,IGF2BP3,APBB1,PAFAH1B3,CD200,REM2,SHANK1,EPHA2
514	NKX63	540	ARCHS4 Coexpression,658;GTEx Coexpression,422	CAMK2B,ABLIM1,COL27A1,SBK1,SLCO4C1,CACNA1B,HEPACAM2,SHISA8,STX1A,EMID1
515	E2F7	540	Literature ChIP-seq,162;ARCHS4 Coexpression,891;Enrichr Queries,1358;ReMap ChIP-seq,224;GTEx Coexpression,65	SDC4,LY75,CXCR5,ZFP36L1,FCRLA,SOCS2,NT5E,BTLA,IL21R,SLAMF7,IGF2BP3,GDF11,CHRNB1,JUN,TGIF2,MCAM,PAX5,MCOLN2,COL1A1,EHD2,BFSP2,MMP14,OAS2,IRF4,POU2AF1,CLCF1,LTA,ID3,PAFAH1B3,EPHA2
516	FOXO3	540	Literature ChIP-seq,53;ARCHS4 Coexpression,763;Enrichr Queries,266;GTEx Coexpression,1078	PRR5,SDC4,AMIGO2,RASAL1,LAMC1,FMN2,CXXC5,UACA,FOXO1,RAPGEFL1,ARNTL,ZFP36L1,ABLIM1,NAMPT,S1PR1,SLAMF6,EPS8L2,HIVEP2,PROM1,LDLR,PDE8A,MYLIP,CBX7,JUN,ATP1B1,MTSS1,NR4A1,COL2A1,NR6A1,ID3,STRN,MEGF9
517	ZNF516	540.7	ARCHS4 Coexpression,421;Enrichr Queries,849;GTEx Coexpression,352	DRC7,JUN,AUTS2,TTC21A,RSPH9,TEX15,AFF3,FOXO1,ZFP36L1,AFF2,TLR1,MEX3B,ABLIM1,UCHL1,NLRP12,NR6A1,DACH1,BCL7A,ID3,HIVEP2,MEGF9
518	NKX25	541	ARCHS4 Coexpression,419;GTEx Coexpression,663	MYL4,NNT,RRAD,CEP170B,CHCHD10,MYZAP,KRBA1,SMTNL2
519	KLF3	541	ARCHS4 Coexpression,706;Enrichr Queries,206;ReMap ChIP-seq,187;GTEx Coexpression,1065	KLHL14,SDC4,HEPACAM2,LAMC1,ABHD5,ARHGAP5,UACA,RAPGEFL1,FOXO1,GIMAP8,CNN3,ZFP36L1,XKRX,SOCS2,CD79A,ABLIM1,SERTAD4,NAMPT,S1PR1,HES1,IGF2BP3,HIVEP2,RAG2,PDE8A,RALGPS2,MYLIP,JUN,ANXA1,ATP1B1,MTSS1,MYL4,TLR1,NR6A1,LY6D,ID3,KLRD1
520	HIC1	541	ARCHS4 Coexpression,14;Enrichr Queries,673;GTEx Coexpression,936	IFITM3,ACVRL1,BLK,CD40,CIITA,LY75,LAMC1,CELSR2,ZFP36L1,CD79A,CD19,IL21R,PPP1R16B,JUN,CR2,EGR3,MCAM,PAX5,SORCS2,COL1A1,EHD2,NR4A1,MYO1E,MMP14,MYO1C,DDAH2,IRF4,POU2AF1,ID3,CD22
521	DLX6	541	ARCHS4 Coexpression,547;Enrichr Queries,901;GTEx Coexpression,175	PRKCG,PPP1R16B,EGR3,CPNE5,LEF1,PDE4C,ISLR2,GFRA1,SLCO5A1,JAKMIP1,CACNA1E,SNN,COL2A1,DACH1,ID3,RGS8,PAFAH1B3,CD200,REM2,SOX5
522	FOXD4L1	541.7	ARCHS4 Coexpression,692;Enrichr Queries,657;GTEx Coexpression,276	CAMK2B,JUN,DNAH1,POLM,MOCOS,CACNA1B,PAX5,AFF3,SHISA8,MTSS1,MAPK12,BEGAIN,SOCS2,MEX3B,SBK1,ZGLP1,NAMPT,RHOU,DENND6B,PAFAH1B3,VWA7
523	MAX	542.2	ARCHS4 Coexpression,529;ENCODE ChIP-seq,38;Enrichr Queries,1145;ReMap ChIP-seq,152;GTEx Coexpression,847	OLFML2B,CPNE5,LY75,AFF3,JCHAIN,VPREB3,TRIM7,SCML4,NNT,GPR171,NAMPT,ANXA1,SORCS2,LAX1,CHIT1,KIFC2,BANK1,TRAF5,CDIP1,DENND6B,WDFY2,MYZAP,S100A9,PAFAH1B3,STX1A,EPHA2,SLC29A2,CEP85L,CXXC5,THSD1,DLL1,FOXO1,ZFP36L1,MLLT6,SNN,CARNS1,BTLA,HES1,IGF2BP3,SNX8,CCR10,JUN,MOCOS,SYVN1,TBX6,MAPK12,ELL3,ACSF2,CD2,NR4A1,MAPK11,EHD2,MYO1C,UBXN11,ZGLP1,CLCF1,CPD,POU2AF1,ID3,CD22
524	NR0B1	542.3	Literature ChIP-seq,18;ARCHS4 Coexpression,749;Enrichr Queries,298;GTEx Coexpression,1104	RTP4,GDA,HEPACAM2,LY75,MSMO1,TNFRSF13C,CASC1,UCHL1,TRIM7,ACP5,CCR6,METTL17,HS3ST3B1,ANXA1,TGIF2,ISLR2,ATP1B1,MTSS1,MMP11,MMP14,OAS2,DDAH2,RHOU,PAFAH1B3,STX1A,AHDC1,EPHA2,SLC29A2,LEF1,GLIS3,SLCO5A1,JAKMIP1,DLL1,FOXO1,CNN3,ZFP36L1,MLLT6,DPP4,SOCS2,STAMBPL1,HES1,IGF2BP3,EPS8L2,CBX7,JUN,WHRN,MOCOS,ELL3,COL1A1,NR4A1,CLCF1,STAC2,ID3,ALPL
525	TP73	542.7	ARCHS4 Coexpression,472;Enrichr Queries,806;GTEx Coexpression,350	NGFR,JUN,CD40,EGR3,LEF1,RASGRP1,RAPGEFL1,ELL3,FOXO1,IGSF9,COL1A1,NR4A1,VANGL2,MAP3K19,POU2AF1,DCDC2B,LY6D,ID3,N4BP3,EPHA2
526	ZNF394	543	ARCHS4 Coexpression,135;Enrichr Queries,884;GTEx Coexpression,610	CD74,MYLIP,JUN,DUSP2,FCMR,FCRL6,GIMAP1,RHOH,LAMC1,ATP1B1,IL27RA,ZFP36L1,CD2,SOCS2,NLRP12,MYO1C,SCML4,UBXN11,NAMPT,CEP170B,ID3,KLRD1,PTPRCAP,IL7R
527	PEG3	543	ARCHS4 Coexpression,553;GTEx Coexpression,533	CAMK2B,UCHL1,COL27A1,CDIP1,MAP6,ZCCHC18,ATP1B1,CACNA1E,CD200,RAPGEF4
528	ZNF382	543.7	ARCHS4 Coexpression,721;Enrichr Queries,313;GTEx Coexpression,597	CAMK2B,PPP1R16B,JUN,KCNB1,LEF1,PDE4C,CACNA1B,GLIS3,AFF3,SHISA8,RASGRP3,DPP4,ABLIM1,NT5E,PTGES3L,ID3,KCNQ5,APBB1,IL7R,BCAT1,LDLR,RALGPS2
529	CDX1	544.3	ARCHS4 Coexpression,629;Enrichr Queries,195;GTEx Coexpression,809	GALNT12,IFITM3,CD74,JUN,LEF1,HEPACAM2,PAX5,ATP1B1,DLL1,RAPGEFL1,JCHAIN,COL1A1,SOCS2,NR4A1,EPB41L4B,PAX8,ID3,ALPL,EPS8L2,HMGCS2,PROM1
530	MEIS3	544.7	ARCHS4 Coexpression,130;Enrichr Queries,843;GTEx Coexpression,661	GPSM1,JUN,LEF1,GLIS3,FMN2,CXXC5,SORCS2,CELSR2,COL1A1,NR4A1,MAPK11,MEX3B,UCHL1,VANGL2,SBK1,ID3,MAP6,APBB1,STX1A,RAPGEF4,SHANK1,EPHA2
531	LIN28B	546.3	ARCHS4 Coexpression,743;Enrichr Queries,557;GTEx Coexpression,339	OSCP1,DRC7,JUN,CCDC158,CCDC136,LEF1,TTC21A,RRAS2,COL1A1,SOCS2,MEX3B,COL2A1,NR6A1,DACH1,ID3,IGF2BP3,PROM1,BCAT1
532	MYCL	546.5	ARCHS4 Coexpression,502;GTEx Coexpression,591	XKRX,TLR1,VANGL2,AUTS2,ALPL,WDFY2,S100A9,DLL1,RAPGEFL1,ELL3
533	ZNF512B	547.3	ARCHS4 Coexpression,878;Enrichr Queries,286;GTEx Coexpression,478	GPSM1,CBX7,JUN,MTERF2,ITPR3,LAMC1,ATP1B1,CELSR2,FOXO1,ZFP36L1,COL1A1,SNN,SBK1,PAX8,KIFC2,CEP170B,ID3,EPS8L2,AHDC1,EPHA2
534	ARID5A	549	ARCHS4 Coexpression,68;GTEx Coexpression,1030	PPP1R16B,CD74,DUSP2,FCMR,CD83,TNFAIP6,RHOH,DDAH2,NAMPT,S1PR1,IL21R,CCL3,SLAMF7,GRAP,PTPRCAP,CARD11
535	DBP	549.3	ARCHS4 Coexpression,1507;Enrichr Queries,58;GTEx Coexpression,83	CAMK2B,IFITM3,SDC4,CACNA1B,MSMO1,CELSR2,RASGRP1,FOXO1,CIART,ARNTL,ZFP36L1,SOCS2,BCL7A,HMGCS2,CD74,CBX7,JUN,CHCHD10,ATP1B1,HS3ST1,COL1A1,NR4A1,VANGL2,KIFC2,CDIP1,ID3,DENND6B,PAFAH1B3,S100A9,S100A8
536	ZNF266	550.3	ARCHS4 Coexpression,180;Enrichr Queries,216;GTEx Coexpression,1255	IFITM3,BLK,FCMR,CD83,CEP85L,FAM129C,ARNTL,STAMBPL1,NAMPT,IGF2BP3,LDLR,METTL17,FCRL1,JUN,ANXA1,POLM,IFI44,RHOH,LAX1,PARP12,COL1A1,NLRP12,TRAF5,ID3,IL7R
537	TSC22D1	550.3	ARCHS4 Coexpression,708;Enrichr Queries,241;GTEx Coexpression,702	IFITM3,CBX7,CD74,JUN,ANXA1,SDC4,CPNE5,MSMO1,FMN2,ATP1B1,CNN3,ZFP36L1,COL1A1,SOCS2,NR4A1,ABLIM1,SNN,CDIP1,MAP6,ID3,APBB1,STX1A
538	FOXD4L3	551	ARCHS4 Coexpression,588;Enrichr Queries,764;GTEx Coexpression,301	PRKCG,CAMK2B,EGR3,AUTS2,CACNA1B,RASAL1,FMN2,PAX5,CACNA1E,BEGAIN,ABLIM1,DACH1,PAX8,IRF4,CDIP1,MAP6,APBB1,STX1A
539	ZNF804A	551.7	ARCHS4 Coexpression,288;Enrichr Queries,499;GTEx Coexpression,868	CAMK2B,JUN,EGR3,ANXA1,MCTP1,AUTS2,AMIGO2,CACNA1B,FMN2,AFF3,CACNA1E,AFF2,SOCS2,UCHL1,BCL7A,MAP6,KCNQ5,HIVEP2,IL7R,BCAT1,PAFAH1B3,SOX5
540	ZSCAN2	551.7	ARCHS4 Coexpression,853;Enrichr Queries,77;GTEx Coexpression,725	CXXC5,CELSR2,RAPGEFL1,FOXO1,ZFP36L1,SOCS2,EPB41L4B,ABLIM1,DACH1,HIVEP2,MYLIP,CBX7,JUN,AUTS2,PDE4C,SYVN1,ATP1B1,MTSS1,ACSF2,NR4A1,MEX3B,SBK1,MYO1C,PTGES3L,ID3
541	ZNF671	552	ARCHS4 Coexpression,117;Enrichr Queries,489;GTEx Coexpression,1050	CD40,SDC4,AMIGO2,LEF1,LAMC1,AFF3,GIMAP6,SOCS2,GPR174,TESPA1,CEP170B,RAG2,CBX7,JUN,ANXA1,AUTS2,IFI44,RHOH,SHISA8,SBK1,MYO1C,ZGLP1,ID3,IL7R,EPHA2
542	TET3	552.3	ARCHS4 Coexpression,740;ReMap ChIP-seq,297;GTEx Coexpression,620	XKRX,MYLIP,VANGL2,SAPCD1,IRF4,LY75,RAPGEFL1,ELL3,MLLT6
543	EMX1	553.3	ARCHS4 Coexpression,556;Enrichr Queries,783;GTEx Coexpression,321	PRKCG,CAMK2B,SLC12A3,JUN,LYNX1,EGR3,GDA,LEF1,GFRA1,PAX5,AFF3,CACNA1E,DLL1,BEGAIN,UCHL1,TESPA1,ID3,STX1A,RAPGEF4,SHANK1
544	ZNF726	553.5	ARCHS4 Coexpression,821;GTEx Coexpression,286	BFSP2,IRF4,POU2AF1,PDE4C,LY75,BTLA,BLNK,PTGES3L,SLAMF7,RASGRP3
545	ZNF804B	553.7	ARCHS4 Coexpression,952;Enrichr Queries,323;GTEx Coexpression,386	KLHL14,AUTS2,KCNB1,GLIS3,ITPR3,FMN2,AFF3,ABCA13,SORCS2,CACNA1E,AFF2,DACH1,PAX8,TMEM108,KCNQ5,GLCCI1,RAG2,RGS8,SOX5,RAPGEF4
546	L3MBTL4	555	ARCHS4 Coexpression,678;GTEx Coexpression,432	VANGL2,NR6A1,TRIM7,PDE4C,PPP1R42,HES1,WDFY2,IGSF9,ELL3,RALGPS2
547	HOXB8	556.3	ARCHS4 Coexpression,630;Enrichr Queries,819;GTEx Coexpression,220	GPSM1,NGFR,JUN,GAL3ST1,EGR3,CNP,TMEM255A,LEF1,ITPR3,DLL1,RASGRP3,COL1A1,NT5E,DACH1,VANGL2,SBK1,CARNS1,ID3,RHOU,PDE8A,EPHA2
548	ZNF18	557	ARCHS4 Coexpression,197;Enrichr Queries,600;GTEx Coexpression,874	MYLIP,JUN,CD83,RHOH,ITPR3,LAMC1,AFF3,LAX1,FOXO1,ARNTL,ZFP36L1,TLR1,SOCS2,NR4A1,NLRP12,MYO1C,CEP170B,ALPL,ID3,HIVEP2,PTPRCAP,REM2,METTL17
549	FOXC2	557.3	ARCHS4 Coexpression,92;Enrichr Queries,932;GTEx Coexpression,648	ACVRL1,JUN,OLFML2B,ANXA1,MCAM,AMIGO2,LEF1,LAMC1,SORCS2,COL1A1,NR4A1,EHD2,MMP14,NT5E,MYO1C,ID3,PXDC1,EPHA2,CHST3
550	TFAP2E	557.3	ARCHS4 Coexpression,675;Enrichr Queries,612;GTEx Coexpression,385	CAMK2B,NGFR,CD74,JUN,EGR3,LEF1,CACNA1B,PAX5,SHISA8,DLL1,NR4A1,ABLIM1,SBK1,KIFC2,TESPA1,DDAH2,ID3,ALPL,PTPRCAP,SLC27A3,EPHA2
551	PGR	557.8	ARCHS4 Coexpression,691;Enrichr Queries,663;ReMap ChIP-seq,194;GTEx Coexpression,683	TRAF3IP2,SDC4,AMIGO2,LEF1,CXXC5,AFF3,IGSF9,FOXO1,RAPGEFL1,ZFP36L1,ENDOU,EPB41L4B,TRIM7,DACH1,CCR7,HES1,CPNE3,N4BP3,JUN,COL27A1,EGR3,ANXA1,SPNS2,SYVN1,RHOH,GFRA1,ACSF2,CHIT1,COL1A1,MMP11,NR4A1,KIFC2,DDAH2,ID3
552	YBX2	558.7	ARCHS4 Coexpression,549;Enrichr Queries,156;GTEx Coexpression,971	CAMK2B,NGFR,JUN,EGR3,ANXA1,CCDC158,CCDC136,MOCOS,LEF1,TTC21A,ATP1B1,CELSR2,IGSF9,COL1A1,NR4A1,CEP170B,ID3,ALPL,EPS8L2,TEKT5,PROM1,S100A9
553	TIGD3	558.7	ARCHS4 Coexpression,603;Enrichr Queries,385;GTEx Coexpression,688	JUN,EGR3,LAMB3,JAKMIP1,DLL1,IGSF9,TLR1,COL1A1,SOCS2,NR4A1,NLRP12,SBK1,ALPL,ID3,RHOU,S100A9,REM2
554	KCMF1	559	ARCHS4 Coexpression,371;Enrichr Queries,1155;GTEx Coexpression,151	CHRNB1,JUN,MYBPC2,ANXA1,RRAS2,GLRX,ATP1B1,MAPK12,ZFP36L1,MYO1E,MYO1C,CMYA5,NAMPT,SCN4A,STRN,SMTNL2,LDLR,SLC29A2,EPHA2
555	SKOR1	559.5	ARCHS4 Coexpression,515;GTEx Coexpression,604	PRKCG,ABLIM1,COL27A1,SBK1,AUTS2,WHRN,CACNA1B,MAP6,RGS8,SHISA8
556	IRF3	560.2	ARCHS4 Coexpression,271;ENCODE ChIP-seq,87;Enrichr Queries,1212;ReMap ChIP-seq,284;GTEx Coexpression,947	OSCP1,BLK,CD74,JUN,FCMR,POLM,SYVN1,CXCR5,MSMO1,TBX6,PARP12,ARNTL,ZFP36L1,MLLT6,CD79A,CD19,MGAT5,ID3,GLCCI1,PTPRCAP,S100A9,CARD11,METTL17,MEGF9
557	JAZF1	560.3	ARCHS4 Coexpression,698;Enrichr Queries,333;GTEx Coexpression,650	CBX7,JUN,ANXA1,AMIGO2,GLIS3,ZCCHC18,LAMC1,ATP1B1,AFF3,MTSS1,FOXO1,ZFP36L1,COL1A1,TLR1,NT5E,ID3,EPS8L2,HIVEP2,APBB1,MEGF9
558	MEF2D	561	ARCHS4 Coexpression,563;Enrichr Queries,868;GTEx Coexpression,252	PPP1R16B,SRPK3,CHRNB1,CBX7,JUN,MYBPC2,ATP1B1,CXXC5,MAPK12,FOXO1,ZFP36L1,MLLT6,NR4A1,KIFC2,CMYA5,PTGES3L,ID3,HIVEP2,SMTNL2,LDLR
559	MESP1	562	ARCHS4 Coexpression,926;Enrichr Queries,526;GTEx Coexpression,234	CHRNB1,SRPK3,JUN,EGR3,SDC4,SLC30A4,LEF1,DTX1,CHCHD10,DLL1,MAPK12,COL1A1,SOCS2,MAPK11,UCHL1,SBK1,ID3,ALPL,SCN4A,RHOU,SLC29A2
560	OVOL2	562.5	ARCHS4 Coexpression,1210;Enrichr Queries,546;ReMap ChIP-seq,296;GTEx Coexpression,198	EGR3,MYBPC2,LAMB3,SDC4,ANKRD22,LEF1,DLL1,RAPGEFL1,IGSF9,ELL3,XKRX,COL1A1,SOCS2,VANGL2,ID3,EPS8L2,RHOU,PROM1
561	NR5A1	562.7	ARCHS4 Coexpression,431;Enrichr Queries,795;GTEx Coexpression,462	JUN,CD72,EGR3,COL27A1,KLHL14,WHRN,LEF1,FMO5,FOXO1,ZFP36L1,COL1A1,NR4A1,STAMBPL1,ID3,RHOU,EPS8L2,LDLR,S100A9,EMID1
562	HSF5	563.7	ARCHS4 Coexpression,975;Enrichr Queries,31;GTEx Coexpression,685	DRC7,FCMR,LEF1,AFF3,ABCA13,JCHAIN,DPP4,SCML4,BTLA,CCR7,IGF2BP3,TEKT5,PROM1,PPP1R16B,JUN,CR2,EGR3,CCDC158,CCDC136,MOCOS,TTC21A,PAX5,TEX15,BANK1,OAS2,IL7R,BCAT1,LTF
563	SOX4	564	ARCHS4 Coexpression,429;Enrichr Queries,585;GTEx Coexpression,678	IFITM3,JUN,TGIF2,ANXA1,AUTS2,ATP1B1,HS3ST1,FOXO1,ZFP36L1,CNN3,COL1A1,SOCS2,MMP14,ID3,MAP6,GLCCI1,PAFAH1B3,CD200,SOX5
564	FOXL2	568	ARCHS4 Coexpression,142;Enrichr Queries,625;GTEx Coexpression,937	JUN,CD40,EGR3,MOCOS,LEF1,CXCR5,DTX1,BTNL2,HS3ST1,MAPK12,COL1A1,NR4A1,EHD2,MMP11,NT5E,ADAMTS14,COL2A1,IRF4,ID3,CCR10,EPHA2,SLC29A2
565	CUX2	568	ARCHS4 Coexpression,372;Enrichr Queries,192;GTEx Coexpression,1140	PPP1R16B,CAMK2B,JUN,LYNX1,EGR3,AUTS2,GDA,KCNB1,GLIS3,CACNA1B,GFRA1,AFF3,SORCS2,SOCS2,DACH1,SBK1,TESPA1,MAP6,KCNQ5,SOX5,RAPGEF4
566	SP8	568.3	ARCHS4 Coexpression,516;Enrichr Queries,646;GTEx Coexpression,543	GDF11,JUN,EGR3,AUTS2,SLC30A4,LEF1,GFRA1,DLL1,RAPGEFL1,ZFP36L1,XKRX,COL1A1,VANGL2,COL2A1,DACH1,SBK1,SAPCD1,DDAH2,ID3,IGF2BP3
567	HOXB6	569	ARCHS4 Coexpression,293;Enrichr Queries,549;GTEx Coexpression,865	GALNT12,JUN,ANXA1,LEF1,HEPACAM2,ITPR3,UACA,JCHAIN,ZFP36L1,COL1A1,SOCS2,EHD2,NT5E,DACH1,MYO1C,CEP170B,ID3,EPS8L2,PROM1,PDE8A,EPHA2
568	HLX	570	ARCHS4 Coexpression,997;Enrichr Queries,145;GTEx Coexpression,568	IFITM3,CD74,JUN,ANXA1,OLFML2B,CD83,GIMAP1,LAMC1,IL27RA,ZFP36L1,TLR1,COL1A1,SOCS2,NR4A1,NLRP12,MMP14,NAMPT,S1PR1,ALPL,ID3,SLAMF7,S100A9,S100A8
569	FOXP2	570.7	Literature ChIP-seq,106;ARCHS4 Coexpression,602;ENCODE ChIP-seq,94;Enrichr Queries,1033;ReMap ChIP-seq,101;GTEx Coexpression,1488	ACVRL1,GPSM1,LEF1,CXXC5,AFF3,FAM129C,FOXO1,IGSF9,MLLT6,ZMPSTE24,ZFP36L1,RASGRP3,CD79A,UCHL1,TRIM7,DACH1,SERTAD4,CARNS1,NAMPT,BTLA,HES1,IGF2BP3,CCR10,SOX5,HS3ST3B1,JUN,AUTS2,POLM,CHCHD10,RHOH,ISLR2,RRAS2,GFRA1,PAX5,ATP1B1,MAPK12,MYL4,MMP11,MAPK11,MYO1C,SBK1,KIFC2,P2RX3,ID3,PTPRCAP,PAFAH1B3,MS4A1,RAPGEF4
570	NFE2	571	ARCHS4 Coexpression,1458;ENCODE ChIP-seq,81;Enrichr Queries,211;ReMap ChIP-seq,263;GTEx Coexpression,842	IFITM3,GLRX,CXXC5,TRIM7,CARNS1,SNX8,REM2,CCR10,CD74,JUN,DUSP2,ANXA1,LAMB3,IFI44,TBX6,TLR1,CHIT1,NR4A1,NLRP12,KIFC2,ZGLP1,CLCF1,ALPL,ID3,LTB,IL7R,PAFAH1B3,S100A9,STX1A,S100A8,LTF
571	PROX1	571.3	ARCHS4 Coexpression,581;Enrichr Queries,232;ReMap ChIP-seq,51;GTEx Coexpression,1421	ORM1,SDC4,GDA,TMPRSS3,LEF1,GLIS3,ITPR3,GLRX,CXXC5,ARHGAP5,TMEM163,UACA,RAPGEFL1,FOXO1,ZFP36L1,SOCS2,EPB41L4B,ADAMTS14,ABLIM1,DACH1,MGAT5,CCR7,IGF2BP3,HMGCS2,LDLR,REM2,SOX5,PRKCG,JUN,ANXA1,COL27A1,LAMB3,AUTS2,SPNS2,GFRA1,ATP1B1,FMO5,MTSS1,PAX8,CLCF1,TRAF5,ID3,RHOU,EPHA2
572	ZFHX3	571.3	ARCHS4 Coexpression,631;Enrichr Queries,590;GTEx Coexpression,493	JUN,OLFML2B,EGR3,AUTS2,KCNB1,MCAM,AMIGO2,CACNA1B,LAMC1,ATP1B1,AFF3,CACNA1E,MTSS1,FOXO1,ZFP36L1,COL1A1,CEP170B,ID3,PXDC1,HIVEP2,PAFAH1B3
573	ZNF467	572.7	ARCHS4 Coexpression,759;Enrichr Queries,92;GTEx Coexpression,867	IFITM3,CD74,MYLIP,JUN,ATP1B1,CXXC5,MTSS1,ZFP36L1,TLR1,COL1A1,SOCS2,NR4A1,NLRP12,DDAH2,S1PR1,ALPL,ID3,RHOU,S100A9,REM2,S100A8
574	EBF4	573.3	ARCHS4 Coexpression,407;Enrichr Queries,133;GTEx Coexpression,1180	GPSM1,NGFR,CERS4,JUN,EGR3,COL27A1,AUTS2,MTERF2,WHRN,MCAM,DTX1,GFRA1,AFF3,SORCS2,DLL1,CELSR2,COL1A1,NR4A1,MAPK11,COL2A1,PAX8,KIFC2,CEP170B,ID3
575	ZNF385C	574.3	ARCHS4 Coexpression,863;Enrichr Queries,64;GTEx Coexpression,796	GAL3ST1,CPNE5,CEP85L,CACNA1B,DLL1,N4BP3,PRKCG,NGFR,CD74,CERS4,JUN,EGR3,COL27A1,CCDC136,CCDC158,PDE4C,TTC21A,COL1A1,MEX3B,COL2A1,SBK1,PTGES3L,ID3,ALPL,RHOU,EPHA2
576	TSHZ1	576.7	ARCHS4 Coexpression,533;Enrichr Queries,189;GTEx Coexpression,1008	GPSM1,CBX7,JUN,ANXA1,AUTS2,ZFP2,ATP1B1,AFF3,CXXC5,HS3ST1,MTSS1,FOXO1,ZFP36L1,MLLT6,SOCS2,NR4A1,DACH1,S1PR1,ID3,HIVEP2,APBB1,AHDC1
577	CREBL2	576.7	ARCHS4 Coexpression,663;Enrichr Queries,118;GTEx Coexpression,949	MYLIP,CBX7,CPM,JUN,SDC4,WHRN,ATP1B1,RASGRP1,ACSF2,MTSS1,FOXO1,GIMAP8,CNN3,ZFP36L1,DPP4,SOCS2,SNN,ABLIM1,MGAT5,S1PR1,ID3,ACP5,HIVEP2
578	FOXD4L5	577.3	ARCHS4 Coexpression,948;Enrichr Queries,629;GTEx Coexpression,155	CPM,MCTP1,ANXA1,KCNB1,MOCOS,CACNA1B,DTX1,SLCO5A1,FMN2,PAX5,FOXO1,MAPK11,MYO1C,GPAM,PAX8,BANK1,KYNU,CARNS1,S1PR1,RHOU,KLRD1
579	PKNOX1	577.8	ARCHS4 Coexpression,1304;Enrichr Queries,491;ReMap ChIP-seq,92;GTEx Coexpression,424	IFITM3,ACVRL1,GPSM1,DRC7,CPNE5,SDC4,RSPH9,ABHD5,LAMC1,TNFRSF13C,CXXC5,FOXO1,MLLT6,ARNTL,ZFP36L1,SOCS2,ADAMTS14,ACP5,HES1,HIVEP2,LDLR,GDF11,CHRNB1,MYLIP,JUN,AUTS2,PDE4C,MTSS1,SNHG15,NR4A1,NR6A1,PAX8,UBXN11,ZGLP1,DDAH2,ID3,GLCCI1,BCAT1,CD22,AHDC1,EPHA2
580	EN1	579	ARCHS4 Coexpression,238;Enrichr Queries,896;GTEx Coexpression,603	JUN,DRC7,MYBPC2,EGR3,AUTS2,LEF1,GFRA1,PAX5,AFF3,MAPK12,COL1A1,UCHL1,TRIM7,SERTAD4,VANGL2,DACH1,SBK1,MAP6,SCN4A,SMTNL2
581	FLYWCH1	579	ARCHS4 Coexpression,418;GTEx Coexpression,740	CBX7,MAPK11,LYNX1,KIFC2,CEP170B,APBB1,NEIL1,MLLT6
582	SOX6	580.8	ARCHS4 Coexpression,1388;Enrichr Queries,712;ReMap ChIP-seq,60;GTEx Coexpression,163	ACVRL1,LEF1,RSPH9,ABHD5,CXXC5,AFF3,CELSR2,IGSF9,ZFP36L1,SOCS2,ADAMTS14,ABLIM1,TRIM7,DACH1,CMYA5,ACP5,HES1,LDLR,SOX5,HS3ST3B1,SRPK3,CHRNB1,MYLIP,JUN,MYBPC2,ANXA1,LAMB3,AUTS2,RHOH,TBX6,ATP1B1,MAPK12,MTSS1,SNHG15,UBXN11,DDAH2,SAPCD1,PTGES3L,LTA,ID3,SCN4A,LTB,GLCCI1,SMTNL2,VWA7
583	NR2F6	581	ARCHS4 Coexpression,773;Enrichr Queries,193;ReMap ChIP-seq,86;GTEx Coexpression,1272	IFITM3,SDC4,GLRX,CRIP3,ARHGAP5,CXXC5,ZFP36L1,MLLT6,VPREB3,DPP4,SOCS2,TRIM7,CD19,CEP170B,EPS8L2,HES1,HMGCS2,LDLR,CD74,JUN,COL27A1,ANXA1,CHCHD10,ATP1B1,MTSS1,ACSF2,COL1A1,MMP11,NR4A1,MMP14,MYO1C,DDAH2,ID3,S100A9,CD22,EPHA2,SLC29A2
584	ZBTB10	582	ARCHS4 Coexpression,889;Enrichr Queries,146;GTEx Coexpression,711	MYLIP,JUN,EGR3,CD83,AUTS2,MCAM,AMIGO2,RASAL1,LAMC1,ATP1B1,ARHGAP5,RAPGEFL1,MTSS1,FOXO1,ZFP36L1,SOCS2,TJP1,NR4A1,DACH1,NAMPT,ID3,HIVEP2,OTUD1
585	MYBL2	583.3	Literature ChIP-seq,117;ARCHS4 Coexpression,1565;ENCODE ChIP-seq,116;Enrichr Queries,1390;ReMap ChIP-seq,271;GTEx Coexpression,41	IFITM3,LY75,MSMO1,TNFRSF13C,ARHGAP5,CELSR2,SPIB,FCRLA,VPREB1,TRIM7,ARL5C,KYNU,GPR171,NAMPT,BLNK,CCR6,PDE8A,METTL17,MYLIP,CHRNB1,STARD4,COL27A1,PDE4C,RHOH,DNAJB14,PAX5,MTSS1,OAS2,IRF4,AHDC1,EPHA2,SDC4,CNP,GLIS3,GLRX,ABHD5,THSD1,MLLT6,ZFP36L1,CD79A,SNN,BTLA,IL21R,SLAMF7,SLAMF6,HES1,IGF2BP3,SNX8,LDLR,CBX7,JUN,AUTS2,MTERF2,SYVN1,TBX6,MCOLN2,BFSP2,MYO1C,POU2AF1,CD22
586	RREB1	583.7	ARCHS4 Coexpression,609;Enrichr Queries,851;GTEx Coexpression,291	GDF11,JUN,CIITA,AUTS2,FMN2,LAMC1,MTSS1,FOXO1,ZFP36L1,NR4A1,ABLIM1,UCHL1,KYNU,LY6D,MAP6,EPS8L2,APBB1,HIVEP2,PAFAH1B3,EPHA2
587	SKIL	584	ARCHS4 Coexpression,1057;Enrichr Queries,372;GTEx Coexpression,323	JUN,ANXA1,CD83,SDC4,ATP1B1,UACA,FOXO1,ZFP36L1,COL1A1,NR4A1,NR6A1,KIFC2,NAMPT,ID3,PXDC1,HIVEP2,BCAT1,PAFAH1B3,LDLR
588	SP6	584.3	ARCHS4 Coexpression,716;Enrichr Queries,197;GTEx Coexpression,840	NGFR,CPM,JUN,DUSP2,EGR3,SDC4,LAMB3,LEF1,RAPGEFL1,ELL3,XKRX,COL1A1,NR4A1,ENDOU,NT5E,VANGL2,COL2A1,CEP170B,ID3,RHOU,EPS8L2,BCAT1,EPHA2
589	ZNF667	585	ARCHS4 Coexpression,1111;Enrichr Queries,402;GTEx Coexpression,242	JUN,AUTS2,KCNB1,PDE4C,CACNA1B,AFF3,SOCS2,UCHL1,NT5E,CDIP1,MAP6,ID3,DENND6B,KCNQ5,PROM1,BCAT1,STX1A,CD200,VWA7,SOX5
590	SP4	589.4	ARCHS4 Coexpression,573;ENCODE ChIP-seq,117;Enrichr Queries,601;ReMap ChIP-seq,217;GTEx Coexpression,1439	CD40,CNP,LAMC1,CXXC5,ARHGAP5,RASGRP1,FOXO1,ZFP36L1,MLLT6,ARNTL,ABLIM1,TRIM7,CEP170B,IGF2BP3,EPS8L2,HIVEP2,SNX8,RALGPS2,PRKCG,GDF11,CHRNB1,JUN,TGIF2,PDE4C,LIG4,DNAJB14,MAPK12,NR4A1,EHD2,MYO1C,KIFC2,CDIP1,ID3,GLCCI1,AHDC1,SLC29A2
591	MBD2	590.3	ARCHS4 Coexpression,208;Enrichr Queries,1214;ReMap ChIP-seq,184;GTEx Coexpression,755	GPSM1,BLK,LTK,CACNA1B,LY75,TNFRSF13C,JAKMIP1,ZFP36L1,MLLT6,FCRLA,CD79A,TRIM7,NAMPT,CEP170B,MAP6,CPNE3,APBB1,HS3ST3B1,SRPK3,CHRNB1,JUN,EGR3,ANXA1,SHISA8,MAPK12,MTSS1,EHD2,NR4A1,MAPK11,MYO1E,KIFC2,ZGLP1,OAS2,CDIP1,STRN,CARD11
592	TCF3	593.7	Literature ChIP-seq,12;ARCHS4 Coexpression,1252;ENCODE ChIP-seq,14;Enrichr Queries,822;ReMap ChIP-seq,28;GTEx Coexpression,1434	IFITM3,CPNE5,SPIB,VPREB3,DACH1,NAMPT,PDE8A,CHRNB1,MYLIP,ISLR2,DNAJB14,ATP1B1,SHISA8,SNHG15,ACOT1,DENND6B,PTPRCAP,NEIL1,EMID1,EPHA2,BLK,SDC4,GLIS3,DTX1,SLCO5A1,FOXO1,ZFP36L1,CNN3,SOCS2,CD79A,SNN,BTLA,HIVEP2,N4BP3,CCR10,CBX7,JUN,MCAM,COL1A1,NR4A1,VANGL2,ID3,PRR5,RTP4,CIITA,TNFAIP6,TNFRSF13C,UCHL1,TRIM7,ARL5C,BCL7A,NNT,BLNK,CEP170B,TMEM108,ACP5,CCR7,RALGPS2,DUSP2,MYBPC2,TGIF2,RRAS2,GFRA1,DNTT,MTSS1,…
593	HOXC6	594	ARCHS4 Coexpression,606;Enrichr Queries,841;GTEx Coexpression,335	JUN,EGR3,ANXA1,CLEC11A,AMIGO2,LEF1,RRAS2,CHCHD10,LAMC1,COL1A1,SOCS2,EHD2,MMP14,NT5E,COL2A1,MYO1C,ID3
594	NEUROD1	594.3	ARCHS4 Coexpression,1286;Enrichr Queries,431;ReMap ChIP-seq,102;GTEx Coexpression,558	CAMK2B,DRC7,LEF1,CACNA1B,HEPACAM2,FMN2,CXXC5,CELSR2,CACNA1E,RASGRP1,MLLT6,ABLIM1,ADAMTS14,UCHL1,TRIM7,DACH1,CARNS1,DCDC2B,HES1,PROM1,JUN,EGR3,KCNB1,MCAM,PDE4C,SHISA8,HS3ST1,CHIT1,SBK1,KIFC2,DDAH2,ZGLP1,CLCF1,LTA,ID3,PTPRCAP,LTB,PAFAH1B3,STX1A,AHDC1,EPHA2
595	CUX1	595.2	Literature ChIP-seq,107;ARCHS4 Coexpression,1228;ENCODE ChIP-seq,45;Enrichr Queries,725;ReMap ChIP-seq,188;GTEx Coexpression,1278	GIMAP1,CELSR2,CASC1,SPIB,DACH1,GPR171,SOX5,PRKCG,CCDC158,TTC21A,LIG4,ATP1B1,LY6D,CARD11,EPHA2,BLK,SDC4,CNP,DDX60,RASGRP1,CACNA1E,FOXO1,ZFP36L1,ZMPSTE24,RASGRP3,CD79B,CD79A,SNN,BTLA,SLAMF7,SLAMF6,HIVEP2,CBX7,JUN,AUTS2,TSLP,ELL3,UBXN11,ID3,ALPL,CD22,RTP4,OSCP1,CIITA,TNFAIP6,CRISP3,AFF3,JCHAIN,FCRLA,TRIM7,NNT,KYNU,BLNK,RALGPS2,FCRL1,HS3ST3B1,RHOH,DNTT,MTSS1,TLR1,MMP11,DDAH2,SAPCD1,BANK1,OAS2,OAS3,PT…
596	HES5	595.3	ARCHS4 Coexpression,485;Enrichr Queries,151;GTEx Coexpression,1150	GDF11,JUN,EGR3,AUTS2,LEF1,FMN2,RASGRP1,DLL1,FOXO1,ZFP36L1,COL1A1,NR4A1,COL2A1,DACH1,SBK1,DDAH2,SAPCD1,S1PR1,CDIP1,ID3,ALPL,MAP6,HES1,HMGCS2
597	FOXP1	596.4	Literature ChIP-seq,100;ARCHS4 Coexpression,1377;Enrichr Queries,371;ReMap ChIP-seq,100;GTEx Coexpression,1034	IFITM3,OSCP1,GPSM1,HEPACAM2,MSMO1,ARHGAP5,AFF3,CELSR2,JCHAIN,SPIB,EPB41L4B,TRIM7,CPNE3,PDE8A,SOX5,METTL17,PRKCG,CHRNB1,MYBPC2,CLEC11A,RHOH,ISLR2,LIG4,PAX5,ATP1B1,MTSS1,CHIT1,MMP14,KIFC2,OAS2,DDAH2,TRAF5,LTA,DENND6B,WDFY2,SLC25A53,LTB,STX1A,AHDC1,SHANK1,AMIGO2,LEF1,CACNA1B,SLCO5A1,RASAL1,RSPH9,CXXC5,DLL1,FOXO1,ZFP36L1,ZMPSTE24,CD79A,ABLIM1,CD19,HES1,IGF2BP3,HIVEP2,CCR10,CBX7,JUN,CD72,AUTS2,KCNB1,S…
598	LIN28A	596.5	ARCHS4 Coexpression,463;GTEx Coexpression,730	VANGL2,NR6A1,CCDC158,CCDC136,TTC21A,RRAS2,IGF2BP3,TEKT5,N4BP3,BCAT1
599	BHLHE41	596.5	ARCHS4 Coexpression,233;GTEx Coexpression,960	CBX7,EGR3,MYBPC2,CD83,CNP,B3GNT5,CARNS1,CCL3,SCN4A,APBB1,OTUD1
600	TBX18	597.7	ARCHS4 Coexpression,76;Enrichr Queries,1257;GTEx Coexpression,460	OLFML2B,ANXA1,MCAM,AMIGO2,GFRA1,LAMC1,COL1A1,TJP1,EHD2,MYO1E,NT5E,MMP14,MYO1C,PXDC1,CHST3
601	STAT5B	600.5	ARCHS4 Coexpression,569;Enrichr Queries,870;ReMap ChIP-seq,119;GTEx Coexpression,844	IFITM3,CIITA,TMPRSS3,LEF1,FOXO1,GIMAP8,ZFP36L1,MLLT6,CD79A,ABLIM1,TRIM7,STAMBPL1,GPR171,CARNS1,NAMPT,CCR7,LDLR,REM2,PPP1R16B,DUSP2,JUN,CD72,ANXA1,RHOH,TBX6,ELL3,TLR1,CHIT1,COL1A1,NLRP12,IL2RA,PTGES3L,ALPL,DENND6B,PTPRCAP,IL7R,S100A9,GPR18,CARD11
602	ZNF827	601.3	ARCHS4 Coexpression,652;Enrichr Queries,432;GTEx Coexpression,720	JUN,AUTS2,MTERF2,SLC30A4,ITPR3,ABHD5,LAMC1,AFF3,CXXC5,FOXO1,ZFP36L1,SOCS2,ABLIM1,VANGL2,DACH1,ID3,MAP6,HIVEP2
603	OTP	602.3	ARCHS4 Coexpression,107;Enrichr Queries,1183;GTEx Coexpression,517	EGR3,AUTS2,TMEM255A,MOCOS,ISLR2,ZCCHC18,PAX5,FMN2,UCHL1,COL2A1,DACH1,SBK1,P2RX3,DDAH2,MAP6,GLCCI1,APBB1,CD200,REM2
604	PBX1	602.5	Literature ChIP-seq,127;ARCHS4 Coexpression,617;Enrichr Queries,322;GTEx Coexpression,1344	PRR5,GDA,LAMC1,GIMAP6,CASC1,GIMAP8,VPREB3,DACH1,SCML4,TMEM108,ACP5,HMGCS2,SOX5,ANXA1,RHOH,GFRA1,DNAJB14,ATP1B1,LAX1,MTSS1,RHOU,BCAT1,MS4A1,S100A8,EMID1,SLC29A2,CACNA1B,FOXO1,ZFP36L1,SOCS2,ABLIM1,ADAMTS14,CCL3,MAP6,SLAMF6,CBX7,JUN,PLA2G2D,AUTS2,LAMB3,WHRN,COL1A1,NLRP12,VANGL2,SBK1,POU2AF1,ID3,STRN,GRAP
605	TRAFD1	602.7	ARCHS4 Coexpression,103;Enrichr Queries,208;GTEx Coexpression,1497	IFITM3,RTP4,CD74,JUN,CD40,CD83,SDC4,IFI44,GLRX,DDX60,GIMAP6,PARP12,GIMAP8,ZFP36L1,TLR1,OAS2,OAS3,NAMPT,SLAMF7,CCR7,S100A9
606	HES2	603	ARCHS4 Coexpression,1007;Enrichr Queries,203;GTEx Coexpression,599	NGFR,CPM,JUN,SDC4,LAMB3,RRAD,PDE4C,RAPGEFL1,COL1A1,ENDOU,NR4A1,NT5E,LY6D,PTGES3L,ID3,RHOU,EPS8L2,N4BP3,S100A9,EPHA2,CHST3
607	VAX1	603.3	ARCHS4 Coexpression,493;Enrichr Queries,1002;GTEx Coexpression,315	PPP1R16B,GDF11,EGR3,LEF1,ISLR2,GFRA1,FMN2,PAX5,JAKMIP1,CACNA1E,BEGAIN,CNN3,SNN,COL2A1,DDAH2,CDIP1,MAP6,SOX5
608	IRX6	604.3	ARCHS4 Coexpression,401;Enrichr Queries,408;GTEx Coexpression,1004	CPM,NGFR,EGR3,MCAM,LEF1,CACNA1B,CHCHD10,GFRA1,TMEM163,CACNA1E,XKRX,COL1A1,DPP4,EHD2,COL2A1,DACH1,MYO1C,GPAM,IRF4,MYZAP
609	SIM2	607.7	ARCHS4 Coexpression,909;Enrichr Queries,827;GTEx Coexpression,87	ANXA1,EGR3,SPNS2,LEF1,SLC30A4,PDE4C,RASAL1,GFRA1,TBX6,AFF3,COL1A1,SOCS2,ENDOU,COL2A1,LY6D,PTGES3L,ID3,CPNE3,EPS8L2,RHOU,N4BP3,S100A8,EPHA2
610	AEBP1	608	ARCHS4 Coexpression,274;GTEx Coexpression,942	COL1A1,EHD2,MMP11,MMP14,OLFML2B,MYO1C,MCAM,PXDC1,LAMC1
611	HOXD8	608.3	ARCHS4 Coexpression,244;Enrichr Queries,908;GTEx Coexpression,673	ACVRL1,SLC12A3,JUN,EGR3,ANXA1,MCAM,LEF1,LAMC1,ATP1B1,COL1A1,DPP4,EHD2,MMP14,NT5E,MYO1C,PAX8,ID3
612	PHF1	609.5	ARCHS4 Coexpression,695;GTEx Coexpression,524	OSCP1,CBX7,MEX3B,CCDC158,TTC21A,CASC1,CARD11,MLLT6
613	MIXL1	609.7	ARCHS4 Coexpression,1508;Enrichr Queries,305;GTEx Coexpression,16	CD40,LEF1,LY75,SLCO5A1,TNFRSF13C,TMEM163,GPR174,SPIB,CD79B,FCRLA,CD79A,BTLA,BLNK,IL21R,SLAMF7,SLAMF6,CCR7,CCR6,JUN,EGR3,LAMB3,MOCOS,RHOH,PAX5,LAX1,MCOLN2,HS3ST1,COL1A1,BFSP2,COL2A1,OAS2,IRF4,OAS3,POU2AF1,LTA,ALPL,GRAP,MS4A1,CD22,EPHA2
614	ZNF575	610.3	ARCHS4 Coexpression,1058;Enrichr Queries,315;GTEx Coexpression,458	CAMK2B,CBX7,JUN,ANXA1,CLEC11A,MOCOS,IFI44,ZCCHC18,CXXC5,FOXO1,ZFP36L1,COL1A1,NR4A1,SNN,NT5E,ID3,APBB1,PTPRCAP,IL7R
615	NRF1	610.6	ARCHS4 Coexpression,32;ENCODE ChIP-seq,88;Enrichr Queries,1354;ReMap ChIP-seq,283;GTEx Coexpression,1296	FCMR,GIMAP1,GIMAP6,CASC1,GIMAP8,GPR174,TRIM7,BCL7A,NAMPT,GPR171,RALGPS2,STARD4,TMEM255A,SLC30A4,LIG4,RHOH,MTSS1,SNHG15,KIFC2,OAS2,PTPRCAP,PAFAH1B3,STX1A,CARD11,LEF1,CRIP3,ABHD5,RASGRP1,FOXO1,ADAMTS14,TESPA1,S1PR1,HES1,SLAMF6,SNX8,REM2,CCR10,CBX7,JUN,CD72,SYVN1,MAPK12,MAPK11,NLRP12,SBK1,GPAM,ZGLP1,ID3,STRN,IL7R,CD200
616	ARID5B	610.7	ARCHS4 Coexpression,1372;Enrichr Queries,70;GTEx Coexpression,390	IFITM3,MYLIP,JUN,ANXA1,SDC4,SLC30A4,GLRX,LAMC1,ATP1B1,UACA,FOXO1,MTSS1,ZFP36L1,COL1A1,SOCS2,NR4A1,ABLIM1,CMYA5,NAMPT,ID3,SCN4A,HIVEP2,SMTNL2,LDLR
617	ZNF404	612	ARCHS4 Coexpression,1119;Enrichr Queries,418;GTEx Coexpression,299	GDF11,STARD4,JUN,ANXA1,ZFP2,AMIGO2,LIG4,IFI44,MSMO1,DDX60,UACA,SOCS2,NT5E,UCHL1,S1PR1,CDIP1,MAP6,ID3,DENND6B,APBB1,IL7R
618	FEZF2	612.3	ARCHS4 Coexpression,275;Enrichr Queries,905;GTEx Coexpression,657	PRKCG,CAMK2B,GDF11,EGR3,AUTS2,KCNB1,ISLR2,GFRA1,CACNA1E,SORCS2,BEGAIN,NR4A1,DACH1,DDAH2,MAP6,STX1A,RAPGEF4,SHANK1,SOX5
619	SIX3	613	ARCHS4 Coexpression,1043;Enrichr Queries,299;GTEx Coexpression,497	PPP1R16B,SRPK3,JUN,EGR3,CPNE5,LEF1,GLIS3,CACNA1B,GFRA1,PAX5,JAKMIP1,CACNA1E,DLL1,SNN,COL2A1,DACH1,MAP6,ID3,AHDC1
620	MEOX2	613.7	ARCHS4 Coexpression,320;Enrichr Queries,1348;GTEx Coexpression,173	NGFR,OLFML2B,ANXA1,MCAM,LAMC1,UACA,THSD1,TJP1,COL1A1,EHD2,MYO1C,SERTAD4,GPAM,DDAH2
621	MNX1	613.8	Literature ChIP-seq,26;ARCHS4 Coexpression,750;Enrichr Queries,634;GTEx Coexpression,1045	TRAF3IP2,HEPACAM2,FMN2,ABCA13,VPREB3,EPB41L4B,ENDOU,TRIM7,CEP170B,SOX5,RALGPS2,MYBPC2,FCRL6,SPNS2,RHOH,DNTT,PAX5,MTSS1,CHIT1,COL2A1,PAX8,KCNQ5,WDFY2,BCAT1,SMTNL2,SLC29A2,LEF1,ITPR3,SLCO5A1,CRIP3,CACNA1E,RASGRP1,MLLT6,SOCS2,ADAMTS14,MGAT5,HES1,HIVEP2,GDF11,JUN,EGR3,LAMB3,TSLP,MOCOS,SYVN1,CHCHD10,COL1A1,MEX3B,P2RX3,STAC2,ID3,STRN,GRAP,OTUD1,CD200
622	ATF2	613.8	ARCHS4 Coexpression,700;ENCODE ChIP-seq,105;Enrichr Queries,1336;ReMap ChIP-seq,131;GTEx Coexpression,797	BLK,CIITA,FCMR,CD83,CNP,MSMO1,ZCCHC18,CXXC5,ARHGAP5,AFF3,FOXO1,FAM129C,ZFP36L1,FCRLA,CD79A,TRIM7,IL21R,CCL3,SLAMF7,CCR7,IGF2BP3,HIVEP2,N4BP3,CD74,JUN,ZFP2,RHOH,DNAJB14,SNHG15,MYO1C,GPAM,IRF4,BANK1,OAS2,LTA,ID3,LTB,BCAT1,MS4A1,CD200,GPR18,SLC29A2
623	FOXN4	614.3	ARCHS4 Coexpression,308;Enrichr Queries,837;GTEx Coexpression,698	NGFR,GDF11,DRC7,EGR3,KCNB1,CCDC158,CCDC136,MOCOS,LEF1,TTC21A,ISLR2,GFRA1,RSPH9,SHISA8,IGSF9,COL1A1,COL2A1,SERTAD4,DDAH2,MAP6,RHOU
624	TCF23	616.7	ARCHS4 Coexpression,839;Enrichr Queries,130;GTEx Coexpression,881	CPM,CIITA,TGIF2,CD72,LAMB3,PDE4C,TEX15,BTNL2,HS3ST1,RASGRP3,COL1A1,DPP4,NR4A1,NT5E,PTGES3L,ID3,HMGCS2,PROM1,BCAT1,S100A9,S100A8,EPHA2
625	HOXB3	617	ARCHS4 Coexpression,384;Enrichr Queries,651;GTEx Coexpression,816	GPSM1,JUN,EGR3,LEF1,GFRA1,LAMC1,AFF3,ZFP36L1,MLLT6,COL1A1,SOCS2,EHD2,MMP14,ADAMTS14,MEX3B,MYO1C,TRAF5,S1PR1,ID3
626	ATF5	618	ARCHS4 Coexpression,90;Enrichr Queries,356;GTEx Coexpression,1408	IFITM3,ORM1,CD40,SDC4,DTX1,GLRX,ZFP36L1,SOCS2,SPIB,FCRLA,CD79A,SLAMF7,LDLR,SNX8,CD74,JUN,ANXA1,SYVN1,PAX5,ATP1B1,COL1A1,NR4A1,OAS2,ID3,CD22
627	HEY2	618.3	ARCHS4 Coexpression,480;Enrichr Queries,693;GTEx Coexpression,682	JUN,OLFML2B,EGR3,MCAM,AMIGO2,LEF1,DTX1,FOXO1,COL1A1,SOCS2,TJP1,NR4A1,NR6A1,S1PR1,ID3,PXDC1,HES1
628	ZNF165	619.3	ARCHS4 Coexpression,940;Enrichr Queries,486;ReMap ChIP-seq,136;GTEx Coexpression,915	CD74,JUN,EGR3,ANXA1,CD83,LAMB3,SDC4,RRAD,CCDC158,CCDC136,PDE4C,MSMO1,ATP1B1,ZMPSTE24,SOCS2,NR6A1,NAMPT,ID3,EPS8L2,TEKT5,LDLR,EPHA2
629	DBX1	619.7	ARCHS4 Coexpression,395;Enrichr Queries,770;GTEx Coexpression,694	OSCP1,HS3ST3B1,NGFR,MOCOS,LEF1,TTC21A,GFRA1,MSMO1,PAX5,CASC1,CACNA1E,DLL1,NR6A1,COL2A1,VANGL2,DACH1,P2RX3,DDAH2,REM2
630	HOXA3	619.7	ARCHS4 Coexpression,228;Enrichr Queries,649;GTEx Coexpression,982	PPP1R16B,JUN,ANXA1,AUTS2,LEF1,MAPK12,ZFP36L1,COL1A1,SOCS2,EHD2,ABLIM1,SNN,MYO1C,CPD,TRAF5,ID3,EPS8L2,APBB1,PROM1,EPHA2
631	SMAD5	620.3	ARCHS4 Coexpression,527;Enrichr Queries,1028;ReMap ChIP-seq,205;GTEx Coexpression,721	LAMC1,ARHGAP5,FOXO1,ZFP36L1,MLLT6,SOCS2,CD79A,CARNS1,DCDC2B,SNX8,LDLR,MYLIP,JUN,ANXA1,SYVN1,TBX6,TJP1,EHD2,SNHG15,MMP14,DDAH2,SAPCD1,ZGLP1,CLCF1,ID3,PTPRCAP,VWA7
632	ZNF175	621	ARCHS4 Coexpression,908;Enrichr Queries,262;ReMap ChIP-seq,96;GTEx Coexpression,1218	SDC4,RRAD,GLRX,RSPH9,CXXC5,UACA,TMEM163,ZFP36L1,MLLT6,RASGRP3,DPP4,SOCS2,NT5E,ADAMTS14,TRIM7,S1PR1,HES1,IGF2BP3,HIVEP2,LDLR,JUN,EGR3,ANXA1,ZFP2,PDE4C,TBX6,SHISA8,ACSF2,NR4A1,MMP14,KIFC2,DDAH2,SAPCD1,ZGLP1,OAS2,ID3,IL7R,EPHA2,VWA7
633	HIC2	621	ARCHS4 Coexpression,1284;Enrichr Queries,369;GTEx Coexpression,210	OSCP1,CBX7,DRC7,JUN,TGIF2,SDC4,CCDC158,CCDC136,TTC21A,TEX15,FOXO1,ZFP36L1,NR4A1,MEX3B,SNN,ADAMTS14,NR6A1,SBK1,ID3,IGF2BP3,LDLR
634	RORB	621.7	ARCHS4 Coexpression,503;Enrichr Queries,704;GTEx Coexpression,658	CAMK2B,JUN,EGR3,ANXA1,KCNB1,FMN2,ATP1B1,SORCS2,NR4A1,DACH1,TESPA1,S1PR1,CDIP1,MAP6,KCNQ5,RGS8,STX1A,SOX5,RAPGEF4
635	FOXA3	621.7	ARCHS4 Coexpression,766;Enrichr Queries,280;GTEx Coexpression,819	JUN,GAL3ST1,SDC4,LEF1,SYVN1,ATP1B1,FMO5,DLL1,COL1A1,SOCS2,EPB41L4B,NR4A1,ID3,ALPL,RHOU,EPS8L2,HMGCS2,PROM1
636	GATA1	622.5	Literature ChIP-seq,36;ARCHS4 Coexpression,1457;ENCODE ChIP-seq,36;Enrichr Queries,751;ReMap ChIP-seq,193;GTEx Coexpression,1262	ACVRL1,OSCP1,IFITM3,PRR5,FCMR,CD83,CRISP3,CERS4,MYLIP,DUSP2,COL27A1,RHOH,PAX5,TEX15,MTSS1,MYL4,SNHG15,IRF4,WDFY2,BCAT1,S100A9,S100A8,AHDC1,LTF,EPHA2,DRC7,LEF1,GLRX,RASAL1,ABHD5,CXXC5,UACA,IGSF9,FOXO1,ZFP36L1,SOCS2,ADAMTS14,TESPA1,SLAMF9,HES1,SLAMF6,GDF11,JUN,POLM,MOCOS,TBX6,CD2,COL1A1,NR4A1,MEX3B,MYO1C,P2RX3,KLRD1
637	PIN1	623	ARCHS4 Coexpression,466;GTEx Coexpression,780	PRKCG,CAMK2B,MAPK11,UCHL1,LYNX1,CDIP1,MAP6,APBB1,JAKMIP1
638	UNCX	624.3	ARCHS4 Coexpression,95;Enrichr Queries,1006;GTEx Coexpression,772	CAMK2B,PRKCG,GDF11,EGR3,LEF1,ISLR2,PAX5,CXXC5,SHISA8,CACNA1E,DLL1,TMEM163,ABLIM1,UCHL1,SNN,SBK1,COL2A1,DDAH2,MAP6,DENND6B,REM2
639	XBP1	625.5	ARCHS4 Coexpression,614;Enrichr Queries,375;ReMap ChIP-seq,278;GTEx Coexpression,1235	IFITM3,SDC4,RSPH9,GLRX,CELSR2,FAM129C,IL27RA,ZFP36L1,SOCS2,EPB41L4B,NNT,ACP5,IGF2BP3,EPS8L2,N4BP3,LDLR,MYLIP,CD74,JUN,TGIF2,ANXA1,PDE4C,SYVN1,GFRA1,ATP1B1,PARP12,NR4A1,PTGES3L,ID3,S100A9
640	ZFP3	625.7	ARCHS4 Coexpression,1535;Enrichr Queries,109;GTEx Coexpression,233	AMIGO2,LEF1,FOXO1,SOCS2,NT5E,ABLIM1,NNT,CMYA5,S1PR1,PROM1,CHRNB1,CD74,JUN,ANXA1,ATP1B1,MAPK12,ACSF2,COL1A1,NR4A1,PTGES3L,ID3,SMTNL2,BCAT1,SLC29A2
641	GSX2	625.7	ARCHS4 Coexpression,444;Enrichr Queries,1097;GTEx Coexpression,336	PPP1R16B,GAL3ST1,EGR3,CNP,MOCOS,LEF1,MSMO1,FMN2,PAX5,SORCS2,MCOLN2,DLL1,CNN3,AFF2,SNN,COL2A1,S1PR1
642	YY1	626	Literature ChIP-seq,118;ARCHS4 Coexpression,1514;ENCODE ChIP-seq,107;Enrichr Queries,1377;ReMap ChIP-seq,122;GTEx Coexpression,518	ACVRL1,CD40,GAL3ST1,KLHL14,CNP,SDC4,GIMAP1,GLIS3,TNFRSF13C,LAMC1,CXXC5,GIMAP6,TMEM163,ZFP36L1,MLLT6,ZMPSTE24,TRIM7,CARNS1,HES1,IGF2BP3,RAG2,CCR10,GDF11,CHRNB1,JUN,CD72,COL27A1,KCNB1,MOCOS,SYVN1,CHCHD10,TBX6,ACSF2,MYO1C,PAX8,KIFC2,DDAH2,SAPCD1,IRF4,CLCF1,LTA,ID3,GLCCI1,PTPRCAP,LTB,AHDC1,VWA7,CHST3
643	ZNF22	626.3	ARCHS4 Coexpression,1169;Enrichr Queries,541;GTEx Coexpression,169	IFITM3,JUN,ANXA1,GLIS3,GLRX,ATP1B1,CXXC5,CELSR2,RAPGEFL1,ELL3,CNN3,ZFP36L1,SOCS2,EPB41L4B,MYO1C,S1PR1,CEP170B,ID3,BCAT1,AHDC1
644	SEBOX	627.5	ARCHS4 Coexpression,873;Enrichr Queries,382	CAMK2B,JUN,TNFAIP6,MOCOS,IGSF9,ZFP36L1,COL1A1,SOCS2,NR4A1,MEX3B,ID3,HMGCS2,TEKT5,PROM1,S100A9,S100A8
645	NR3C2	628.7	ARCHS4 Coexpression,358;Enrichr Queries,302;GTEx Coexpression,1226	CBX7,JUN,ANXA1,AUTS2,GDA,LEF1,HEPACAM2,ATP1B1,AFF3,FOXO1,RAPGEFL1,COL1A1,DPP4,SOCS2,EPB41L4B,ABLIM1,CMYA5,WDFY2,SOX5,RAPGEF4
646	ZXDB	628.7	ARCHS4 Coexpression,243;Enrichr Queries,487;GTEx Coexpression,1156	MYLIP,ORM1,JUN,FCMR,ARHGAP5,RASGRP1,FOXO1,ZFP36L1,SOCS2,TJP1,NR4A1,MYO1E,ABLIM1,DACH1,UBXN11,ID3,STRN,HIVEP2,OTUD1,LDLR,RALGPS2
647	NPAS3	629.7	ARCHS4 Coexpression,512;Enrichr Queries,700;GTEx Coexpression,677	GDF11,AUTS2,GLIS3,GFRA1,FMN2,AFF3,SORCS2,CACNA1E,ZFP36L1,AFF2,SNN,DACH1,VANGL2,CDIP1,MAP6,HES1,SOX5
648	OTX1	630	ARCHS4 Coexpression,394;Enrichr Queries,399;GTEx Coexpression,1097	GDF11,JUN,EGR3,ANXA1,AUTS2,LEF1,GLIS3,DLL1,RAPGEFL1,ZFP36L1,XKRX,COL1A1,VANGL2,COL2A1,DACH1,DDAH2,ID3,MAP6,HES1,SOX5
649	TLX3	632.3	ARCHS4 Coexpression,368;Enrichr Queries,894;GTEx Coexpression,635	GPSM1,NGFR,JUN,COL27A1,EGR3,LEF1,CHCHD10,GFRA1,PAX5,CXXC5,SHISA8,CACNA1E,BEGAIN,ABLIM1,UCHL1,SBK1,BCL7A,ID3,MAP6
650	ZNF697	632.7	ARCHS4 Coexpression,491;Enrichr Queries,256;GTEx Coexpression,1151	JUN,EGR3,CD83,SDC4,LAMB3,RRAS2,LAMC1,ZFP36L1,COL1A1,SOCS2,MYO1E,NT5E,MMP14,MGAT5,NAMPT,ID3,HIVEP2,PTPRCAP,LDLR,SNX8,EPHA2
651	BARHL2	633.3	ARCHS4 Coexpression,132;Enrichr Queries,998;GTEx Coexpression,770	PRKCG,GDF11,COL27A1,EGR3,LEF1,ISLR2,GFRA1,PAX5,SHISA8,TMEM163,CACNA1E,SORCS2,BEGAIN,ABLIM1,UCHL1,SBK1,DDAH2,MAP6,APBB1,SOX5
652	ZNF362	633.7	ARCHS4 Coexpression,406;Enrichr Queries,805;GTEx Coexpression,690	GPSM1,CBX7,JUN,AUTS2,MCAM,AMIGO2,CLEC11A,CXXC5,CELSR2,CNN3,ZFP36L1,COL1A1,SOCS2,MEX3B,DDAH2,ID3,PXDC1,SLC27A3
653	ZNF358	634.3	ARCHS4 Coexpression,330;Enrichr Queries,681;GTEx Coexpression,892	IFITM3,GPSM1,CAMK2B,CBX7,JUN,LYNX1,CHCHD10,LAMC1,CXXC5,COL1A1,MAPK11,KIFC2,DDAH2,CEP170B,ID3,WDFY2,APBB1,RALGPS2
654	SP9	635	ARCHS4 Coexpression,779;GTEx Coexpression,491	PRKCG,PPP1R16B,SNN,JAKMIP1,CACNA1E,PAFAH1B3,DLL1,CD200,MTSS1
655	ZNF853	635.5	ARCHS4 Coexpression,323;GTEx Coexpression,948	CAMK2B,GDF11,CBX7,SNN,LYNX1,MYBPC2,CARNS1,CDIP1,APBB1,SMTNL2
656	ARNT	635.6	Literature ChIP-seq,71;ARCHS4 Coexpression,1192;Enrichr Queries,936;ReMap ChIP-seq,169;GTEx Coexpression,810	OSCP1,LAMC1,FMN2,ARHGAP5,UCHL1,TRIM7,NNT,CCR7,TEKT5,TGIF2,SPNS2,PAX5,ATP1B1,SNHG15,COL2A1,CDIP1,SCN4A,WDFY2,PAFAH1B3,AHDC1,EPHA2,SDC4,AMIGO2,LEF1,JAKMIP1,CXXC5,UACA,DLL1,FOXO1,ZFP36L1,ARNTL,SOCS2,MAP6,HES1,HIVEP2,N4BP3,LDLR,GDF11,JUN,SIGLEC15,EGR3,AUTS2,TBX6,NR4A1,MEX3B,SBK1,CLCF1,POU2AF1,SLCO4C1
657	PHF21A	635.7	ARCHS4 Coexpression,506;Enrichr Queries,617;GTEx Coexpression,784	JUN,AUTS2,LAMC1,ARHGAP5,ATP1B1,MTSS1,FOXO1,ZFP36L1,MLLT6,TLR1,NLRP12,ABLIM1,NAMPT,ALPL,ID3,S100A9,REM2,AHDC1,MEGF9
658	ZHX1	636	ARCHS4 Coexpression,950;Enrichr Queries,1221;ReMap ChIP-seq,135;GTEx Coexpression,238	GPSM1,RASAL1,ARHGAP5,CELSR2,FAM129C,IL27RA,ZFP36L1,MLLT6,ENDOU,TRIM7,CARNS1,CPNE3,HES1,JUN,ANXA1,EGR3,SYVN1,TBX6,MTSS1,TJP1,NR4A1,NR6A1,KIFC2,DDAH2,SAPCD1,CLCF1,ID3,PTPRCAP,EPHA2,VWA7,SLC29A2
659	KMT2B	636.5	ARCHS4 Coexpression,1136;ReMap ChIP-seq,137	BLK,DUSP2,CIITA,SYVN1,LIG4,DTX1,DNTT,ITPR3,FAM129C,JCHAIN,ZFP36L1,MLLT6,CHIT1,CD79A,BCL7A,ZGLP1,DCDC2B,BLNK,PTGES3L,SNX8,MS4A1,CD22,GPR18
660	DLX1	636.7	ARCHS4 Coexpression,435;Enrichr Queries,562;GTEx Coexpression,913	JUN,EGR3,LEF1,FMN2,AFF3,DLL1,AFF2,SOCS2,NR4A1,UCHL1,COL2A1,SERTAD4,ID3,KCNQ5,APBB1,PAFAH1B3,CD200,REM2,SHANK1,SOX5
661	ZNF443	637	ARCHS4 Coexpression,1041;Enrichr Queries,238;GTEx Coexpression,632	MYLIP,JUN,ANXA1,AUTS2,LEF1,IFI44,MSMO1,MTSS1,TLR1,SOCS2,NR4A1,NLRP12,NR6A1,SLCO4C1,ALPL,ID3,RHOU,IGF2BP3,S100A9,LDLR
662	FOXB1	638.7	ARCHS4 Coexpression,998;Enrichr Queries,396;GTEx Coexpression,522	GDF11,NGFR,JUN,EGR3,CNP,AUTS2,TMEM255A,LEF1,CACNA1B,GFRA1,PAX5,CACNA1E,UCHL1,COL2A1,DACH1,VANGL2,IRF4,CARNS1,ID3,HES1
663	PHOX2A	639.7	ARCHS4 Coexpression,741;Enrichr Queries,513;GTEx Coexpression,665	GPSM1,NGFR,JUN,EGR3,WHRN,MOCOS,LEF1,GFRA1,PAX5,BEGAIN,COL1A1,NR4A1,PAX8,TMEM108,GLCCI1,LDLR,CCR10,EPHA2
664	CREB1	640.7	Literature ChIP-seq,152;ARCHS4 Coexpression,831;ENCODE ChIP-seq,78;Enrichr Queries,1206;ReMap ChIP-seq,262;GTEx Coexpression,1315	ACVRL1,ARHGAP5,TRIM7,CEP170B,HMGCS2,PDE8A,PRKCG,PPP1R16B,CHRNB1,RHOH,GFRA1,ATP1B1,SORCS2,MTSS1,KIFC2,PTGES3L,CDIP1,KCNQ5,PTPRCAP,SLC25A53,WDFY2,PAFAH1B3,STX1A,EPHA2,GLIS3,SLCO5A1,RASAL1,ABHD5,FOXO1,ZFP36L1,ABLIM1,DCDC2B,CCL3,HES1,EPS8L2,PROM1,LDLR,GDF11,CD74,JUN,EGR3,WHRN,SYVN1,TBX6,MCOLN2,HS3ST1,NR4A1,MAPK11,MYO1C,NR6A1,GPAM,CLCF1,CPD,STAC2,ID3,GPR18
665	ZIC1	641.3	ARCHS4 Coexpression,178;Enrichr Queries,909;GTEx Coexpression,837	CAMK2B,JUN,EGR3,AUTS2,LEF1,ISLR2,GFRA1,CXXC5,SHISA8,SORCS2,COL1A1,NR4A1,ABLIM1,UCHL1,SBK1,DACH1,VANGL2,ID3,MAP6,APBB1
666	USF1	641.8	ARCHS4 Coexpression,1529;ENCODE ChIP-seq,82;Enrichr Queries,1071;ReMap ChIP-seq,254;GTEx Coexpression,273	GIMAP1,IL27RA,EPB41L4B,TRIM7,SCML4,NNT,GPR171,TMEM108,PDE8A,CHRNB1,DUSP2,CR2,KIFC2,OAS2,KCNQ5,PTPRCAP,LTB,STX1A,EPHA2,CACNA1B,GLRX,JAKMIP1,DLL1,FOXO1,ZFP36L1,MLLT6,CIART,SOCS2,SNN,CCL3,SLAMF7,HES1,IGF2BP3,SNX8,CBX7,JUN,AUTS2,KCNB1,TBX6,MAPK12,ACSF2,CD2,NR4A1,NR6A1,UBXN11,ZGLP1,ID3,OTUD1,MEGF9
667	ZFHX4	642	ARCHS4 Coexpression,151;Enrichr Queries,667;GTEx Coexpression,1108	GDF11,JUN,AUTS2,ISLR2,GFRA1,LAMC1,AFF3,SORCS2,ZFP36L1,COL1A1,NT5E,UCHL1,DACH1,VANGL2,SBK1,DDAH2,ID3,MAP6,PAFAH1B3,SOX5
668	ZNF384	642.2	ARCHS4 Coexpression,1420;ENCODE ChIP-seq,28;Enrichr Queries,1295;ReMap ChIP-seq,99;GTEx Coexpression,369	OSCP1,MSMO1,FMN2,IL27RA,JCHAIN,TRIM7,GPR171,BLNK,ACP5,CCR7,METTL17,MYLIP,PDE4C,RHOH,LIG4,MMP14,DDAH2,IRF4,SAPCD1,BANK1,PTGES3L,PTPRCAP,PAFAH1B3,MS4A1,VWA7,SLC29A2,CNP,CXCR5,RSPH9,JAKMIP1,THSD1,FAM129C,ZFP36L1,MLLT6,ZMPSTE24,SOCS2,CD79A,SNN,NT5E,S1PR1,IL21R,CCL3,HES1,SLAMF6,HIVEP2,N4BP3,LDLR,GDF11,CD74,JUN,POLM,MTERF2,SYVN1,TBX6,EHD2,NR4A1,UBXN11,GPAM,ZGLP1,CLCF1,IL2RA,ID3,CD200,MEGF9
669	HOXA2	643	Literature ChIP-seq,163;ARCHS4 Coexpression,711;Enrichr Queries,796;GTEx Coexpression,902	JUN,EGR3,LEF1,LAMC1,ZFP36L1,CNN3,COL1A1,SOCS2,EHD2,MYO1C,COL2A1,DACH1,VANGL2,TRAF5,ID3
670	PAX2	645.3	ARCHS4 Coexpression,391;Enrichr Queries,297;GTEx Coexpression,1248	HS3ST3B1,CAMK2B,SLC12A3,NGFR,JUN,EGR3,COL27A1,LEF1,GLIS3,CACNA1B,GFRA1,PAX5,ATP1B1,SHISA8,IGSF9,COL1A1,MEX3B,COL2A1,PAX8
671	ETV2	646	Literature ChIP-seq,144;ARCHS4 Coexpression,638;Enrichr Queries,430;GTEx Coexpression,1372	IFITM3,CD40,LEF1,CXCR5,DTX1,FOXO1,SOCS2,STAMBPL1,TMEM108,TEKT5,HIVEP2,APBB1,CD74,JUN,DUSP2,STARD4,ANKRD22,MOCOS,GFRA1,DNAJB14,COL1A1,NR4A1,MEX3B,COL2A1,FAM169B,GPAM,IRF4,ID3
672	ZNF24	646.5	ARCHS4 Coexpression,914;Enrichr Queries,1328;ReMap ChIP-seq,26;GTEx Coexpression,318	ORM1,DRC7,GAL3ST1,CNP,DTX1,RSPH9,ABHD5,ARHGAP5,KRBA1,CXXC5,IL27RA,ZFP36L1,MLLT6,SOCS2,ADAMTS14,SNN,TRIM7,CARNS1,HES1,JUN,LAMB3,WHRN,CLEC11A,LIG4,TBX6,MYL4,EHD2,KIFC2,UBXN11,DDAH2,SAPCD1,B3GNT5,ID3,RHOU,STRN,STX1A,CD22,EPHA2,VWA7,SLC29A2,SHANK1
673	ZNF641	647	ARCHS4 Coexpression,467;Enrichr Queries,781;GTEx Coexpression,693	JUN,CD83,ATP1B1,CXXC5,MTSS1,GIMAP8,ZFP36L1,TLR1,NLRP12,ABLIM1,NAMPT,ALPL,ID3,IL7R,S100A9,REM2,MEGF9
674	ZNF189	647.7	ARCHS4 Coexpression,984;Enrichr Queries,529;GTEx Coexpression,430	JUN,EGR3,ANXA1,CNP,LIG4,ATP1B1,ARHGAP5,TMEM163,FOXO1,SOCS2,EPB41L4B,NR4A1,SERTAD4,CARNS1,NAMPT,ID3,RHOU,IGF2BP3,STRN
675	LYL1	647.8	Literature ChIP-seq,43;ARCHS4 Coexpression,1523;Enrichr Queries,210;ReMap ChIP-seq,46;GTEx Coexpression,1417	OSCP1,PRR5,IFITM3,CD40,CD83,CPNE5,GIMAP6,GPR174,ARL5C,BLNK,SOX5,PPP1R16B,CERS4,DUSP2,ANXA1,SPNS2,RHOH,DNTT,LAX1,MTSS1,CHIT1,SNHG15,SAPCD1,LTB,S100A9,STX1A,S100A8,EMID1,DRC7,CXCR5,DTX1,RASAL1,CXXC5,FAM129C,ZFP36L1,CD79B,CD79A,MGAT5,CARNS1,IL21R,S1PR1,CCL3,LDLR,CCR10,CD74,JUN,EGR3,COLQ,CD2,COL1A1,UBXN11,ZGLP1,IL2RA,ID3,IL7R
676	HOXB5	648	ARCHS4 Coexpression,205;Enrichr Queries,925;GTEx Coexpression,814	GALNT12,GPSM1,JUN,ANXA1,LEF1,HEPACAM2,GFRA1,LAMC1,ATP1B1,UACA,JCHAIN,COL1A1,SOCS2,EHD2,NT5E,MYO1C,MGAT5,CEP170B,ID3,PDE8A
677	DMRTA1	649	ARCHS4 Coexpression,438;Enrichr Queries,149;GTEx Coexpression,1360	CPM,GDF11,ORM1,JUN,ANXA1,AMIGO2,LEF1,MOCOS,ISLR2,GFRA1,AFF3,COL1A1,SOCS2,NT5E,ABLIM1,COL2A1,SERTAD4,DDAH2,S1PR1,ID3,MAP6,PROM1,SOX5
678	ZBTB43	649	ARCHS4 Coexpression,1325;Enrichr Queries,470;GTEx Coexpression,152	CHRNB1,MYLIP,JUN,MYBPC2,CD83,SDC4,GLRX,ATP1B1,MAPK12,FOXO1,ZFP36L1,NR4A1,MYO1C,CMYA5,NAMPT,ID3,SCN4A,HIVEP2,SMTNL2,LDLR,SLC29A2
679	GABPA	650.5	Literature ChIP-seq,74;ARCHS4 Coexpression,1359;ENCODE ChIP-seq,67;Enrichr Queries,1282;ReMap ChIP-seq,238;GTEx Coexpression,883	GPSM1,RTP4,GLIS3,LAMC1,ABHD5,ARHGAP5,CACNA1E,FOXO1,ZFP36L1,RASGRP3,CD79A,TRIM7,SCML4,CARNS1,NAMPT,CEP170B,TMEM108,HES1,RALGPS2,LYNX1,JUN,CR2,CD72,ANXA1,AUTS2,MOCOS,SLC30A4,SYVN1,TBX6,ATP1B1,MCOLN2,MAPK12,MAPK11,BFSP2,MYO1C,KIFC2,CLCF1,PTGES3L,DENND6B,STRN,RHOU,PTPRCAP,MEGF9
680	ZSCAN31	650.5	ARCHS4 Coexpression,715;GTEx Coexpression,586	OSCP1,MEX3B,TNFAIP6,MTERF2,CCDC136,B3GNT5,ZFP2,HEPACAM2,PTGES3L
681	POU5F1B	650.5	ARCHS4 Coexpression,954;GTEx Coexpression,347	CBX7,NR6A1,TRAF3IP2,AUTS2,POLM,MAP6,APBB1,WDFY2,CRIP3
682	GTF2IRD1	650.5	ARCHS4 Coexpression,960;GTEx Coexpression,341	CHRNB1,MYBPC2,CMYA5,PDE4C,PTPRCAP,SMTNL2,MAPK12,GIMAP8,SLC29A2
683	ESR2	650.6	Literature ChIP-seq,39;ARCHS4 Coexpression,1610;Enrichr Queries,464;ReMap ChIP-seq,239;GTEx Coexpression,901	GPSM1,LEF1,TNFRSF13C,ZCCHC18,LAMC1,CELSR2,DLL1,FOXO1,RAPGEFL1,IGSF9,JCHAIN,DPP4,UCHL1,DACH1,STAMBPL1,BCL7A,NNT,KYNU,PXDC1,HES1,N4BP3,RALGPS2,SOX5,JUN,TGIF2,EGR3,ANXA1,WHRN,PDE4C,GFRA1,PAX5,ATP1B1,COL1A1,NR4A1,IRF4,CLCF1,PPP1R42,MYZAP,OTUD1,EPHA2
684	ZBTB49	651	ARCHS4 Coexpression,425;GTEx Coexpression,877	TLR1,MYLIP,SCML4,SLAMF6,PTPRCAP,GIMAP6,IL7R,CCR10,REM2,VWA7
685	CSRNP2	652	ARCHS4 Coexpression,732;GTEx Coexpression,572	OSCP1,UCHL1,AUTS2,CACNA1B,ISLR2,MAP6,APBB1
686	ZBTB8A	652	ARCHS4 Coexpression,845;GTEx Coexpression,459	EHD2,MYO1C,PDE4C,PTGES3L,LAMC1,UACA,FOXO1,RASGRP3
687	OSR1	652	ARCHS4 Coexpression,319;GTEx Coexpression,985	COL1A1,EHD2,MMP14,NT5E,MYO1C,MCAM,PXDC1,LAMC1
688	ZUP1	652.7	ARCHS4 Coexpression,1067;Enrichr Queries,623;GTEx Coexpression,268	IFITM3,RTP4,JUN,LY75,IFI44,MSMO1,DDX60,MCOLN2,PARP12,MYO1C,OAS2,IRF4,OAS3,NAMPT,BTLA,IL21R,SLAMF7,HIVEP2
689	ZNF211	654	ARCHS4 Coexpression,402;Enrichr Queries,620;GTEx Coexpression,940	MYLIP,JUN,MTERF2,PDE4C,RHOH,ATP1B1,PARP12,FOXO1,ARNTL,ZFP36L1,SOCS2,NLRP12,MYO1C,ZGLP1,CEP170B,ID3,RHOU,NEIL1,IL7R,METTL17
690	SOX15	654.7	ARCHS4 Coexpression,1502;Enrichr Queries,253;GTEx Coexpression,209	IFITM3,JUN,ANXA1,SDC4,LAMB3,LEF1,TBX6,DLL1,RAPGEFL1,COL1A1,SOCS2,ENDOU,NR4A1,VANGL2,LY6D,ID3,ALPL,N4BP3,S100A9,EPHA2
691	ATF1	655.4	ARCHS4 Coexpression,1171;ENCODE ChIP-seq,108;Enrichr Queries,1176;ReMap ChIP-seq,208;GTEx Coexpression,614	IFITM3,GPSM1,TNFAIP6,RSPH9,GLRX,KRBA1,CXXC5,GIMAP6,ZFP36L1,ZMPSTE24,SOCS2,FCRLA,ADAMTS14,TRIM7,SLAMF9,SLAMF7,HES1,APBB1,LDLR,CHRNB1,CD74,JUN,MYBPC2,MCAM,SYVN1,RRAS2,RHOH,TTC21A,ATP1B1,CHIT1,TJP1,SNHG15,KIFC2,GPAM,DDAH2,CPD,PTGES3L,ID3,SCN4A,PTPRCAP,SLC25A53,SMTNL2,EPHA2
692	MEIS1	655.6	Literature ChIP-seq,44;ARCHS4 Coexpression,1397;Enrichr Queries,414;ReMap ChIP-seq,171;GTEx Coexpression,1252	ACVRL1,GPSM1,PRR5,TNFRSF13C,GIMAP6,DACH1,SCML4,ACP5,CPNE3,CCR7,RAG2,SOX5,PPP1R16B,DUSP2,ANXA1,TGIF2,RHOH,DNTT,ATP1B1,MTSS1,MYL4,TRAF5,LTB,PAFAH1B3,EMID1,STX1A,AHDC1,LTF,DRC7,CEP85L,LEF1,RASAL1,GLRX,TMEM163,FAM129C,FOXO1,RASGRP3,ZFP36L1,SOCS2,NT5E,ABLIM1,MGAT5,CARNS1,S1PR1,IL21R,SLAMF7,HES1,LDLR,JUN,CD72,AUTS2,MTERF2,COLQ,COL1A1,MYO1C,UBXN11,ID3,GRAP,IL7R
693	ZNF683	657.3	ARCHS4 Coexpression,627;Enrichr Queries,13;GTEx Coexpression,1332	CIITA,LEF1,JAKMIP1,JCHAIN,CD79B,CD79A,SCML4,GPR171,IL21R,SLAMF7,SLAMF6,CCR7,TEKT5,CCR6,PPP1R16B,CD74,JUN,DUSP2,FCRL6,IFI44,RHOH,LAX1,MCOLN2,CD2,IRF4,IL2RA,KLRD1,PTPRCAP,LTB,IL7R,S100A9,S100A8,CARD11
694	ZNF280B	657.5	ARCHS4 Coexpression,1034;Enrichr Queries,281	JUN,DUSP2,EGR3,MCAM,AMIGO2,TEX15,COL1A1,SOCS2,UCHL1,NT5E,NR6A1,IRF4,ID3,IGF2BP3,BCAT1,LDLR
695	MSX1	657.7	ARCHS4 Coexpression,1293;Enrichr Queries,463;GTEx Coexpression,217	IFITM3,JUN,ANXA1,SDC4,LEF1,LAMC1,THSD1,ZFP36L1,SOCS2,COL1A1,EHD2,NR4A1,NT5E,S1PR1,ID3,HES1,AHDC1,EPHA2
696	DLX5	658.7	ARCHS4 Coexpression,571;Enrichr Queries,797;GTEx Coexpression,608	NGFR,JUN,EGR3,ANXA1,LEF1,DLL1,RAPGEFL1,ELL3,AFF2,XKRX,COL1A1,VANGL2,COL2A1,DACH1,SAPCD1,ID3,PAFAH1B3,CD200,REM2
697	ZNF521	661.3	ARCHS4 Coexpression,155;Enrichr Queries,789;GTEx Coexpression,1040	GDF11,JUN,COL27A1,ANXA1,OLFML2B,AUTS2,LEF1,ISLR2,AFF3,SHISA8,SORCS2,COL1A1,ABLIM1,UCHL1,DACH1,VANGL2,SBK1,DDAH2,ID3,MAP6
698	TERF1	662.5	ARCHS4 Coexpression,593;Enrichr Queries,1264;ReMap ChIP-seq,39;GTEx Coexpression,754	IFITM3,FCMR,CIITA,CXCR5,DTX1,GLRX,ZCCHC18,TNFRSF13C,LAMC1,CRIP3,IL27RA,ZFP36L1,CD79A,TRIM7,ARL5C,SCML4,STAMBPL1,IL21R,SLAMF7,CPNE3,SLAMF6,IGF2BP3,CCR6,LDLR,CBX7,DUSP2,JUN,ZFP2,RHOH,RRAS2,DNAJB14,ATP1B1,SHISA8,MCOLN2,CHIT1,MYL4,SNHG15,NR6A1,IRF4,ID3,BCAT1,CD22
699	LHX5	663.7	ARCHS4 Coexpression,72;Enrichr Queries,902;GTEx Coexpression,1017	PRKCG,NGFR,GDF11,AUTS2,LEF1,CACNA1B,ISLR2,GFRA1,PAX5,SHISA8,CACNA1E,DLL1,SORCS2,TMEM163,BEGAIN,UCHL1,SBK1,COL2A1,DACH1,DDAH2,MAP6,DENND6B
700	ZIC5	663.7	ARCHS4 Coexpression,464;Enrichr Queries,674;GTEx Coexpression,853	AUTS2,LEF1,CACNA1B,RRAS2,SHISA8,ZFP36L1,COL1A1,SOCS2,ABLIM1,SBK1,COL2A1,VANGL2,NR6A1,ID3,IGF2BP3,BCAT1,EPHA2
701	ZNF883	664.5	ARCHS4 Coexpression,676;GTEx Coexpression,653	GDF11,UCHL1,NR6A1,TMEM108,CDIP1,MSMO1,FMN2,JAKMIP1
702	ZNF724	664.5	ARCHS4 Coexpression,1257;GTEx Coexpression,72	PDE4C,LY75,PAX5,MCOLN2,BFSP2,OAS2,IRF4,POU2AF1,BTLA,LTA,IL21R,PTGES3L,SLAMF7,IGF2BP3
703	NFIA	665	ARCHS4 Coexpression,454;Enrichr Queries,341;GTEx Coexpression,1200	CBX7,JUN,AUTS2,ZFP2,SLCO5A1,LAMC1,ATP1B1,AFF3,CACNA1E,MTSS1,FOXO1,CNN3,ZFP36L1,ABLIM1,S1PR1,ID3,GLCCI1,SOX5
704	TCF15	665.3	ARCHS4 Coexpression,981;Enrichr Queries,374;GTEx Coexpression,641	IFITM3,NGFR,JUN,RRAD,MCAM,LEF1,CHCHD10,LAMC1,COL1A1,NR4A1,P2RX3,NNT,PTGES3L,ID3,ALPL,SCN4A,SMTNL2,EPHA2
705	TERF2	666	ARCHS4 Coexpression,875;Enrichr Queries,1362;ReMap ChIP-seq,29;GTEx Coexpression,398	CAMK2B,BLK,FCMR,CXCR5,TNFRSF13C,RASGRP3,FCRLA,CD79A,SNN,NT5E,BCL7A,TESPA1,CD19,S1PR1,SLAMF7,IL12A,SLAMF6,CCR7,CCR6,N4BP3,LDLR,JUN,PDE4C,RHOH,LAX1,MCOLN2,CHIT1,MYL4,SBK1,VANGL2,MYO1C,IRF4,CLCF1,OAS3,TRAF5,PTGES3L,CDIP1,KCNQ5,CD22,GPR18,AHDC1
706	ZNF154	666.7	ARCHS4 Coexpression,905;Enrichr Queries,609;GTEx Coexpression,486	CBX7,CPM,CIITA,EGR3,KLHL14,MTERF2,KCNB1,LEF1,GFRA1,AFF3,MTSS1,FAM129C,MYO1E,NT5E,ABLIM1,PAX8,PTGES3L,IL7R,CD200
707	ZNF503	668.3	ARCHS4 Coexpression,489;Enrichr Queries,332;GTEx Coexpression,1184	IFITM3,GPSM1,JUN,ANXA1,LEF1,CHCHD10,LAMC1,ATP1B1,CXXC5,DLL1,ZFP36L1,COL1A1,SOCS2,EHD2,MYO1C,CEP170B,ID3,RHOU,HES1
708	FIZ1	668.3	ARCHS4 Coexpression,717;Enrichr Queries,1175;GTEx Coexpression,113	CAMK2B,GDF11,JUN,CXXC5,SHISA8,BEGAIN,ZFP36L1,MLLT6,NR4A1,SNN,SBK1,BCL7A,KIFC2,ZGLP1,CEP170B,CDIP1,ID3,APBB1,AHDC1
709	EMX2	668.7	ARCHS4 Coexpression,356;Enrichr Queries,473;GTEx Coexpression,1177	GDF11,JUN,EGR3,SDC4,LEF1,GLIS3,ISLR2,GFRA1,FMN2,HS3ST1,COL1A1,COL2A1,DACH1,SBK1,DDAH2,S1PR1,ID3,MAP6,AHDC1,RAPGEF4,SOX5
710	ZNF865	669	ARCHS4 Coexpression,1125;GTEx Coexpression,213	SRPK3,CHRNB1,MYBPC2,CMYA5,PTGES3L,CEP170B,SMTNL2,MAPK12,SLC29A2,MLLT6
711	EEA1	669.3	ARCHS4 Coexpression,869;Enrichr Queries,738;GTEx Coexpression,401	JUN,ANXA1,RRAS2,LAMC1,ARHGAP5,UACA,ZFP36L1,TJP1,MYO1E,MMP14,ABLIM1,UBXN11,NAMPT,CPNE3,HIVEP2,BCAT1
712	OLIG1	669.7	ARCHS4 Coexpression,654;Enrichr Queries,227;GTEx Coexpression,1128	IFITM3,CAMK2B,GDF11,JUN,EGR3,CD83,GAL3ST1,CNP,TNFAIP6,ATP1B1,DLL1,MTSS1,NR4A1,CARNS1,ID3,RHOU,BCAT1,S100A9,S100A8
713	ZSCAN9	670	ARCHS4 Coexpression,124;GTEx Coexpression,1216	UCHL1,DDAH2,CEP85L,ISLR2,MAP6,MSMO1,CELSR2,PAFAH1B3,TMEM163,DLL1,CD200,REM2
714	INSM2	670.3	ARCHS4 Coexpression,109;Enrichr Queries,859;GTEx Coexpression,1043	CAMK2B,GDF11,EGR3,KCNB1,MOCOS,CACNA1B,ISLR2,PAX5,JAKMIP1,BEGAIN,UCHL1,DACH1,BCL7A,DDAH2,TMEM108,CDIP1,MAP6,DENND6B,GLCCI1,RAPGEF4
715	NCOA2	670.8	ARCHS4 Coexpression,542;Enrichr Queries,1162;ReMap ChIP-seq,145;GTEx Coexpression,834	SDC4,TMPRSS3,CXXC5,CELSR2,FOXO1,ZFP36L1,SOCS2,ENDOU,TRIM7,BCL7A,CD19,MGAT5,NAMPT,CPNE3,CCR7,HES1,HIVEP2,N4BP3,PDE8A,RALGPS2,LYNX1,JUN,SPNS2,SYVN1,TBX6,TLR1,MAPK11,LY6D,STRN,STX1A,CD22,MEGF9
716	SNAI3	671.7	ARCHS4 Coexpression,1186;Enrichr Queries,263;GTEx Coexpression,566	NGFR,CD74,JUN,DUSP2,EGR3,ANXA1,LAMB3,ATP1B1,TLR1,CD2,COL1A1,SOCS2,NR4A1,NLRP12,SBK1,SCML4,ID3,CCR7,PTPRCAP,REM2
717	ESRRG	673	ARCHS4 Coexpression,949;Enrichr Queries,607;GTEx Coexpression,463	CAMK2B,AUTS2,KCNB1,ANKRD22,GLIS3,FMN2,ATP1B1,AFF3,FMO5,COL2A1,DACH1,NNT,PTGES3L,KCNQ5,PROM1,SOX5,RAPGEF4
718	ZBED6	673	ARCHS4 Coexpression,673	TJP1,KYNU,STRN,LDLR
719	ZBTB38	673.7	ARCHS4 Coexpression,139;Enrichr Queries,574;GTEx Coexpression,1308	PPP1R16B,JUN,ANXA1,SDC4,LY75,RRAS2,ITPR3,LAMC1,ARHGAP5,ATP1B1,MTSS1,ZFP36L1,JCHAIN,EHD2,MYO1E,NT5E,ABLIM1,MYO1C,IRF4,HIVEP2
720	ZNF814	674	ARCHS4 Coexpression,1023;GTEx Coexpression,325	CAMK2B,SBK1,NR6A1,ZGLP1,KCNB1,DENND6B,NEIL1,PAFAH1B3
721	ZNF143	674.8	ARCHS4 Coexpression,667;ENCODE ChIP-seq,73;Enrichr Queries,930;ReMap ChIP-seq,256;GTEx Coexpression,1448	RTP4,IL27RA,SPIB,TRIM7,NAMPT,CEP170B,PRKCG,CHRNB1,STARD4,ANXA1,PDE4C,TTC21A,LIG4,DNAJB14,TLR1,KIFC2,DDAH2,SLC25A53,PAFAH1B3,STX1A,EPHA2,SLC29A2,DRC7,CNP,CXXC5,UACA,FOXO1,ARNTL,ZFP36L1,CD79A,BTLA,HES1,HIVEP2,LDLR,CD74,JUN,MTERF2,MCAM,IFI44,TBX6,ELL3,NR4A1,EHD2,MYO1C,UBXN11,GPAM,CLCF1,CPD,ID3,OTUD1
722	MZF1	676.3	ARCHS4 Coexpression,562;Enrichr Queries,570;GTEx Coexpression,897	JUN,DNAH1,EGR3,LEF1,FOXO1,ZFP36L1,MLLT6,NR4A1,KIFC2,ZGLP1,CEP170B,ID3,DENND6B,EPS8L2,HIVEP2,NEIL1,LDLR
723	NR6A1	677.7	ARCHS4 Coexpression,1012;Enrichr Queries,326;GTEx Coexpression,695	DRC7,JUN,TGIF2,AUTS2,CCDC158,LEF1,TTC21A,LAMC1,MTSS1,FOXO1,ZFP36L1,NR4A1,MEX3B,ALPL,IGF2BP3,BCAT1,LDLR,SOX5
724	POU2F3	678.7	ARCHS4 Coexpression,1344;Enrichr Queries,144;GTEx Coexpression,548	CPM,JUN,EGR3,ANXA1,SDC4,LAMB3,MOCOS,LEF1,PDE4C,RAPGEFL1,ELL3,XKRX,COL1A1,NR4A1,NT5E,ABLIM1,VANGL2,SAPCD1,ALPL,BCAT1,EPHA2
725	HMBOX1	680.5	ARCHS4 Coexpression,1395;Enrichr Queries,1045;ReMap ChIP-seq,161;GTEx Coexpression,121	IFITM3,CIITA,DRC7,CD83,CEP85L,LEF1,MSMO1,RSPH9,LAMC1,FOXO1,ZFP36L1,ABLIM1,SERTAD4,TRIM7,STAMBPL1,TESPA1,S1PR1,HIVEP2,MYLIP,JUN,TGIF2,ANXA1,WHRN,MTERF2,MTSS1,CHIT1,MYL4,SNHG15,NR6A1,MYO1C,DDAH2,SAPCD1,LTA,WDFY2,EMID1,MEGF9
726	USF2	681	ARCHS4 Coexpression,1123;ENCODE ChIP-seq,60;Enrichr Queries,1281;ReMap ChIP-seq,286;GTEx Coexpression,655	SDC4,CXCR5,SLCO5A1,MSMO1,UACA,THSD1,MLLT6,ZFP36L1,CD79A,SNN,KYNU,BLNK,CCL3,SLAMF7,N4BP3,SNX8,LDLR,CCR10,GDF11,DUSP2,JUN,TGIF2,KCNB1,MTERF2,WHRN,LIG4,TBX6,LAX1,NR4A1,SNHG15,KIFC2,GPAM,ZGLP1,CLCF1,OAS3,POU2AF1,TRAF5,CDIP1,ID3,PPP1R42,GLCCI1,PTPRCAP,MS4A1
727	ZNF365	681	ARCHS4 Coexpression,224;Enrichr Queries,847;GTEx Coexpression,972	CAMK2B,CBX7,LYNX1,EGR3,KCNB1,AMIGO2,JAKMIP1,ATP1B1,RASGRP1,FOXO1,DPP4,NT5E,ABLIM1,SERTAD4,TESPA1,CARNS1,CDIP1,KCNQ5,APBB1,STX1A,RAPGEF4
728	IRX4	682	ARCHS4 Coexpression,229;Enrichr Queries,1032;GTEx Coexpression,785	EGR3,LAMB3,MOCOS,LEF1,CACNA1B,ITPR3,CELSR2,RAPGEFL1,XKRX,COL1A1,MYL4,UCHL1,VANGL2,SBK1,MYO1C,LY6D,CEP170B,ID3,EPS8L2
729	ZNF426	682.7	ARCHS4 Coexpression,1358;Enrichr Queries,270;GTEx Coexpression,420	MYLIP,JUN,ANXA1,EGR3,PDE4C,IFI44,MSMO1,ATP1B1,DDX60,SOCS2,ENDOU,NT5E,ABLIM1,ID3,CPNE3,IL12A,N4BP3,BCAT1,LDLR,EPHA2
730	MAFG	683	ARCHS4 Coexpression,1297;Enrichr Queries,818;ReMap ChIP-seq,244;GTEx Coexpression,373	IFITM3,DRC7,SDC4,GLRX,ABHD5,ZFP36L1,ADAMTS14,CMYA5,NAMPT,SLAMF7,HES1,RAG2,LDLR,SNX8,CHRNB1,JUN,MYBPC2,ANXA1,LAMB3,CCDC136,RHOH,ATP1B1,FMO5,MAPK12,CHIT1,NR4A1,MMP14,CLCF1,ID3,SMTNL2,BCAT1,CD22,EPHA2
731	RFX6	683.7	ARCHS4 Coexpression,760;Enrichr Queries,359;GTEx Coexpression,932	CPM,EGR3,LAMB3,GDA,LEF1,SYVN1,HEPACAM2,FMN2,JAKMIP1,FMO5,IGSF9,COL1A1,DPP4,EPB41L4B,DACH1,CPNE3,HMGCS2,PROM1,STX1A
732	SRF	683.7	Literature ChIP-seq,150;ARCHS4 Coexpression,1488;ENCODE ChIP-seq,71;Enrichr Queries,589;ReMap ChIP-seq,211;GTEx Coexpression,1593	IFITM3,TRAF3IP2,LAMC1,CASC1,TRIM7,NNT,NAMPT,METTL17,DUSP2,RRAS2,LIG4,SORCS2,MYL4,DDAH2,IRF4,TRAF5,PTGES3L,PTPRCAP,GLCCI1,SLC27A3,VWA7,EPHA2,SDC4,FAM129C,FOXO1,ZFP36L1,MLLT6,ARNTL,RASGRP3,CD79A,ABLIM1,SERTAD4,CARNS1,N4BP3,LDLR,REM2,CCR10,JUN,EGR3,CD72,POLM,SYVN1,TBX6,COL1A1,NR4A1,MYO1E,MYO1C,GPAM,ID3,MEGF9
733	BRF2	684	ARCHS4 Coexpression,1556;ReMap ChIP-seq,240;GTEx Coexpression,256	BLK,CHRNB1,LTK,MYBPC2,CD72,MCOLN2,MAPK12,ZMPSTE24,JCHAIN,ZFP36L1,TRIM7,IRF4,CMYA5,TRAF5,SCN4A,EPS8L2,SMTNL2,PAFAH1B3,LDLR,EMID1,AHDC1,SLC29A2,LTF
734	NEUROG1	685	ARCHS4 Coexpression,65;Enrichr Queries,631;GTEx Coexpression,1359	NGFR,JUN,EGR3,AUTS2,MOCOS,LEF1,CHCHD10,ISLR2,GFRA1,PAX5,CACNA1E,DLL1,SORCS2,CELSR2,SNN,COL2A1,DACH1,BCL7A,P2RX3,DDAH2,ID3,MAP6,REM2
735	MNT	685.3	ARCHS4 Coexpression,1267;Enrichr Queries,278;ReMap ChIP-seq,183;GTEx Coexpression,1013	GPSM1,SDC4,TMPRSS3,CXXC5,CELSR2,FOXO1,ZFP36L1,MLLT6,TRIM7,HES1,HIVEP2,N4BP3,LDLR,REM2,JUN,EGR3,SYVN1,TBX6,NR4A1,MYO1E,NLRP12,KIFC2,DDAH2,SAPCD1,ID3,S100A9,STX1A,AHDC1,EPHA2
736	HOXD1	685.7	ARCHS4 Coexpression,1283;Enrichr Queries,521;GTEx Coexpression,253	CPM,JUN,GAL3ST1,CNP,MOCOS,LEF1,TEX15,RASGRP3,COL1A1,UCHL1,COL2A1,SERTAD4,DACH1,CARNS1,ID3,STRN,RHOU,GLCCI1,PROM1,PDE8A
737	TP53	687.8	Literature ChIP-seq,42;ARCHS4 Coexpression,1479;Enrichr Queries,1109;ReMap ChIP-seq,87;GTEx Coexpression,722	GPSM1,PRR5,ORM1,GAL3ST1,TRAF3IP2,CPNE5,AFF3,CELSR2,CASC1,RAPGEFL1,IL27RA,VPREB1,TRIM7,SCML4,BCL7A,CCR7,PDE8A,SOX5,HS3ST3B1,STARD4,LYNX1,ANXA1,TGIF2,COL27A1,TMEM255A,RRAS2,GFRA1,TEX15,SORCS2,CHIT1,MMP14,COL2A1,KIFC2,SAPCD1,DDAH2,IRF4,LY6D,DENND6B,KCNQ5,WDFY2,SLC27A3,PAFAH1B3,AHDC1,EPHA2,CAMK2B,LTK,SDC4,RRAD,LEF1,GLIS3,ABHD5,FOXO1,ZFP36L1,ARNTL,BEGAIN,RASGRP3,CD79A,ADAMTS14,ABLIM1,MGAT5,IL21R,MAP6,…
738	POU1F1	689	ARCHS4 Coexpression,524;Enrichr Queries,559;GTEx Coexpression,984	JUN,MOCOS,LEF1,GIMAP6,THSD1,GIMAP8,NR4A1,PAX8,STAMBPL1,MAP6,ID3,RAG2,IL7R,S100A9,CCR10,S100A8,VWA7,SOX5
739	FOXO4	689.3	ARCHS4 Coexpression,912;Enrichr Queries,244;GTEx Coexpression,912	GDF11,MYLIP,CBX7,JUN,CNP,SDC4,GLRX,ATP1B1,FOXO1,ARNTL,ZFP36L1,MLLT6,COL1A1,SOCS2,TLR1,NR4A1,SNN,ID3,LDLR
740	GLMP	690	ARCHS4 Coexpression,601;GTEx Coexpression,779	DPP4,HS3ST3B1,MMP14,CLCF1,CLEC11A,ACP5,PXDC1,SNX8
741	ZNF532	691	ARCHS4 Coexpression,590;Enrichr Queries,448;GTEx Coexpression,1035	CBX7,JUN,ANXA1,AUTS2,ZFP2,AMIGO2,LAMC1,CNN3,ZFP36L1,COL1A1,SOCS2,TJP1,ABLIM1,VANGL2,SBK1,ID3,IGF2BP3,APBB1,BCAT1
742	THAP11	691	Literature ChIP-seq,155;ARCHS4 Coexpression,681;Enrichr Queries,988;ReMap ChIP-seq,293;GTEx Coexpression,1338	CHRNB1,CR2,JUN,FCMR,HEPACAM2,RSPH9,TBX6,ATP1B1,GIMAP6,CACNA1E,ZFP36L1,SOCS2,SNN,NR6A1,PTGES3L,ID3,IGF2BP3,STRN,PTPRCAP,PAFAH1B3,S100A9,AHDC1
743	USF3	691.5	ARCHS4 Coexpression,1154;GTEx Coexpression,229	CHRNB1,MYBPC2,KCNB1,CMYA5,SCN4A,SMTNL2,MAPK12,SLC29A2
744	ZNF600	691.7	ARCHS4 Coexpression,499;Enrichr Queries,397;GTEx Coexpression,1179	IFITM3,MYLIP,JUN,DUSP2,ANXA1,POLM,IFI44,RHOH,DPP4,SOCS2,CD2,SCML4,NAMPT,GPR171,SLAMF7,ID3,KLRD1,PTPRCAP,IL7R,METTL17
745	SP2	692	ARCHS4 Coexpression,1478;ENCODE ChIP-seq,103;Enrichr Queries,829;ReMap ChIP-seq,285;GTEx Coexpression,765	MSMO1,UACA,FOXO1,ARNTL,ZFP36L1,MLLT6,CD79A,TRIM7,ARL5C,SCML4,HIVEP2,PRKCG,HS3ST3B1,JUN,FCRL6,SYVN1,ACSF2,CD2,NR4A1,KIFC2,P2RX3,ID3,KLRD1,GLCCI1,PAFAH1B3,AHDC1,MEGF9
746	FOXO6	692.3	ARCHS4 Coexpression,793;Enrichr Queries,113;GTEx Coexpression,1171	CAMK2B,NGFR,JUN,EGR3,CPNE5,AUTS2,KCNB1,SPNS2,CXXC5,SORCS2,DLL1,MTSS1,FOXO1,IGSF9,COL1A1,NR4A1,MEX3B,CEP170B,MAP6,ID3,RHOU,TEKT5,VWA7
747	ZNF334	692.7	ARCHS4 Coexpression,1074;Enrichr Queries,479;GTEx Coexpression,525	CD74,EGR3,AUTS2,LAMB3,MOCOS,LEF1,CACNA1B,IFI44,FMN2,BEGAIN,DPP4,SOCS2,NR4A1,NR6A1,MYO1C,ZGLP1,DENND6B,NEIL1,PROM1
748	HOXC11	692.8	ARCHS4 Coexpression,1274;Enrichr Queries,640;ReMap ChIP-seq,295;GTEx Coexpression,562	JUN,EGR3,TRAF3IP2,CLEC11A,LEF1,GFRA1,AFF3,SORCS2,COL1A1,SOCS2,MYO1E,MMP14,NT5E,COL2A1,SERTAD4,MYO1C,ID3
749	CLOCK	692.8	Literature ChIP-seq,114;ARCHS4 Coexpression,860;Enrichr Queries,749;ReMap ChIP-seq,146;GTEx Coexpression,1595	CAMK2B,FCMR,RRAD,ARHGAP5,FOXO1,ARNTL,ZFP36L1,SPIB,BCL7A,CD19,NAMPT,HES1,HIVEP2,SNX8,LDLR,PRKCG,CD74,JUN,MYBPC2,AUTS2,KCNB1,TEX15,MTSS1,TJP1,NR4A1,MMP14,KIFC2,CLCF1,LY6D,PTGES3L,CDIP1,ACOT1,DENND6B,SCN4A,STRN,CD22,EMID1,EPHA2
750	FOXR2	693.7	ARCHS4 Coexpression,921;Enrichr Queries,633;GTEx Coexpression,527	CCDC158,MOCOS,LEF1,TTC21A,TEX15,LAMC1,SORCS2,RASGRP1,SOCS2,NR4A1,MEX3B,NR6A1,DACH1,S100A8,EPHA2
751	GCM1	694	ARCHS4 Coexpression,1443;Enrichr Queries,86;GTEx Coexpression,553	JUN,CR2,EGR3,ANXA1,MOCOS,LEF1,GLIS3,PAX5,FOXO1,HS3ST1,TLR1,COL1A1,NR4A1,NLRP12,SCML4,IRF4,ALPL,ID3,CCR7,LDLR,S100A9,REM2,SOX5
752	NEUROD4	694.3	ARCHS4 Coexpression,192;Enrichr Queries,703;GTEx Coexpression,1188	NGFR,KCNB1,GFRA1,FMN2,CACNA1E,DLL1,SORCS2,IGSF9,COL2A1,DACH1,P2RX3,MGAT5,MAP6,ID3,RGS8,VWA7,SOX5
753	ZFP42	695.8	Literature ChIP-seq,148;ARCHS4 Coexpression,570;Enrichr Queries,951;GTEx Coexpression,1114	RTP4,LEF1,GLIS3,ZCCHC18,JAKMIP1,CASC1,DLL1,MLLT6,DPP4,ARL5C,NAMPT,IGF2BP3,HES1,TEKT5,PROM1,METTL17,TGIF2,RRAS2,ATP1B1,MTSS1,MEX3B,COL2A1,NR6A1,OAS2,SLCO4C1,ALPL,BCAT1
754	ONECUT2	696	ARCHS4 Coexpression,159;Enrichr Queries,436;GTEx Coexpression,1493	CAMK2B,GDF11,JUN,EGR3,AUTS2,GLIS3,ISLR2,GFRA1,PAX5,ATP1B1,CACNA1E,SORCS2,COL1A1,UCHL1,COL2A1,DACH1,SBK1,P2RX3,DDAH2,ID3,MAP6
755	ATOH1	696.3	ARCHS4 Coexpression,369;Enrichr Queries,518;GTEx Coexpression,1202	GALNT12,JUN,EGR3,RRAD,MOCOS,LEF1,HEPACAM2,GFRA1,PAX5,CXXC5,DLL1,MMP14,DACH1,CEP170B,ID3,PROM1,AHDC1
756	ZNF608	698	ARCHS4 Coexpression,154;Enrichr Queries,652;GTEx Coexpression,1288	GDF11,JUN,AUTS2,CCDC136,LIG4,AFF3,RAPGEFL1,MTSS1,FOXO1,ZFP36L1,AFF2,COL1A1,ABLIM1,MEX3B,UCHL1,VANGL2,DACH1,SBK1,ID3,MAP6,HIVEP2
757	LHX3	700.3	ARCHS4 Coexpression,376;Enrichr Queries,767;GTEx Coexpression,958	GPSM1,CAMK2B,LTK,EGR3,KCNB1,CACNA1B,HEPACAM2,ISLR2,PAX5,FOXO1,ZFP36L1,COL2A1,DACH1,MGAT5,MAP6,CCR10,STX1A,AHDC1,VWA7
758	ASCL2	700.7	ARCHS4 Coexpression,1207;Enrichr Queries,166;GTEx Coexpression,729	IFITM3,JUN,DUSP2,EGR3,ANXA1,FCRL6,ANKRD22,LEF1,IFI44,ABHD5,MCOLN2,RAPGEFL1,PARP12,XKRX,COL1A1,SOCS2,SAPCD1,OAS2,ID3,CCR7,S100A9,S100A8
759	VENTX	701	ARCHS4 Coexpression,705;Enrichr Queries,540;GTEx Coexpression,858	IFITM3,JUN,EGR3,LEF1,PDE4C,PAX5,RASGRP3,TLR1,SPIB,NLRP12,IRF4,PTGES3L,ALPL,S100A9,REM2,S100A8
760	DUX4	701	ARCHS4 Coexpression,1202;ReMap ChIP-seq,200	MTERF2,ANKRD22,CRISP3,SYVN1,IFI44,RHOH,DNAJB14,FMN2,SHISA8,RASGRP3,SNHG15,KYNU,TMEM108,PPP1R42,KLRD1,GLCCI1,PDE8A,SOX5,MEGF9,LTF
761	SRY	701	Literature ChIP-seq,21;ARCHS4 Coexpression,1232;Enrichr Queries,523;GTEx Coexpression,1028	GALNT12,ACVRL1,PRR5,CD83,TRAF3IP2,TNFRSF13C,CELSR2,RAPGEFL1,AFF2,SPIB,VPREB3,ENDOU,BCL7A,CPNE3,CCR6,SOX5,METTL17,CHRNB1,DUSP2,COL27A1,CLEC11A,PDE4C,RRAS2,PAX5,ATP1B1,MMP11,MMP14,COL2A1,PAX8,KIFC2,IRF4,SAPCD1,OAS2,OAS3,LTA,DENND6B,SCN4A,PTPRCAP,LTB,NEIL1,BCAT1,PAFAH1B3,MS4A1,AHDC1,LEF1,CACNA1B,GLRX,RSPH9,KRBA1,RASGRP1,UACA,FOXO1,XKRX,NT5E,IL21R,EPS8L2,HIVEP2,PROM1,N4BP3,NGFR,JUN,PLA2G2D,EGR3,MCAM,…
762	ZNF263	702.5	Literature ChIP-seq,133;ARCHS4 Coexpression,1522;ENCODE ChIP-seq,47;Enrichr Queries,1079;ReMap ChIP-seq,81;GTEx Coexpression,1353	GPSM1,IFITM3,MCTP1,TNFRSF13C,CRIP3,ABHD5,CXXC5,CELSR2,MLLT6,ARNTL,ZFP36L1,IL27RA,TRIM7,CARNS1,DCDC2B,EPS8L2,IGF2BP3,HIVEP2,N4BP3,LDLR,NGFR,SRPK3,JUN,MYBPC2,EGR3,POLM,WHRN,CCDC136,ATP1B1,MAPK12,NR4A1,EHD2,MYO1C,KIFC2,UBXN11,SAPCD1,CLCF1,STAC2,ID3,PTPRCAP,NEIL1,PAFAH1B3,STX1A,AHDC1,EPHA2,VWA7
763	ZNF257	703.7	ARCHS4 Coexpression,1113;Enrichr Queries,972;GTEx Coexpression,26	CD40,AMIGO2,LY75,TNFRSF13C,FCRLA,CD79A,ABLIM1,DACH1,BTLA,BLNK,IL21R,SLAMF7,IGF2BP3,CCR6,PROM1,TGIF2,ANXA1,PDE4C,PAX5,MCOLN2,BFSP2,OAS2,IRF4,OAS3,POU2AF1,SLCO4C1,LTA,PTGES3L,IL7R,MS4A1,CD22
764	POU4F3	705	ARCHS4 Coexpression,636;Enrichr Queries,997;GTEx Coexpression,482	MYLIP,EGR3,MCAM,AMIGO2,MOCOS,LEF1,CACNA1B,HEPACAM2,SYT15,GFRA1,PAX5,CACNA1E,MYO1E,DACH1,PXDC1,STX1A,AHDC1
765	ZNF41	705.7	ARCHS4 Coexpression,610;Enrichr Queries,1326;GTEx Coexpression,181	SRPK3,CHRNB1,MYBPC2,ARHGAP5,MAPK12,ABLIM1,UBXN11,NNT,CMYA5,PTGES3L,SCN4A,SMTNL2,SLC29A2,RALGPS2
766	ETV4	706.5	ARCHS4 Coexpression,937;Enrichr Queries,360;ReMap ChIP-seq,149;GTEx Coexpression,1380	SDC4,LEF1,GLRX,ZFP36L1,MLLT6,VPREB3,CD79A,NT5E,TRIM7,CD19,IGF2BP3,HES1,LDLR,PRKCG,HS3ST3B1,JUN,ANXA1,COL27A1,LAMB3,MCAM,PDE4C,SYVN1,CHCHD10,TBX6,MTSS1,COL1A1,MMP11,NR4A1,MMP14,DDAH2,ID3,BCAT1,EPHA2
767	ZNF541	707.3	ARCHS4 Coexpression,1294;Enrichr Queries,257;GTEx Coexpression,571	NGFR,DRC7,EGR3,CPNE5,CCDC158,CCDC136,MOCOS,CACNA1B,TTC21A,DTX1,ABCA13,SORCS2,COL1A1,DPP4,MEX3B,IL21R,TEKT5,IL7R,S100A9,LTF
768	ZKSCAN1	708.8	ARCHS4 Coexpression,1229;ENCODE ChIP-seq,33;Enrichr Queries,1152;ReMap ChIP-seq,56;GTEx Coexpression,1074	CPNE5,SDC4,ITPR3,RSPH9,CXXC5,IGSF9,ZFP36L1,MLLT6,ENDOU,ABLIM1,SNN,TRIM7,DACH1,CARNS1,MAP6,HES1,HMGCS2,LDLR,CERS4,CD74,JUN,STARD4,TGIF2,WHRN,PDE4C,TBX6,MTSS1,EHD2,KIFC2,DDAH2,SAPCD1,ZGLP1,CLCF1,ID3,PTPRCAP,PAFAH1B3,STX1A,AHDC1,EPHA2,VWA7
769	PLAGL1	709	ARCHS4 Coexpression,486;Enrichr Queries,676;GTEx Coexpression,965	PPP1R16B,IFITM3,JUN,ANXA1,HEPACAM2,GLIS3,THSD1,ZFP36L1,COL1A1,SOCS2,NR4A1,SNN,DACH1,SAPCD1,ID3,HIVEP2,BCAT1,EMID1,METTL17
770	TET1	709.3	Literature ChIP-seq,33;ARCHS4 Coexpression,714;GTEx Coexpression,1381	PRR5,CPM,SDC4,CNP,KLHL14,SLCO5A1,CXXC5,CELSR2,CASC1,IGSF9,IL27RA,SOCS2,ADAMTS14,ACP5,IGF2BP3,HIVEP2,APBB1,RGS8,SNX8,PDE8A,RALGPS2,PPP1R16B,JUN,EGR3,TGIF2,KCNB1,CLEC11A,ISLR2,RRAS2,TTC21A,SORCS2,MTSS1,EHD2,MEX3B,VANGL2,NR6A1,MYO1C,DDAH2,SAPCD1,STAC2,DENND6B,BCAT1,OTUD1,EMID1,AHDC1,EPHA2,CHST3,SLC29A2
771	TRERF1	709.3	ARCHS4 Coexpression,1209;Enrichr Queries,384;GTEx Coexpression,535	JUN,AUTS2,ITPR3,TBX6,AFF3,CXXC5,MTSS1,ZFP36L1,MLLT6,SOCS2,ENDOU,ABLIM1,LY6D,ID3,HIVEP2,N4BP3,BCAT1,LDLR,CARD11,RALGPS2
772	ATF6	710	ARCHS4 Coexpression,953;Enrichr Queries,622;GTEx Coexpression,555	JUN,GLRX,ABHD5,LAMC1,ATP1B1,FOXO1,HS3ST1,ZFP36L1,TLR1,SOCS2,VPREB3,NR4A1,NLRP12,NAMPT,ALPL,HIVEP2,LDLR
773	ZNF30	710.3	ARCHS4 Coexpression,1133;Enrichr Queries,392;GTEx Coexpression,606	CAMK2B,LEF1,CACNA1B,IFI44,CXXC5,ATP1B1,AFF3,SHISA8,SOCS2,NT5E,ABLIM1,SBK1,NR6A1,STAMBPL1,GPAM,TRAF5,ID3,RHOU,IL7R,CD200
774	CEBPG	710.5	ARCHS4 Coexpression,1516;Enrichr Queries,532;ReMap ChIP-seq,199;GTEx Coexpression,595	OSCP1,CPM,DRC7,TRAF3IP2,SDC4,AMIGO2,MSMO1,GLRX,ABHD5,FOXO1,ZFP36L1,FCRLA,SOCS2,TRIM7,CMYA5,NAMPT,HMGCS2,LDLR,CHRNB1,JUN,MYBPC2,ANXA1,TSLP,RHOH,NLRP12,NR6A1,UBXN11,B3GNT5,ID3,SCN4A,SMTNL2,BCAT1
775	MKX	711	ARCHS4 Coexpression,331;Enrichr Queries,920;GTEx Coexpression,882	CPM,MCAM,GFRA1,FMN2,LAMC1,COL1A1,DPP4,EHD2,NT5E,SERTAD4,MYO1C,ID3,PXDC1,CHST3
776	ZBTB24	712.7	ARCHS4 Coexpression,17;Enrichr Queries,565;GTEx Coexpression,1556	BLK,FCMR,CIITA,CD83,LEF1,LY75,RASGRP1,FOXO1,FAM129C,ZFP36L1,SOCS2,CD79A,ABLIM1,BTLA,S1PR1,IL21R,HIVEP2,LDLR,PPP1R16B,MYLIP,JUN,RHOH,PAX5,ATP1B1,EHD2,ID3,PTPRCAP,IL7R,CARD11
777	ZNF444	713.7	ARCHS4 Coexpression,405;Enrichr Queries,1119;GTEx Coexpression,617	JUN,MTERF2,CXXC5,IGSF9,BEGAIN,ZFP36L1,MLLT6,COL1A1,KIFC2,ZGLP1,CEP170B,CDIP1,ID3,DENND6B,EPS8L2,NEIL1,AHDC1
778	MBNL2	714	ARCHS4 Coexpression,113;Enrichr Queries,442;GTEx Coexpression,1587	CAMK2B,JUN,LYNX1,ANXA1,SDC4,GDA,LAMC1,ATP1B1,ARHGAP5,FOXO1,CNN3,ZFP36L1,TJP1,EPB41L4B,ABLIM1,NAMPT,ID3,KCNQ5,HIVEP2,STX1A,RAPGEF4
779	ZNF33B	714.7	ARCHS4 Coexpression,683;Enrichr Queries,670;GTEx Coexpression,791	CERS4,MYLIP,JUN,ANXA1,MTERF2,SYVN1,ATP1B1,DDX60,ZFP36L1,EPB41L4B,ABLIM1,MMP14,MYO1C,ID3,PXDC1,LDLR,SNX8,RALGPS2
780	ZBTB44	715	ARCHS4 Coexpression,725;Enrichr Queries,1238;GTEx Coexpression,182	CHRNB1,MYBPC2,CEP85L,ARHGAP5,UACA,MAPK12,ZFP36L1,ABLIM1,NR6A1,CMYA5,SCN4A,STRN,GLCCI1,SMTNL2,BCAT1,RALGPS2
781	ZNF488	715.5	ARCHS4 Coexpression,532;Enrichr Queries,899	GALNT12,NGFR,JUN,LYNX1,LAMB3,CNP,NT5E,CARNS1,CEP170B,ID3,RHOU,APBB1,EPHA2
782	RBCK1	716	ARCHS4 Coexpression,536;GTEx Coexpression,896	IFITM3,POLM,ZGLP1,OAS2,OAS3,EPS8L2,NEIL1,MLLT6
783	NKX31	716.5	ARCHS4 Coexpression,753;GTEx Coexpression,680	DPP4,SOCS2,TJP1,CRISP3,SLC30A4,AFF3,HS3ST1
784	ZNF595	718.5	ARCHS4 Coexpression,1142;Enrichr Queries,295	JUN,ANXA1,MCTP1,IFI44,AFF3,NT5E,ADAMTS14,DACH1,MYO1C,OAS2,OAS3,CCR7,RHOU,IL7R,BCAT1
785	GSX1	720.3	ARCHS4 Coexpression,552;Enrichr Queries,1250;GTEx Coexpression,359	EGR3,GAL3ST1,TMEM255A,MOCOS,CACNA1B,ZCCHC18,PAX5,DLL1,AFF2,UCHL1,DCDC2B,CDIP1,MAP6,MYZAP,CD200
786	ZNF682	722.3	ARCHS4 Coexpression,1044;Enrichr Queries,887;GTEx Coexpression,236	CAMK2B,JUN,AUTS2,MTERF2,PDE4C,IFI44,SOCS2,ABLIM1,NR6A1,MYO1C,PAX8,KIFC2,BCL7A,ID3,GLCCI1,CCR6,LDLR
787	HOXA7	722.3	ARCHS4 Coexpression,876;Enrichr Queries,669;GTEx Coexpression,622	CHRNB1,CD74,JUN,MYBPC2,EGR3,ANXA1,LEF1,CXXC5,MAPK12,ZFP36L1,COL1A1,DPP4,SOCS2,COL2A1,ID3,SCN4A,SMTNL2,EMID1
788	MSGN1	723.7	ARCHS4 Coexpression,1343;Enrichr Queries,720;GTEx Coexpression,108	JUN,ANXA1,MOCOS,LEF1,RASAL1,TBX6,PAX5,ZFP36L1,ENDOU,LY6D,ID3,CPNE3,EPS8L2,CCR7,HIVEP2,N4BP3,S100A8,EPHA2
789	AEBP2	724.3	ARCHS4 Coexpression,1032;Enrichr Queries,914;GTEx Coexpression,227	MYLIP,JUN,MCAM,AMIGO2,ARHGAP5,ZFP36L1,CNN3,TJP1,MYO1E,ABLIM1,NR6A1,ID3,CPNE3,PXDC1,HIVEP2,BCAT1
790	MBD3	725	ARCHS4 Coexpression,1095;Enrichr Queries,1360;ReMap ChIP-seq,71;GTEx Coexpression,374	GPSM1,SDC4,TMPRSS3,AMIGO2,CXCR5,RASAL1,CXXC5,CELSR2,BEGAIN,ZFP36L1,TRIM7,CARNS1,CEP170B,HES1,N4BP3,PRKCG,GDF11,NGFR,JUN,EGR3,TBX6,MAPK11,NR4A1,KIFC2,ZGLP1,CLCF1,CDIP1,PTPRCAP,PAFAH1B3,S100A9,RAPGEF4,SHANK1,EPHA2
791	ZHX3	725.3	ARCHS4 Coexpression,335;Enrichr Queries,855;GTEx Coexpression,986	CBX7,JUN,LYNX1,SDC4,KCNB1,ZFP2,LAMC1,FMN2,MTSS1,FOXO1,ZFP36L1,EHD2,ABLIM1,MYO1C,ID3,HIVEP2,RAPGEF4,CHST3
792	CRX	726	Literature ChIP-seq,141;ARCHS4 Coexpression,836;Enrichr Queries,420;GTEx Coexpression,1507	CHRNB1,JUN,OLFML2B,KCNB1,MOCOS,LEF1,PDE4C,PAX5,JAKMIP1,IGSF9,SPIB,COL1A1,NR4A1,MEX3B,COL2A1,DACH1,SERTAD4,PTGES3L,ID3,PDE8A,SOX5,EPHA2
793	NAIF1	726	ARCHS4 Coexpression,650;GTEx Coexpression,802	TLR1,NLRP12,PLA2G2D,ALPL,REM2,AHDC1,RASGRP3,SHANK1
794	ZNF675	726.7	ARCHS4 Coexpression,688;Enrichr Queries,982;GTEx Coexpression,510	JUN,KCNB1,PDE4C,LIG4,DDX60,RASGRP1,RAPGEFL1,ELL3,FOXO1,NT5E,MYO1C,BLNK,PTGES3L,ID3,IGF2BP3,HIVEP2,RALGPS2
795	NFATC3	727	ARCHS4 Coexpression,61;Enrichr Queries,959;GTEx Coexpression,1161	JUN,FCMR,MYBPC2,LEF1,GIMAP1,RHOH,GIMAP6,RASGRP1,FOXO1,ZFP36L1,MLLT6,TJP1,SOCS2,GPR174,CD2,ABLIM1,UCHL1,HIVEP2,PTPRCAP,SMTNL2,IL7R,CARD11
796	REPIN1	727	ARCHS4 Coexpression,1120;Enrichr Queries,571;GTEx Coexpression,490	IFITM3,CHRNB1,JUN,SDC4,CHCHD10,ATP1B1,CXXC5,MAPK12,ZFP36L1,MLLT6,SOCS2,ABLIM1,CEP170B,ID3,LDLR,S100A9,VWA7,SLC29A2
797	POGK	727	ARCHS4 Coexpression,1134;Enrichr Queries,577;GTEx Coexpression,470	GDF11,JUN,GAL3ST1,CNP,LAMC1,ARHGAP5,ATP1B1,CELSR2,ZFP36L1,SOCS2,CARNS1,NAMPT,ID3,STRN,HIVEP2,BCAT1,LDLR,EPHA2
798	ZBTB34	728	ARCHS4 Coexpression,635;Enrichr Queries,966;GTEx Coexpression,583	MYLIP,JUN,LAMC1,FOXO1,ZFP36L1,TLR1,SOCS2,NLRP12,SNN,SLCO4C1,NAMPT,ALPL,HIVEP2,S100A9,REM2,MEGF9
799	EVX2	728.7	ARCHS4 Coexpression,541;Enrichr Queries,755;GTEx Coexpression,890	EGR3,CCDC136,LEF1,FMN2,PAX5,CACNA1E,IGSF9,MEX3B,COL2A1,PAX8,IRF4,POU2AF1,TEKT5,SOX5
800	ONECUT3	729.7	ARCHS4 Coexpression,935;Enrichr Queries,653;GTEx Coexpression,601	CAMK2B,NGFR,DRC7,EGR3,CCDC158,CCDC136,PDE4C,GLIS3,TTC21A,PAX5,SORCS2,CACNA1E,ZFP36L1,MEX3B,PTGES3L,ID3,MAP6,EPHA2
801	FOXH1	730.7	ARCHS4 Coexpression,483;Enrichr Queries,733;GTEx Coexpression,976	GALNT12,JUN,AUTS2,MOCOS,LEF1,HEPACAM2,RRAS2,PAX5,FOXO1,NR4A1,UCHL1,NR6A1,KIFC2,ID3,ALPL,MAP6,IGF2BP3,HMGCS2
802	ZNF177	731.3	ARCHS4 Coexpression,574;Enrichr Queries,650;GTEx Coexpression,970	GPSM1,JUN,EGR3,ZFP2,AMIGO2,LEF1,IFI44,GFRA1,COL1A1,SOCS2,UCHL1,MYO1C,ID3,MAP6,DENND6B,IL7R,PAFAH1B3,CD200
803	FEV	731.3	ARCHS4 Coexpression,1306;Enrichr Queries,407;GTEx Coexpression,481	CAMK2B,JUN,EGR3,SLC30A4,MOCOS,LEF1,HEPACAM2,PAX5,BEGAIN,COL1A1,NR4A1,COL2A1,PAX8,MAP6,ID3,ALPL,CCR10,STX1A,VWA7
804	SOX30	731.7	ARCHS4 Coexpression,781;Enrichr Queries,514;GTEx Coexpression,900	JUN,EGR3,KCNB1,CCDC158,CCDC136,MOCOS,LEF1,CACNA1B,FMN2,ABCA13,IGSF9,MEX3B,PAX8,IRF4,TEKT5
805	ZNF487	732	ARCHS4 Coexpression,927;Enrichr Queries,825;GTEx Coexpression,444	CPM,DRC7,JUN,CCDC136,PDE4C,RSPH9,CASC1,ZFP36L1,NR4A1,NLRP12,MYO1C,S1PR1,ID3,TEKT5,SLC27A3,IL7R,EPHA2
806	THRB	734	ARCHS4 Coexpression,349;Enrichr Queries,645;GTEx Coexpression,1208	CAMK2B,CBX7,JUN,LYNX1,EGR3,CPNE5,KCNB1,ATP1B1,AFF3,FOXO1,HS3ST1,DPP4,NR4A1,ABLIM1,UBXN11,HIVEP2,SOX5,RAPGEF4
807	PRDM2	735	ARCHS4 Coexpression,11;Enrichr Queries,967;GTEx Coexpression,1227	BLK,FCMR,CIITA,CXCR5,LY75,TNFRSF13C,AFF3,FOXO1,FAM129C,ZFP36L1,MLLT6,FCRLA,CD79A,ABLIM1,CD19,HIVEP2,FCRL1,PPP1R16B,CBX7,JUN,AUTS2,KCNB1,PAX5,TJP1,IRF4,MS4A1,AHDC1,CD22,CARD11
808	ZNF823	735.7	ARCHS4 Coexpression,1616;Enrichr Queries,387;GTEx Coexpression,204	MYLIP,JUN,ANXA1,EGR3,SDC4,TBX6,ATP1B1,CXXC5,SOCS2,ENDOU,MEX3B,NAMPT,LY6D,ID3,CPNE3,EPS8L2,RHOU,N4BP3,LDLR,EPHA2
809	ZNF763	735.7	ARCHS4 Coexpression,973;Enrichr Queries,500;GTEx Coexpression,734	CHRNB1,JUN,EGR3,AUTS2,ZFP2,IFI44,DDX60,AFF3,MTSS1,TLR1,SOCS2,NR4A1,NLRP12,MYO1C,PTGES3L,ALPL,ID3,RHOU,REM2
810	ZNF439	736.3	ARCHS4 Coexpression,557;Enrichr Queries,54;GTEx Coexpression,1598	MYLIP,JUN,ANXA1,AUTS2,CEP85L,LEF1,PDE4C,IFI44,ATP1B1,AFF3,MTSS1,FAM129C,DPP4,SOCS2,MYO1C,SAPCD1,TRAF5,S1PR1,PTGES3L,ID3,CCR7,PROM1,IL7R,RALGPS2
811	FOXN2	737.7	ARCHS4 Coexpression,417;Enrichr Queries,991;GTEx Coexpression,805	JUN,MCTP1,ANXA1,LY75,DNAJB14,FOXO1,ZFP36L1,TLR1,NLRP12,NAMPT,CEP170B,ID3,HIVEP2,LDLR,MEGF9
812	POU2F1	737.8	ARCHS4 Coexpression,514;Enrichr Queries,739;ReMap ChIP-seq,292;GTEx Coexpression,1406	IFITM3,GDF11,JUN,AUTS2,RRAS2,LAMC1,ARHGAP5,ATP1B1,SHISA8,FOXO1,ZFP36L1,ABLIM1,VANGL2,NR6A1,BTLA,MAP6,SLAMF6,IGF2BP3,HIVEP2,PDE8A,REM2,SOX5,RALGPS2
813	ASCL5	738	ARCHS4 Coexpression,1290;GTEx Coexpression,186	SRPK3,EPB41L4B,CHRNB1,MYBPC2,ARL5C,KCNQ5,BCAT1,N4BP3,MAPK12,SHANK1
814	GATA5	738.3	ARCHS4 Coexpression,550;Enrichr Queries,771;GTEx Coexpression,894	JUN,EGR3,GDA,LEF1,TEX15,PAX5,COL1A1,MYL4,DPP4,MEX3B,COL2A1,ID3,EPS8L2,HMGCS2,SMTNL2,EPHA2
815	JDP2	738.7	ARCHS4 Coexpression,509;Enrichr Queries,465;GTEx Coexpression,1242	IFITM3,JUN,ANXA1,OLFML2B,CD83,SDC4,GIMAP1,FOXO1,IL27RA,ZFP36L1,COL1A1,NR4A1,MMP14,ID3,ACP5,RHOU,PXDC1,BCAT1,EPHA2
816	PRDM5	741.5	Literature ChIP-seq,143;ARCHS4 Coexpression,1342;Enrichr Queries,522;GTEx Coexpression,959	GPSM1,ORM1,GLIS3,HEPACAM2,ITPR3,CELSR2,RASGRP1,ZFP36L1,ABLIM1,SCML4,NAMPT,S1PR1,CPNE3,IGF2BP3,SOX5,JUN,ANXA1,AUTS2,KCNB1,PARP12,COL1A1,KIFC2,DDAH2,ID3,LTB,BCAT1
817	ZNF219	741.7	ARCHS4 Coexpression,734;Enrichr Queries,198;GTEx Coexpression,1293	IFITM3,JUN,CHCHD10,ITPR3,ATP1B1,CXXC5,CELSR2,ZFP36L1,COL1A1,SOCS2,EHD2,MMP14,ABLIM1,MYO1C,CEP170B,ID3,EPS8L2,SLC27A3,LDLR,EPHA2
818	ZNF781	743.3	ARCHS4 Coexpression,1159;Enrichr Queries,501;GTEx Coexpression,570	CAMK2B,CBX7,EGR3,ZFP2,LEF1,CACNA1B,GFRA1,FMN2,AFF3,SOCS2,NT5E,ABLIM1,DACH1,SCML4,S1PR1,APBB1,CD200,SOX5
819	NFYA	743.6	ARCHS4 Coexpression,1545;ENCODE ChIP-seq,101;Enrichr Queries,1207;ReMap ChIP-seq,287;GTEx Coexpression,578	DRC7,MSMO1,JAKMIP1,UACA,FOXO1,IL27RA,ZFP36L1,ARL5C,CARNS1,TMEM108,ACP5,HES1,HIVEP2,LDLR,METTL17,GDF11,CD74,MYLIP,JUN,MTERF2,POLM,CCDC158,SYVN1,TTC21A,NR4A1,NLRP12,NR6A1,IRF4,CPD,GLCCI1,PAFAH1B3,GPR18,MEGF9
820	E2F1	743.8	Literature ChIP-seq,136;ARCHS4 Coexpression,1549;ENCODE ChIP-seq,96;Enrichr Queries,1396;ReMap ChIP-seq,218;GTEx Coexpression,1068	GPSM1,SDC4,CNP,CXCR5,ABHD5,CXXC5,ARHGAP5,ZFP36L1,CIART,EPB41L4B,TRIM7,BTLA,IL21R,SLAMF7,HES1,TEKT5,SNX8,PDE8A,CCR10,RALGPS2,SOX5,GDF11,CBX7,JUN,DUSP2,CD72,MOCOS,SYVN1,TBX6,ELL3,TJP1,SNHG15,MYO1C,SBK1,NR6A1,KIFC2,IRF4,CLCF1,OAS3,SLCO4C1,ID3,PAFAH1B3,S100A9,OTUD1,SLC29A2,MEGF9
821	NR1I2	745.8	Literature ChIP-seq,58;ARCHS4 Coexpression,1009;Enrichr Queries,485;GTEx Coexpression,1431	ORM1,SDC4,LEF1,FOXO1,DPP4,NT5E,ABLIM1,TRIM7,BCL7A,HMGCS2,PROM1,RGS8,JUN,COL27A1,TTC21A,DNTT,ATP1B1,FMO5,MTSS1,NR4A1,NLRP12,CLCF1,IL2RA,TRAF5,ALPL,KCNQ5,STX1A,RAPGEF4,EPHA2
822	NKX22	746	ARCHS4 Coexpression,788;GTEx Coexpression,704	GDF11,GAL3ST1,CNP,CARNS1,HEPACAM2,FMN2,SLC25A53,STX1A
823	HMGN3	746.5	ARCHS4 Coexpression,1568;ENCODE ChIP-seq,95;ReMap ChIP-seq,206;GTEx Coexpression,1117	GPSM1,GALNT12,OSCP1,PRR5,CD40,OLFML2B,ABHD5,CXXC5,ARHGAP5,SOCS2,CD19,CARNS1,HES1,EPS8L2,PRKCG,SRPK3,NGFR,JUN,CHCHD10,TBX6,MEX3B,MYO1C,NR6A1,SBK1,KIFC2,GPAM,IRF4,ZGLP1,CLCF1,ID3,SCN4A,PTPRCAP,SLC25A53,PAFAH1B3,STX1A,EMID1,MEGF9
824	ZNF517	747	ARCHS4 Coexpression,1094;Enrichr Queries,1051;GTEx Coexpression,96	CAMK2B,GPSM1,PRR5,CBX7,JUN,COL27A1,ZFP2,PDE4C,CACNA1B,CXXC5,BEGAIN,SBK1,KIFC2,CDIP1,ID3,DENND6B,APBB1
825	HOXB2	747.3	ARCHS4 Coexpression,303;Enrichr Queries,671;GTEx Coexpression,1268	IFITM3,JUN,EGR3,ANXA1,LEF1,CLEC11A,ATP1B1,ARHGAP5,KRBA1,ZFP36L1,IL27RA,COL1A1,SOCS2,CD2,EHD2,ADAMTS14,MYO1C,ID3,PTPRCAP
826	SP1	747.6	ARCHS4 Coexpression,1237;ENCODE ChIP-seq,59;Enrichr Queries,1216;ReMap ChIP-seq,180;GTEx Coexpression,1046	MSMO1,CXXC5,FOXO1,IGSF9,ZFP36L1,MLLT6,ARNTL,TRIM7,CARNS1,MAP6,HES1,IGF2BP3,HIVEP2,LDLR,PDE8A,CCR10,METTL17,PRKCG,HS3ST3B1,GDF11,CHRNB1,MYLIP,JUN,LYNX1,ANXA1,LAMB3,MTERF2,ANKRD22,SYVN1,TJP1,MYO1C,KIFC2,DDAH2,CLCF1,CDIP1,ID3,STRN,PTPRCAP,GLCCI1,SLC25A53,PAFAH1B3,STX1A,EPHA2,MEGF9
827	HOXD3	747.7	ARCHS4 Coexpression,554;Enrichr Queries,543;GTEx Coexpression,1146	HS3ST3B1,GPSM1,NGFR,EGR3,LEF1,GFRA1,PAX5,COL1A1,EHD2,MMP14,MEX3B,COL2A1,DACH1,PAX8,P2RX3,ID3
828	ETV1	747.8	ARCHS4 Coexpression,1054;Enrichr Queries,941;ReMap ChIP-seq,235;GTEx Coexpression,761	CAMK2B,CACNA1B,ZFP36L1,SOCS2,ABLIM1,NT5E,TRIM7,CARNS1,HES1,APBB1,N4BP3,SOX5,PRKCG,JUN,SYVN1,TBX6,SHISA8,MAPK12,COL1A1,NR4A1,MYO1C,KIFC2,CLCF1,ID3,PTPRCAP
829	ZNF214	749	ARCHS4 Coexpression,404;Enrichr Queries,660;GTEx Coexpression,1183	OSCP1,ZFP2,GFRA1,MSMO1,AFF3,ARHGAP5,SORCS2,ABCA13,CASC1,CNN3,NT5E,COL2A1,SERTAD4,DACH1,MAP3K19,ID3,RHOU,PROM1
830	ZNF560	749.7	ARCHS4 Coexpression,1155;Enrichr Queries,505;GTEx Coexpression,589	DRC7,JUN,CCDC158,CCDC136,MOCOS,CACNA1B,TTC21A,RRAS2,RASAL1,TEX15,SORCS2,COL1A1,MEX3B,UCHL1,COL2A1,ALPL,IGF2BP3,PROM1,IL7R
831	ZNF182	749.7	ARCHS4 Coexpression,457;Enrichr Queries,1146;GTEx Coexpression,646	JUN,MTERF2,POLM,LEF1,CXCR5,TTC21A,ARHGAP5,DDX60,SOCS2,NR4A1,STAMBPL1,NAMPT,ID3,GLCCI1,NEIL1,CARD11
832	CBX2	749.8	ARCHS4 Coexpression,1309;ENCODE ChIP-seq,12;Enrichr Queries,976;ReMap ChIP-seq,221;GTEx Coexpression,1231	ORM1,MCTP1,LAMC1,ZCCHC18,VPREB1,DACH1,SCML4,GPR171,PXDC1,TEKT5,HMGCS2,SOX5,RALGPS2,COL27A1,CCDC158,SLC30A4,RRAS2,RHOH,DNTT,PAX5,COL2A1,PAX8,IRF4,OAS2,OAS3,CDIP1,PPP1R42,MYZAP,SMTNL2,S100A8,CAMK2B,TMPRSS3,LEF1,ABHD5,THSD1,DLL1,IGSF9,ARNTL,BEGAIN,SOCS2,SERTAD4,S1PR1,MAP6,IGF2BP3,HIVEP2,APBB1,N4BP3,NGFR,JUN,AUTS2,WHRN,COLQ,COL1A1,NR4A1,MEX3B,SBK1,ID3,ALPL
833	FOXC1	750	ARCHS4 Coexpression,1240;Enrichr Queries,361;GTEx Coexpression,649	IFITM3,JUN,OLFML2B,EGR3,ANXA1,SDC4,MCAM,AMIGO2,LEF1,LAMC1,ATP1B1,ZFP36L1,COL1A1,NR4A1,CEP170B,ID3,PXDC1,EPHA2
834	ZNF486	750.3	ARCHS4 Coexpression,1426;Enrichr Queries,628;GTEx Coexpression,197	IFITM3,JUN,ANXA1,KLHL14,POLM,PDE4C,GLIS3,IFI44,ITPR3,CXXC5,CNN3,PAX8,UBXN11,ID3,GLCCI1,CCR6,RAG2,LDLR
835	ANHX	750.5	ARCHS4 Coexpression,739;GTEx Coexpression,762	MEX3B,NR6A1,ZGLP1,CCDC158,TTC21A,TEX15,FOXO1
836	ZNF90	754	ARCHS4 Coexpression,1185;Enrichr Queries,1022;GTEx Coexpression,55	CD40,TGIF2,ANXA1,KLHL14,PDE4C,LY75,PAX5,MCOLN2,BFSP2,NR6A1,PAX8,OAS2,IRF4,POU2AF1,SLCO4C1,BTLA,SLAMF7,ALPL,GLCCI1,PROM1,IL7R,CD200
837	ZNF385A	755	ARCHS4 Coexpression,1405;Enrichr Queries,275;GTEx Coexpression,585	IFITM3,CD74,JUN,ANXA1,SDC4,CXXC5,CELSR2,RAPGEFL1,MTSS1,ZFP36L1,XKRX,COL1A1,NR4A1,VANGL2,LY6D,ID3,ACP5,S100A9,S100A8,EPHA2
838	ZNF200	755	ARCHS4 Coexpression,560;Enrichr Queries,981;GTEx Coexpression,724	MYLIP,DRC7,JUN,CD83,KCNB1,PDE4C,RSPH9,PARP12,SNN,NLRP12,NR6A1,KYNU,NAMPT,ID3,KLRD1,LDLR,GPR18
839	TEAD3	755.7	ARCHS4 Coexpression,258;Enrichr Queries,437;GTEx Coexpression,1572	IFITM3,JUN,ANXA1,SDC4,MCAM,LAMC1,ZFP36L1,COL1A1,NR4A1,EHD2,MMP14,MYO1C,CEP170B,ID3,EPS8L2,EPHA2
840	OTX2	755.8	ARCHS4 Coexpression,924;Enrichr Queries,1003;ReMap ChIP-seq,223;GTEx Coexpression,873	TRAF3IP2,AMIGO2,LEF1,CACNA1B,FMN2,LAMC1,UACA,DLL1,CASC1,DPP4,ABLIM1,STAMBPL1,NAMPT,S1PR1,IGF2BP3,RAG2,PROM1,ANXA1,WHRN,SPNS2,SHISA8,COL1A1,SBK1,COL2A1,NR6A1,IRF4,ID3,ALPL,IL7R,BCAT1
841	NRL	756.7	ARCHS4 Coexpression,423;Enrichr Queries,292;GTEx Coexpression,1555	JUN,EGR3,KCNB1,MOCOS,PAX5,SORCS2,FOXO1,ARNTL,COL1A1,NR4A1,COL2A1,PAX8,IRF4,STAC2,TMEM108,ID3,PROM1,RGS8,SOX5
842	BNC2	757.7	ARCHS4 Coexpression,434;Enrichr Queries,624;GTEx Coexpression,1215	ANXA1,OLFML2B,AUTS2,LEF1,GLIS3,LAMC1,AFF3,SORCS2,COL1A1,TJP1,EHD2,CMYA5,BCAT1,SOX5
843	ZNF83	758	ARCHS4 Coexpression,1182;Enrichr Queries,525;ReMap ChIP-seq,124;GTEx Coexpression,1201	ACVRL1,RSPH9,ABHD5,ARHGAP5,FAM129C,ARNTL,ZFP36L1,ADAMTS14,ABLIM1,MGAT5,NAMPT,SLAMF6,APBB1,RAG2,PRKCG,GDF11,CBX7,JUN,ANXA1,MTERF2,POLM,KCNB1,PDE4C,IFI44,TBX6,CD2,COL1A1,SBK1,ID3,LTB,NEIL1,IL7R,BCAT1,PAFAH1B3,STX1A,SLC29A2
844	ZBED3	759	ARCHS4 Coexpression,1039;Enrichr Queries,572;GTEx Coexpression,666	CPM,JUN,SDC4,SYVN1,LAMC1,CXXC5,FOXO1,ZFP36L1,SOCS2,EHD2,ABLIM1,MYO1C,SERTAD4,GPAM,ID3,RHOU
845	ZNF679	760	ARCHS4 Coexpression,1585;Enrichr Queries,221;GTEx Coexpression,474	IFITM3,DRC7,JUN,AUTS2,CCDC158,CCDC136,MOCOS,LEF1,TTC21A,MSMO1,ABCA13,ZFP36L1,TLR1,MEX3B,KYNU,ID3,IL7R,LDLR,CARD11
846	ZNF431	760.3	ARCHS4 Coexpression,702;Enrichr Queries,1372;GTEx Coexpression,207	ANXA1,KCNB1,PDE4C,TBX6,RASGRP3,ENDOU,ABLIM1,LY6D,PTGES3L,CPNE3,EPS8L2,N4BP3,EPHA2,RALGPS2
847	RBPJL	764	ARCHS4 Coexpression,1416;Enrichr Queries,87;GTEx Coexpression,789	NGFR,JUN,EGR3,COL27A1,SDC4,MOCOS,LEF1,SYVN1,JAKMIP1,SORCS2,ZFP36L1,COL1A1,EPB41L4B,NR4A1,ARL5C,COL2A1,IRF4,ID3,HMGCS2,BCAT1,EPHA2
848	SETBP1	764.3	ARCHS4 Coexpression,297;Enrichr Queries,853;GTEx Coexpression,1143	GPSM1,JUN,AUTS2,MCAM,AMIGO2,SLCO5A1,AFF3,MTSS1,AFF2,SOCS2,ABLIM1,DACH1,MAP6,HIVEP2,SOX5
849	ZNF711	764.7	ARCHS4 Coexpression,1046;Enrichr Queries,551;GTEx Coexpression,697	JUN,EGR3,ANXA1,AUTS2,CCDC158,LEF1,CACNA1B,TEX15,AFF3,MEX3B,NR6A1,DACH1,ID3,PROM1,BCAT1,CD200
850	CTCF	765	Literature ChIP-seq,130;ARCHS4 Coexpression,1492;ENCODE ChIP-seq,15;Enrichr Queries,1322;ReMap ChIP-seq,105;GTEx Coexpression,1526	FCMR,MCTP1,GDA,ARHGAP5,GIMAP8,IL27RA,ENDOU,TRIM7,ARL5C,BCL7A,NNT,CEP170B,CPNE3,TEKT5,RALGPS2,MYLIP,DUSP2,COL27A1,PDE4C,ZFP2,SPNS2,SLC30A4,ISLR2,LIG4,DNAJB14,PAX5,ATP1B1,SORCS2,CHIT1,TLR1,MMP14,KIFC2,IRF4,TRAF5,PTGES3L,RHOU,DENND6B,GLCCI1,WDFY2,PAFAH1B3,AHDC1,SDC4,RRAD,AMIGO2,GLIS3,RASAL1,ITPR3,CXXC5,UACA,IGSF9,CNN3,S1PR1,IGF2BP3,HIVEP2,GDF11,JUN,EGR3,CD72,POLM,MCAM,TBX6,MAPK12,HS3ST1,COL1A1,NR4A1…
851	FOXM1	765.3	Literature ChIP-seq,37;ARCHS4 Coexpression,1531;ENCODE ChIP-seq,53;Enrichr Queries,1399;ReMap ChIP-seq,117;GTEx Coexpression,1455	GALNT12,OLFML2B,CD83,LAMC1,ARHGAP5,AFF3,CELSR2,AFF2,UCHL1,TRIM7,BCL7A,KYNU,NAMPT,CCR7,CPNE3,IL12A,RAG2,PDE8A,RALGPS2,ANXA1,TGIF2,RHOH,LIG4,COL2A1,IRF4,BANK1,B3GNT5,GLCCI1,STX1A,CARD11,EPHA2,SDC4,AMIGO2,RSPH9,CXXC5,UACA,ZFP36L1,ARNTL,BEGAIN,RASGRP3,DPP4,SOCS2,CD79A,NT5E,ABLIM1,TESPA1,IGF2BP3,HES1,EPS8L2,PROM1,N4BP3,LDLR,CD74,EGR3,LAMB3,AUTS2,MTERF2,SYVN1,FMO5,COL1A1,TJP1,BFSP2,UBXN11,CLCF1,SLCO4C1…
852	PRDM12	765.7	ARCHS4 Coexpression,161;Enrichr Queries,1118;GTEx Coexpression,1018	NGFR,GDF11,EGR3,AUTS2,CACNA1B,ISLR2,CACNA1E,IL27RA,UCHL1,ADAMTS14,COL2A1,TRIM7,DDAH2,CDIP1,MAP6,CCR10
853	ZNF800	765.7	ARCHS4 Coexpression,324;Enrichr Queries,1232;GTEx Coexpression,741	JUN,CEP85L,LY75,RHOH,DNAJB14,ARHGAP5,RASGRP1,GPR174,NAMPT,CDIP1,MAP6,CPNE3,APBB1,WDFY2,IL7R
854	SKI	766	ARCHS4 Coexpression,526;GTEx Coexpression,1006	CBX7,ABLIM1,COL27A1,MYO1C,KIFC2,CEP170B,SHISA8,MLLT6
855	DUXA	766.3	ARCHS4 Coexpression,1603;Enrichr Queries,260;GTEx Coexpression,436	MYLIP,JUN,OLFML2B,EGR3,MCAM,AMIGO2,PDE4C,LEF1,CACNA1B,SYT15,PAX5,SPIB,COL1A1,NLRP12,PXDC1,IGF2BP3,MS4A1,SOX5
856	ZNF75D	766.7	ARCHS4 Coexpression,448;Enrichr Queries,1105;GTEx Coexpression,747	JUN,ANXA1,POLM,SYVN1,IFI44,ACSF2,FOXO1,GIMAP8,MLLT6,SOCS2,TLR1,NAMPT,ID3,IL7R,METTL17,MEGF9
857	ZNF672	767	ARCHS4 Coexpression,1259;Enrichr Queries,723;GTEx Coexpression,319	IFITM3,CD74,JUN,ANXA1,CHCHD10,IFI44,SLCO5A1,GLRX,CXXC5,ZFP36L1,SNN,CMYA5,PTGES3L,ID3,SMTNL2,SLC27A3,LDLR,SLC29A2
858	IRX3	767.3	ARCHS4 Coexpression,624;Enrichr Queries,603;GTEx Coexpression,1075	IFITM3,JUN,EGR3,ANXA1,LEF1,ATP1B1,RAPGEFL1,ZFP36L1,XKRX,COL1A1,SOCS2,VANGL2,MYO1C,KIFC2,DCDC2B,CEP170B,ID3,RHOU,EPS8L2
859	MYT1L	768.7	ARCHS4 Coexpression,591;Enrichr Queries,615;GTEx Coexpression,1100	CAMK2B,AUTS2,KCNB1,CACNA1B,JAKMIP1,ARHGAP5,ATP1B1,AFF3,CACNA1E,HIVEP2,APBB1,SOX5,RAPGEF4
860	SETDB1	769.3	Literature ChIP-seq,68;ARCHS4 Coexpression,1517;ENCODE ChIP-seq,113;Enrichr Queries,1283;ReMap ChIP-seq,277;GTEx Coexpression,1358	IFITM3,OSCP1,ACVRL1,ZCCHC18,CELSR2,FCRLA,TRIM7,ARL5C,BCL7A,TMEM108,RALGPS2,ZFP2,GFRA1,MTSS1,SAPCD1,CDIP1,ACOT1,KCNQ5,RHOU,SLC25A53,AHDC1,CHST3,SLC29A2,SDC4,RRAD,CEP85L,GLRX,ABHD5,CRIP3,KRBA1,RASGRP1,FAM129C,IGSF9,ZFP36L1,MLLT6,SOCS2,ABLIM1,HES1,LDLR,GDF11,CBX7,JUN,POLM,MCAM,TBX6,PARP12,CD2,COL1A1,MAPK11,MYO1E,NR6A1,MYO1C,GPAM,ZGLP1,CLCF1,SLCO4C1,ID3,MEGF9
861	DACH2	769.7	ARCHS4 Coexpression,477;Enrichr Queries,1087;GTEx Coexpression,745	PRKCG,CAMK2B,CACNA1B,FMN2,JAKMIP1,CACNA1E,AFF2,UCHL1,DACH1,MAP6,KCNQ5,CD200,RAPGEF4
862	DRGX	769.7	ARCHS4 Coexpression,640;Enrichr Queries,558;GTEx Coexpression,1111	CAMK2B,NGFR,EGR3,LEF1,CACNA1B,HEPACAM2,GFRA1,PAX5,FMN2,CACNA1E,BEGAIN,UCHL1,COL2A1,DACH1,TESPA1,P2RX3,STX1A,SOX5
863	ZNF562	770.3	ARCHS4 Coexpression,886;Enrichr Queries,1234;GTEx Coexpression,191	JUN,ANXA1,KCNB1,TBX6,ENDOU,ABLIM1,KYNU,NAMPT,LY6D,ID3,CPNE3,KLRD1,N4BP3,LDLR,S100A8,EPHA2
864	ZNF704	772	ARCHS4 Coexpression,639;Enrichr Queries,654;GTEx Coexpression,1023	CBX7,CPM,JUN,AUTS2,KCNB1,MCAM,ZFP2,LAMC1,AFF3,ARHGAP5,CELSR2,MTSS1,TJP1,ABLIM1,ID3,RHOU
865	GCM2	774	ARCHS4 Coexpression,736;Enrichr Queries,897;GTEx Coexpression,689	JUN,MYBPC2,EGR3,KLHL14,MOCOS,RASAL1,GFRA1,PAX5,FMN2,ATP1B1,PAX8,IRF4,PDE8A,CD200,LTF
866	HOXA1	774.3	ARCHS4 Coexpression,1438;Enrichr Queries,335;GTEx Coexpression,550	JUN,ANXA1,EGR3,LEF1,FOXO1,ZFP36L1,COL1A1,DPP4,ENDOU,NT5E,COL2A1,LY6D,ID3,CPNE3,BCAT1,EPHA2
867	ZNF93	775.3	ARCHS4 Coexpression,1088;Enrichr Queries,1153;GTEx Coexpression,85	JUN,AUTS2,LEF1,LY75,IFI44,PAX5,BFSP2,NR6A1,OAS2,IRF4,POU2AF1,BTLA,IL21R,SLAMF7,ID3,SLAMF6,CCR7,IL7R,BCAT1
868	HOXC4	775.7	ARCHS4 Coexpression,1452;Enrichr Queries,722;GTEx Coexpression,153	JUN,AUTS2,CLEC11A,LEF1,RRAS2,CHCHD10,LAMC1,AFF3,SORCS2,ZFP36L1,COL1A1,SOCS2,MYO1E,MMP14,NT5E,COL2A1,ID3,IGF2BP3
869	MSANTD3	777.5	ARCHS4 Coexpression,416;GTEx Coexpression,1139	NT5E,SNN,CPNE5,UBXN11,TNFAIP6,ZGLP1,RRAS2,MYZAP
870	PHOX2B	778.7	ARCHS4 Coexpression,111;Enrichr Queries,647;GTEx Coexpression,1578	GPSM1,NGFR,JUN,EGR3,AUTS2,LEF1,GFRA1,PAX5,CACNA1E,BEGAIN,COL1A1,UCHL1,DACH1,SBK1,BCL7A,P2RX3,TMEM108,ID3,MAP6,GLCCI1,SOX5
871	ZNF76	779.7	ARCHS4 Coexpression,1174;Enrichr Queries,727;GTEx Coexpression,438	CBX7,JUN,KLHL14,MTERF2,SYVN1,ITPR3,ARNTL,ZFP36L1,MLLT6,NR4A1,PAX8,UBXN11,ID3,LDLR,AHDC1,METTL17
872	FOXD4L4	780	ARCHS4 Coexpression,1214;GTEx Coexpression,346	CAMK2B,MAPK11,SBK1,GPAM,POLM,S1PR1,DTX1,VWA7
873	ZNF19	780.3	ARCHS4 Coexpression,856;Enrichr Queries,931;GTEx Coexpression,554	OSCP1,DRC7,JUN,AUTS2,KCNB1,CCDC158,PDE4C,CACNA1B,TTC21A,AFF3,CASC1,ZFP36L1,SOCS2,NR4A1,POU2AF1,ID3
874	ZSCAN26	780.5	ARCHS4 Coexpression,933;GTEx Coexpression,628	CBX7,MYO1C,MTERF2,ZFP2,ZCCHC18,APBB1,PAFAH1B3,CD200
875	ZNF703	781.7	ARCHS4 Coexpression,938;Enrichr Queries,569;GTEx Coexpression,838	JUN,EGR3,ANXA1,SDC4,CHCHD10,ATP1B1,CXXC5,CIART,ZFP36L1,COL1A1,NR4A1,TRIM7,MYO1C,CEP170B,ID3,SMTNL2,AHDC1,EPHA2
876	ZBTB3	782	ARCHS4 Coexpression,976;Enrichr Queries,343;GTEx Coexpression,1027	MYLIP,JUN,DUSP2,MOCOS,PDE4C,FOXO1,ARNTL,ZFP36L1,RASGRP3,TLR1,COL1A1,SOCS2,NR4A1,NLRP12,NR6A1,PTGES3L,ALPL,ID3,LDLR
877	DMRTB1	782.3	ARCHS4 Coexpression,1300;Enrichr Queries,171;GTEx Coexpression,876	NGFR,DRC7,JUN,CCDC158,CCDC136,LEF1,CACNA1B,TTC21A,GFRA1,PAX5,TEX15,SORCS2,CACNA1E,CASC1,COL1A1,CD2,COL2A1,DACH1,ALPL,RGS8,SOX5
878	CENPB	783	ARCHS4 Coexpression,1065;Enrichr Queries,644;GTEx Coexpression,640	IFITM3,GDF11,JUN,GAL3ST1,CNP,SDC4,CHCHD10,LAMC1,ATP1B1,ZFP36L1,MYO1C,CARNS1,CEP170B,ID3,LDLR,S100A9
879	NKX61	783.5	ARCHS4 Coexpression,165;GTEx Coexpression,1402	JUN,VANGL2,DACH1,AUTS2,KCNB1,HEPACAM2,GLIS3,MAP6,HES1,FMN2,STX1A
880	HOXC5	784	ARCHS4 Coexpression,995;Enrichr Queries,910;GTEx Coexpression,447	NGFR,JUN,EGR3,LEF1,CHCHD10,LAMC1,UACA,SORCS2,MAPK12,COL1A1,EHD2,MMP14,MYO1C,COL2A1,ID3
881	ZNF655	784.3	ARCHS4 Coexpression,138;Enrichr Queries,1029;GTEx Coexpression,1186	GALNT12,JUN,FCMR,CIITA,ANXA1,RHOH,RASGRP1,ZFP36L1,MLLT6,NT5E,KYNU,NAMPT,TRAF5,ID3,PTPRCAP,BCAT1,IL7R,CARD11,METTL17
882	HMG20B	784.3	ARCHS4 Coexpression,1230;Enrichr Queries,734;GTEx Coexpression,389	CAMK2B,IFITM3,JUN,CACNA1B,GLRX,ATP1B1,CXXC5,ZFP36L1,SOCS2,SNN,SBK1,MYO1C,CEP170B,CDIP1,ID3,LDLR,S100A9
883	ZC3H8	785	ARCHS4 Coexpression,1604;Enrichr Queries,1193;ReMap ChIP-seq,202;GTEx Coexpression,141	CAMK2B,SDC4,CACNA1B,CXCR5,ZFP36L1,SOCS2,NT5E,TRIM7,ARL5C,BCL7A,MGAT5,DCDC2B,GDF11,JUN,PDE4C,TBX6,MAPK12,ELL3,CHIT1,COL1A1,EHD2,SBK1,MYO1C,VANGL2,NR6A1,DDAH2,CLCF1,ID3,VWA7,EPHA2
884	HSFY1	786	ARCHS4 Coexpression,1206;GTEx Coexpression,366	CERS4,ANXA1,CRISP3,CCDC136,RASAL1,TEKT5,ATP1B1,PAFAH1B3
885	HOXC12	786.7	ARCHS4 Coexpression,1176;Enrichr Queries,756;GTEx Coexpression,428	EGR3,TRAF3IP2,KCNB1,LEF1,PAX5,JAKMIP1,RAPGEFL1,ELL3,XKRX,COL1A1,SOCS2,MMP14,COL2A1,MYO1C,P2RX3,SAPCD1,STAC2
886	ZNF281	787.7	ARCHS4 Coexpression,576;Enrichr Queries,935;GTEx Coexpression,852	HS3ST3B1,JUN,ANXA1,RRAS2,LAMC1,ATP1B1,ZFP36L1,MLLT6,TLR1,NR6A1,CPD,NAMPT,ID3,IGF2BP3,BCAT1,LDLR
887	CAMTA1	788	ARCHS4 Coexpression,537;Enrichr Queries,963;GTEx Coexpression,864	CAMK2B,JUN,AUTS2,CPNE5,KCNB1,CACNA1B,ATP1B1,AFF3,FOXO1,ZFP36L1,SNN,CDIP1,ID3,APBB1,SOX5,RAPGEF4
888	TSHZ3	788	ARCHS4 Coexpression,451;Enrichr Queries,775;GTEx Coexpression,1138	JUN,OLFML2B,AUTS2,LAMC1,AFF3,COL1A1,EHD2,MMP14,DDAH2,ID3,PXDC1,HIVEP2,BCAT1,SOX5
889	ISX	789.7	ARCHS4 Coexpression,396;Enrichr Queries,748;GTEx Coexpression,1225	GALNT12,CPM,JUN,ANXA1,AUTS2,LAMB3,GDA,LEF1,HEPACAM2,PAX5,RAPGEFL1,JCHAIN,DPP4,EPB41L4B,EPS8L2,HMGCS2
890	ZNF665	789.7	ARCHS4 Coexpression,911;Enrichr Queries,340;GTEx Coexpression,1118	IFITM3,JUN,ANXA1,MCAM,PDE4C,GLRX,LAMC1,ATP1B1,CNN3,RASGRP3,COL1A1,SOCS2,EHD2,NR4A1,NT5E,ABLIM1,PTGES3L,ID3
891	PHF20	791	ARCHS4 Coexpression,825;Enrichr Queries,1178;GTEx Coexpression,370	CHRNB1,JUN,MYBPC2,LAMC1,ATP1B1,MAPK12,MTSS1,FOXO1,NR6A1,MYO1C,CMYA5,CEP170B,SCN4A,SMTNL2,LDLR
892	ZMAT4	792.3	ARCHS4 Coexpression,769;Enrichr Queries,1024;GTEx Coexpression,584	PPP1R16B,CAMK2B,AUTS2,KCNB1,JAKMIP1,CACNA1E,SORCS2,RASGRP1,UCHL1,TESPA1,CDIP1,MAP6,KCNQ5,SOX5
893	EVX1	793.7	ARCHS4 Coexpression,945;Enrichr Queries,995;GTEx Coexpression,441	NGFR,EGR3,WHRN,SLC30A4,LEF1,PAX5,CACNA1E,ACSF2,IGSF9,SOCS2,DPP4,MEX3B,COL2A1,TEKT5,LDLR
894	DMRTC2	794	ARCHS4 Coexpression,1456;Enrichr Queries,311;GTEx Coexpression,615	RTP4,DRC7,CCDC158,CCDC136,MOCOS,LEF1,GLIS3,TTC21A,PAX5,TEX15,CACNA1E,COL1A1,MEX3B,COL2A1,PAX8,OAS3,ALPL,S100A9,S100A8
895	ZSCAN16	795.7	ARCHS4 Coexpression,677;Enrichr Queries,410;GTEx Coexpression,1300	MYLIP,JUN,TGIF2,LEF1,IFI44,LAMC1,ATP1B1,FOXO1,TLR1,SOCS2,NLRP12,ABLIM1,MYO1C,DDAH2,CEP170B,ID3,RHOU,PAFAH1B3
896	CEBPZ	796.2	ARCHS4 Coexpression,758;ENCODE ChIP-seq,77;Enrichr Queries,1392;ReMap ChIP-seq,290;GTEx Coexpression,1464	CD74,DUSP2,JUN,POLM,SYVN1,RRAS2,MSMO1,DLL1,FAM129C,MMP11,ADAMTS14,NR6A1,GPAM,CD19,CCR7,STRN,IGF2BP3,GLCCI1,HMGCS2,SMTNL2,BCAT1
897	DMRT2	797	ARCHS4 Coexpression,359;Enrichr Queries,826;GTEx Coexpression,1206	SLC12A3,CPM,SRPK3,EGR3,ANXA1,MYBPC2,CNP,LEF1,GFRA1,COL1A1,SOCS2,NR4A1,CARNS1,SCN4A,SMTNL2,SOX5
898	ZFP69	797.5	ARCHS4 Coexpression,475;GTEx Coexpression,1120	IGF2BP3,KCNQ5,CCR7,GLCCI1,PROM1,ZMPSTE24,IL27RA
899	MESP2	798.3	ARCHS4 Coexpression,1363;Enrichr Queries,495;GTEx Coexpression,537	PRKCG,NGFR,JUN,EGR3,LAMB3,LEF1,PDE4C,FMN2,JAKMIP1,ZFP36L1,NR4A1,UCHL1,COL2A1,BLNK,ID3,ALPL,PAFAH1B3,EPHA2
900	ZNF169	798.7	ARCHS4 Coexpression,1015;Enrichr Queries,548;GTEx Coexpression,833	CBX7,JUN,DNAH1,CD83,MTERF2,PDE4C,DNAJB14,ZCCHC18,ARNTL,ZFP36L1,RASGRP3,NT5E,ABLIM1,TRAF5,PTGES3L,ID3,GLCCI1,CD22
901	ZZZ3	799.4	ARCHS4 Coexpression,1315;ENCODE ChIP-seq,83;Enrichr Queries,1334;ReMap ChIP-seq,110;GTEx Coexpression,1155	STARD4,JUN,TMEM255A,GIMAP1,SYVN1,LAMC1,ARHGAP5,BEGAIN,ZFP36L1,ZMPSTE24,FCRLA,MMP14,LTA,LTB
902	TIGD1	799.5	ARCHS4 Coexpression,864;GTEx Coexpression,735	EHD2,MYO1C,ZGLP1,KCNB1,KYNU,KLRD1,CD22
903	ANKZF1	800.3	ARCHS4 Coexpression,326;Enrichr Queries,1180;GTEx Coexpression,895	BLK,CBX7,JUN,FCMR,POLM,FAM129C,ZFP36L1,MLLT6,ABLIM1,NLRP12,NAMPT,NEIL1,IL7R,LDLR,CARD11,METTL17
904	ZNF707	800.3	ARCHS4 Coexpression,605;Enrichr Queries,866;GTEx Coexpression,930	JUN,PDE4C,PARP12,MTSS1,FAM129C,RASGRP3,SOCS2,NR4A1,NLRP12,NR6A1,KIFC2,PTGES3L,ID3,EPS8L2,GPR18,RALGPS2,EPHA2
905	ZNF335	801	ARCHS4 Coexpression,696;Enrichr Queries,1340;ReMap ChIP-seq,37;GTEx Coexpression,1131	JUN,BFSP2,POLM,WHRN,ITPR3,CARD11,METTL17,SLC29A2,ZFP36L1,MLLT6
906	ZSCAN25	801	ARCHS4 Coexpression,379;GTEx Coexpression,1223	GDF11,MYO1C,LEF1,IL21R,CDIP1,RHOH,IL7R,RASGRP1,FAM129C
907	PAX4	801.7	ARCHS4 Coexpression,432;Enrichr Queries,1137;GTEx Coexpression,836	GALNT12,KCNB1,CCDC158,PDE4C,HEPACAM2,PAX5,TNFRSF13C,CACNA1E,JCHAIN,CNN3,BFSP2,PTGES3L,CCR7,HMGCS2,SOX5
908	FERD3L	802.3	ARCHS4 Coexpression,594;Enrichr Queries,889;GTEx Coexpression,924	EGR3,AUTS2,CLEC11A,MOCOS,GFRA1,SLCO5A1,FMN2,PAX5,CACNA1E,MMP14,NT5E,PAX8,IRF4,MAP6,HES1
909	POU5F2	802.5	ARCHS4 Coexpression,890;GTEx Coexpression,715	DRC7,KCNB1,CCDC158,CCDC136,KYNU,TTC21A,KLRD1
910	PRR12	803	ARCHS4 Coexpression,701;Enrichr Queries,730;GTEx Coexpression,978	JUN,VANGL2,SBK1,AUTS2,KIFC2,CEP170B,ITPR3,CXXC5,CELSR2,AHDC1,ZFP36L1,MLLT6
911	ZNF132	804.3	ARCHS4 Coexpression,265;Enrichr Queries,618;GTEx Coexpression,1530	HS3ST3B1,CHRNB1,JUN,EGR3,AUTS2,ZFP2,MOCOS,LEF1,FMN2,AFF3,GIMAP6,ZFP36L1,XKRX,SCML4,DCDC2B,ID3,CCR7,BCAT1,SOX5
912	FOXJ3	804.7	ARCHS4 Coexpression,988;Enrichr Queries,1149;GTEx Coexpression,277	JUN,MYBPC2,ATP1B1,UACA,FOXO1,MAPK12,ZFP36L1,MLLT6,TJP1,SOCS2,CMYA5,SCN4A,STRN,HIVEP2,SMTNL2
913	ZFP28	805.3	ARCHS4 Coexpression,647;Enrichr Queries,484;GTEx Coexpression,1285	JUN,MCAM,ZFP2,ZCCHC18,FMN2,MTSS1,CNN3,ZFP36L1,SOCS2,NR4A1,NT5E,UCHL1,S1PR1,ID3,MAP6,KCNQ5,APBB1,BCAT1,RGS8
914	TCF20	805.7	ARCHS4 Coexpression,778;Enrichr Queries,1074;GTEx Coexpression,565	JUN,AUTS2,ITPR3,RAPGEFL1,ELL3,ZFP36L1,MLLT6,TJP1,ABLIM1,MGAT5,LY6D,STRN,HIVEP2,N4BP3,AHDC1,RALGPS2
915	KMT2A	806.7	ARCHS4 Coexpression,786;ReMap ChIP-seq,89;GTEx Coexpression,1545	BLK,TRAF3IP2,LEF1,ARHGAP5,FOXO1,ZFP36L1,MLLT6,SOCS2,SCML4,BCL7A,NNT,MGAT5,IGF2BP3,HIVEP2,PROM1,RAG2,AUTS2,KCNB1,RHOH,DNAJB14,PAX5,IRF4,ID3,KCNQ5,BCAT1,OTUD1,GPR18,MEGF9
916	ZNF513	806.7	ARCHS4 Coexpression,604;Enrichr Queries,679;GTEx Coexpression,1137	GPSM1,CBX7,JUN,CCDC136,TTC21A,LAMC1,FOXO1,IGSF9,ZFP36L1,SNN,MEX3B,NR6A1,SBK1,KIFC2,POU2AF1,ID3,TEKT5
917	HOXC8	807	ARCHS4 Coexpression,994;Enrichr Queries,1115;GTEx Coexpression,312	JUN,ANXA1,CLEC11A,LEF1,RRAS2,LAMC1,RASGRP3,COL1A1,EHD2,NT5E,COL2A1,MYO1C,ID3,IGF2BP3
918	SNAPC4	807.3	ARCHS4 Coexpression,1014;Enrichr Queries,929;ReMap ChIP-seq,245;GTEx Coexpression,1041	GPSM1,DRC7,ITPR3,LAMC1,RAPGEFL1,FOXO1,JCHAIN,MLLT6,CEP170B,HIVEP2,RAG2,SNX8,FCRL1,PPP1R16B,CBX7,PLA2G2D,JUN,CD72,CCDC136,TTC21A,IFI44,NR6A1,IRF4,ID3,RHOU,PAFAH1B3,OTUD1,CD22
919	ZNF662	808	ARCHS4 Coexpression,1329;Enrichr Queries,84;GTEx Coexpression,1011	JUN,EGR3,ANXA1,AUTS2,MTERF2,AMIGO2,PDE4C,GFRA1,AFF3,CNN3,COL1A1,SOCS2,ABLIM1,VANGL2,KCNQ5,RHOU,IL7R,METTL17,RAPGEF4,LTF
920	HIF3A	808.3	ARCHS4 Coexpression,1276;Enrichr Queries,440;GTEx Coexpression,709	CBX7,CPM,JUN,SDC4,MCAM,AFF3,FOXO1,HS3ST1,ZFP36L1,COL1A1,EHD2,NR4A1,MYO1C,COL2A1,SCML4,ID3,HMGCS2,PAFAH1B3
921	ZNF66	810	ARCHS4 Coexpression,1562;GTEx Coexpression,58	CD40,TGIF2,LY75,PAX5,MCOLN2,FCRLA,BFSP2,OAS2,IRF4,POU2AF1,BTLA,IL21R,SLAMF7,CD22
922	NFATC4	810.3	ARCHS4 Coexpression,340;Enrichr Queries,713;GTEx Coexpression,1378	GPSM1,JUN,MCAM,LAMC1,ZFP36L1,COL1A1,SOCS2,EHD2,NR4A1,MMP14,MYO1C,ID3,CHST3
923	SIM1	810.3	ARCHS4 Coexpression,1485;Enrichr Queries,790;GTEx Coexpression,156	CPM,CLEC11A,GLIS3,HEPACAM2,RRAS2,GFRA1,LAMC1,PAX5,COL1A1,DPP4,MMP14,NT5E,DACH1,IGF2BP3,KCNQ5,PROM1,SOX5
924	VSX1	811	ARCHS4 Coexpression,1486;Enrichr Queries,409;GTEx Coexpression,538	CAMK2B,EGR3,KCNB1,MOCOS,LEF1,PDE4C,CACNA1B,GFRA1,FMN2,PAX5,SHISA8,CACNA1E,ABLIM1,SBK1,COL2A1,PAX8,IRF4
925	SOX14	812	ARCHS4 Coexpression,587;Enrichr Queries,1099;GTEx Coexpression,750	EGR3,TMEM255A,CCDC136,SLC30A4,MOCOS,LEF1,PAX5,CACNA1E,UCHL1,COL2A1,DACH1,SBK1,CD200
926	ZNF728	812	ARCHS4 Coexpression,1126;GTEx Coexpression,498	TJP1,MEX3B,CCDC158,CCDC136,TTC21A,TEX15
927	NFYB	812.6	ARCHS4 Coexpression,1146;ENCODE ChIP-seq,64;Enrichr Queries,955;ReMap ChIP-seq,294;GTEx Coexpression,1604	OSCP1,CD40,MSMO1,GLRX,ABHD5,JAKMIP1,ZFP36L1,SOCS2,FCRLA,CD79A,KYNU,BLNK,SLAMF7,CPNE3,PXDC1,HIVEP2,N4BP3,SNX8,CD74,JUN,ANXA1,KCNB1,MTERF2,SPNS2,SYVN1,ATP1B1,ELL3,NR4A1,MYO1E,NR6A1,GPAM,SLCO4C1,ID3,SLC25A53,BCAT1,PAFAH1B3,CD22
928	HOXA4	812.7	ARCHS4 Coexpression,761;Enrichr Queries,524;GTEx Coexpression,1153	NGFR,JUN,EGR3,ANXA1,LEF1,CHCHD10,GFRA1,FOXO1,MAPK12,COL1A1,DPP4,SOCS2,EHD2,MYO1C,ID3,IL12A,SMTNL2
929	DLX3	813.3	ARCHS4 Coexpression,1189;Enrichr Queries,711;GTEx Coexpression,540	NGFR,JUN,DUSP2,EGR3,LEF1,RAPGEFL1,ELL3,XKRX,COL1A1,NR4A1,ENDOU,VANGL2,COL2A1,SAPCD1,ID3,ALPL,EPS8L2
930	KLF1	813.4	Literature ChIP-seq,128;ARCHS4 Coexpression,1244;Enrichr Queries,984;ReMap ChIP-seq,191;GTEx Coexpression,1520	IFITM3,RRAD,LEF1,ABHD5,CXXC5,ZFP36L1,CD79A,TRIM7,CARNS1,ACP5,TEKT5,N4BP3,CCR10,HS3ST3B1,CD74,MYLIP,CBX7,JUN,AUTS2,SYVN1,DNAJB14,TBX6,MTSS1,MYL4,TLR1,NR4A1,MYO1C,KIFC2,P2RX3,ZGLP1,SAPCD1,CLCF1,PTPRCAP,GRAP,SLC27A3,BCAT1,PAFAH1B3,S100A9,STX1A,EMID1,S100A8,LTF
931	TBX10	813.7	ARCHS4 Coexpression,764;Enrichr Queries,330;GTEx Coexpression,1347	NGFR,LAMB3,MOCOS,HEPACAM2,RASAL1,RAPGEFL1,COL1A1,DPP4,NR4A1,EPB41L4B,COL2A1,CLCF1,OAS3,ALPL,RHOU,EPS8L2,HMGCS2,EPHA2
932	ZIK1	813.7	ARCHS4 Coexpression,525;Enrichr Queries,675;GTEx Coexpression,1241	JUN,ITPR3,SHISA8,ZFP36L1,SOCS2,NR4A1,ABLIM1,UCHL1,NR6A1,MYO1C,ID3,IGF2BP3,PROM1,BCAT1,PAFAH1B3,CD200
933	ZXDA	813.7	ARCHS4 Coexpression,140;Enrichr Queries,824;GTEx Coexpression,1477	PPP1R16B,JUN,FCMR,ANXA1,CEP85L,RHOH,RASGRP1,FOXO1,ZFP36L1,AFF2,MLLT6,NT5E,S1PR1,STRN,HIVEP2,OTUD1,CARD11,SOX5
934	FOXK1	813.8	ARCHS4 Coexpression,1013;Enrichr Queries,874;ReMap ChIP-seq,291;GTEx Coexpression,1077	JUN,AUTS2,WHRN,MTERF2,ITPR3,CASC1,FOXO1,ZMPSTE24,ZFP36L1,MLLT6,NR4A1,ABLIM1,TRIM7,CEP170B,MAP6,HES1,HIVEP2,SMTNL2,OTUD1,STX1A,AHDC1,VWA7,EPHA2
935	ARHGAP35	814.5	ARCHS4 Coexpression,686;GTEx Coexpression,943	OSCP1,MYO1C,CCDC158,CCDC136,CEP170B,LAMC1,CELSR2
936	ZNF235	815	ARCHS4 Coexpression,1027;Enrichr Queries,381;GTEx Coexpression,1037	MYLIP,JUN,IFI44,PAX5,AFF3,RASGRP1,MTSS1,DPP4,SOCS2,NR4A1,NT5E,ABLIM1,MYO1C,BCL7A,BTLA,CEP170B,ID3,CCR10
937	MLXIPL	816	ARCHS4 Coexpression,802;Enrichr Queries,137;GTEx Coexpression,1509	IFITM3,CAMK2B,CD74,JUN,ORM1,COL27A1,SDC4,CHCHD10,ATP1B1,FMO5,COL1A1,DPP4,SOCS2,NR4A1,GPAM,ID3,ALPL,RHOU,HMGCS2
938	ZNF354B	816.7	ARCHS4 Coexpression,578;Enrichr Queries,661;GTEx Coexpression,1211	STARD4,JUN,CD83,KCNB1,IFI44,ARHGAP5,COL1A1,SOCS2,NR4A1,MYO1C,ID3,STRN,HIVEP2,BCAT1,METTL17,EPHA2,RAPGEF4
939	RAX	816.7	ARCHS4 Coexpression,680;Enrichr Queries,758;GTEx Coexpression,1012	NGFR,GDF11,EGR3,MOCOS,LEF1,BTNL2,PAX5,ABCA13,CACNA1E,SORCS2,COL2A1,NR6A1,DACH1,PAX8,IRF4,ID3
940	FOXJ2	816.8	ARCHS4 Coexpression,1403;Enrichr Queries,284;ReMap ChIP-seq,59;GTEx Coexpression,1521	DRC7,GAL3ST1,CPNE5,SDC4,CEP85L,ITPR3,LAMC1,CASC1,IGSF9,FOXO1,IL27RA,ARNTL,ZFP36L1,CIART,MLLT6,ABLIM1,MGAT5,SLAMF9,SLAMF6,HES1,HIVEP2,LDLR,PRKCG,CBX7,JUN,ANXA1,WHRN,BTNL2,ATP1B1,COLQ,NR4A1,UBXN11,IRF4,TRAF5,ID3,WDFY2,S100A9,AHDC1,CHST3
941	ZNF676	817	ARCHS4 Coexpression,844;Enrichr Queries,1285;GTEx Coexpression,322	KLHL14,GLIS3,FMN2,TEX15,RASGRP1,COL1A1,TJP1,SERTAD4,DACH1,PAX8,SLCO4C1,ID3,PAFAH1B3
942	CREB3	817.5	ARCHS4 Coexpression,1463;Enrichr Queries,662;ReMap ChIP-seq,61;GTEx Coexpression,1084	OSCP1,IFITM3,GALNT12,DRC7,CPNE5,SDC4,TNFAIP6,RSPH9,GLRX,ABHD5,CXXC5,IL27RA,ZFP36L1,SOCS2,ADAMTS14,MAP6,ACP5,SLAMF6,HES1,N4BP3,JUN,CD72,ANXA1,LAMB3,WHRN,CLEC11A,RHOH,ATP1B1,ACSF2,MYL4,NR4A1,UBXN11,DDAH2,SAPCD1,CLCF1,ID3,CD22,LTF,SHANK1
943	MSANTD4	818.5	ARCHS4 Coexpression,990;GTEx Coexpression,647	GDF11,LIG4,MSMO1,FMN2,APBB1,CD200
944	ESX1	818.7	ARCHS4 Coexpression,1313;Enrichr Queries,636;GTEx Coexpression,507	JUN,EGR3,CCDC158,MOCOS,LEF1,GLIS3,TTC21A,ISLR2,TEX15,HS3ST1,AFF2,MEX3B,NR6A1,COL2A1,PROM1
945	ZNF302	819.3	ARCHS4 Coexpression,500;Enrichr Queries,926;GTEx Coexpression,1032	MYLIP,GDF11,JUN,ANXA1,MTERF2,ZFP2,ABHD5,ARHGAP5,HS3ST1,ABLIM1,UCHL1,SBK1,NAMPT,ID3,MAP6,IGF2BP3,AHDC1
946	ZNF449	819.7	ARCHS4 Coexpression,1020;Enrichr Queries,1063;GTEx Coexpression,376	JUN,ANXA1,IFI44,MSMO1,LAMC1,CELSR2,UACA,ZFP36L1,ZMPSTE24,EHD2,MYO1C,SERTAD4,TRAF5,PAFAH1B3
947	ZNF311	820.7	ARCHS4 Coexpression,1026;Enrichr Queries,993;GTEx Coexpression,443	CD74,JUN,MOCOS,IFI44,LAMC1,SOCS2,EHD2,MMP14,NT5E,SNN,ABLIM1,NR6A1,ARL5C,DDAH2
948	HDX	821	ARCHS4 Coexpression,1040;Enrichr Queries,494;GTEx Coexpression,929	RTP4,STARD4,JUN,EGR3,MCAM,AMIGO2,GLIS3,IFI44,MSMO1,DDX60,RASGRP3,AFF2,MLLT6,OAS2,OAS3,PXDC1,HIVEP2
949	SKOR2	821	ARCHS4 Coexpression,575;GTEx Coexpression,1067	GPSM1,SBK1,AUTS2,CACNA1B,RGS8,KRBA1,SHISA8
950	ZNF354C	822	ARCHS4 Coexpression,874;Enrichr Queries,596;GTEx Coexpression,996	JUN,ANXA1,AUTS2,ZFP2,MOCOS,LEF1,GFRA1,LAMC1,AFF3,ARHGAP5,COL1A1,SOCS2,EHD2,NT5E,UCHL1,SOX5
951	ZNF276	823.3	ARCHS4 Coexpression,1143;Enrichr Queries,985;GTEx Coexpression,342	JUN,POLM,ITPR3,ZFP36L1,MLLT6,CD2,NR4A1,SCML4,KIFC2,ID3,KLRD1,PTPRCAP,LTB,LDLR,CARD11
952	GZF1	823.7	ARCHS4 Coexpression,1470;Enrichr Queries,285;GTEx Coexpression,716	JUN,EGR3,SDC4,FCRL6,ATP1B1,COLQ,MTSS1,FOXO1,ARNTL,ZFP36L1,SOCS2,NR4A1,MGAT5,NAMPT,ID3,KLRD1,HIVEP2,LDLR,GPR18
953	E2F4	824.5	Literature ChIP-seq,138;ARCHS4 Coexpression,1521;ENCODE ChIP-seq,98;Enrichr Queries,1367;ReMap ChIP-seq,234;GTEx Coexpression,1589	IFITM3,CD40,CIITA,OLFML2B,LAMC1,CASC1,TRIM7,BCL7A,BLNK,PDE8A,RALGPS2,HS3ST3B1,CR2,TTC21A,ISLR2,LIG4,DNAJB14,ATP1B1,KIFC2,OAS3,SNORD47,PPP1R42,RHOU,GLCCI1,WDFY2,SLC27A3,PAFAH1B3,AHDC1,SDC4,GLRX,CXXC5,RASGRP1,CACNA1E,UACA,FOXO1,MLLT6,ARNTL,CNN3,ZFP36L1,SOCS2,STAMBPL1,CARNS1,S1PR1,MAP6,HES1,JUN,CD72,MTERF2,MCAM,SYVN1,SYT15,TBX6,MAPK12,ELL3,MAPK11,EHD2,MYO1E,MEX3B,SBK1,MYO1C,GPAM,UBXN11,ZGLP1,CLCF1,P…
954	SPZ1	825.5	ARCHS4 Coexpression,747;GTEx Coexpression,904	MEX3B,CCDC158,CCDC136,TEKT5,IGSF9
955	TBPL2	826	ARCHS4 Coexpression,848;GTEx Coexpression,804	SNN,SAPCD1,SLCO4C1,PTGES3L,RAPGEFL1,IGSF9,ELL3
956	ZBTB33	827	ARCHS4 Coexpression,1391;ENCODE ChIP-seq,106;Enrichr Queries,1201;ReMap ChIP-seq,227;GTEx Coexpression,1210	IFITM3,FCMR,CNP,RSPH9,ARHGAP5,RAPGEFL1,FOXO1,ZFP36L1,MLLT6,CD79A,TRIM7,CCL3,CCR7,HES1,CPNE3,CCR10,CD74,CHRNB1,JUN,DUSP2,TMEM255A,MAPK12,MAPK11,VANGL2,DDAH2,IRF4,CLCF1,PPP1R42,STRN,STX1A
957	FOXN3	827.3	ARCHS4 Coexpression,292;Enrichr Queries,728;GTEx Coexpression,1462	JUN,CIITA,MYBPC2,AUTS2,LAMC1,AFF3,MTSS1,FOXO1,ZFP36L1,MLLT6,ABLIM1,UBXN11,CMYA5,ID3,STRN,SCN4A,HIVEP2,SMTNL2
958	ZNF157	828.3	ARCHS4 Coexpression,944;Enrichr Queries,1158;GTEx Coexpression,383	CAMK2B,PDE4C,CACNA1B,IFI44,TEX15,SHISA8,CACNA1E,RASGRP3,ABLIM1,IRF4,PTGES3L,DENND6B,APBB1,PROM1
959	ZNF25	828.7	ARCHS4 Coexpression,767;Enrichr Queries,659;GTEx Coexpression,1060	CAMK2B,CBX7,JUN,ANXA1,IFI44,ZCCHC18,ZFP36L1,COL1A1,SOCS2,UCHL1,SERTAD4,S1PR1,ID3,APBB1,HIVEP2,RAPGEF4
960	FOXF1	829	ARCHS4 Coexpression,174;Enrichr Queries,813;GTEx Coexpression,1500	IFITM3,ACVRL1,GPSM1,JUN,ANXA1,MCAM,LEF1,LAMC1,UACA,COL1A1,EHD2,MMP14,NT5E,MYO1C,MGAT5,S1PR1,ID3
961	ISL2	830	ARCHS4 Coexpression,1109;Enrichr Queries,291;GTEx Coexpression,1090	HS3ST3B1,NGFR,JUN,EGR3,MOCOS,LEF1,GLIS3,CHCHD10,GFRA1,PAX5,TLR1,NR4A1,NLRP12,UCHL1,ID3,REM2,EPHA2,SLC29A2
962	ZFP69B	830	ARCHS4 Coexpression,1101;GTEx Coexpression,559	UCHL1,IRF4,BTLA,IL21R,SLAMF7,IGF2BP3,PAFAH1B3
963	ZNF470	831	ARCHS4 Coexpression,1100;Enrichr Queries,939;GTEx Coexpression,454	GDF11,CERS4,JUN,AUTS2,KCNB1,ZFP2,PDE4C,GLIS3,IFI44,FMN2,SOCS2,NT5E,MAP6,ID3,APBB1
964	DPRX	831	ARCHS4 Coexpression,1614;Enrichr Queries,788;GTEx Coexpression,91	SRPK3,CHRNB1,MYBPC2,RRAD,LEF1,SLCO5A1,GFRA1,PAX5,MAPK12,FOXO1,ARNTL,PAX8,IRF4,CMYA5,PTGES3L,SCN4A,SMTNL2,SOX5,LTF
965	HOXD4	831	ARCHS4 Coexpression,443;Enrichr Queries,1106;GTEx Coexpression,944	MCAM,MOCOS,LEF1,LAMC1,COL1A1,EHD2,MMP14,NT5E,COL2A1,MYO1C,PAX8,ID3,N4BP3
966	ZNF607	831.3	ARCHS4 Coexpression,645;Enrichr Queries,1361;GTEx Coexpression,488	OSCP1,CD79B,MEX3B,VPREB1,UCHL1,NR6A1,CCDC136,TTC21A,DNTT,AFF3,CASC1
967	ZNF592	831.5	ARCHS4 Coexpression,1451;Enrichr Queries,1164;ReMap ChIP-seq,198;GTEx Coexpression,513	CHRNB1,LYNX1,JUN,MYBPC2,CXCR5,ITPR3,RAPGEFL1,ZFP36L1,MLLT6,TJP1,MYO1C,CMYA5,LY6D,SCN4A,SMTNL2,PAFAH1B3,STX1A,AHDC1,EPHA2
968	SOX5	832.7	ARCHS4 Coexpression,572;Enrichr Queries,1042;GTEx Coexpression,884	JUN,AUTS2,CCDC158,CCDC136,LEF1,SLCO5A1,AFF3,CACNA1E,FOXO1,ABLIM1,DACH1,TMEM108,TEKT5
969	PBX2	832.8	ARCHS4 Coexpression,1466;Enrichr Queries,854;ReMap ChIP-seq,58;GTEx Coexpression,953	ACVRL1,FCMR,DRC7,CPNE5,LEF1,CXXC5,ZFP36L1,MLLT6,ADAMTS14,TRIM7,SCML4,ACP5,HES1,IGF2BP3,LDLR,MYLIP,JUN,LAMB3,POLM,CLEC11A,SYVN1,CHIT1,SNHG15,NR4A1,MMP14,UBXN11,KIFC2,P2RX3,DDAH2,ZGLP1,LTA,ID3,LTB,CD22,AHDC1,SHANK1
970	RFX1	833	ARCHS4 Coexpression,1536;Enrichr Queries,1219;ReMap ChIP-seq,77;GTEx Coexpression,500	OSCP1,GPSM1,DRC7,SDC4,RSPH9,CASC1,DLL1,IGSF9,ZFP36L1,SLAMF9,DCDC2B,LDLR,PRKCG,JUN,SYVN1,TTC21A,ATP1B1,MAPK11,NR4A1,NR6A1,KIFC2,P2RX3,DDAH2,SAPCD1,CPD,MAP3K19,PTGES3L,ID3,PPP1R42,DENND6B,AHDC1,SLC29A2
971	ZBTB47	833.7	ARCHS4 Coexpression,424;Enrichr Queries,928;GTEx Coexpression,1149	GDF11,JUN,LYNX1,MYBPC2,LAMB3,MCAM,LAMC1,COL1A1,EHD2,MYO1E,CMYA5,CARNS1,PTGES3L,ID3,SCN4A,SMTNL2
972	CEBPE	834.7	ARCHS4 Coexpression,996;Enrichr Queries,287;GTEx Coexpression,1221	IFITM3,JUN,DUSP2,EGR3,ANXA1,GLRX,MAPK12,CD2,NR4A1,SCML4,IRF4,CCL3,CCR7,RHOU,S100A9,S100A8,LTF
973	FOXB2	835.7	ARCHS4 Coexpression,737;Enrichr Queries,1095;GTEx Coexpression,675	HS3ST3B1,EGR3,TMEM255A,MOCOS,GFRA1,ZCCHC18,PAX5,KRBA1,UCHL1,COL2A1,CEP170B,N4BP3,CD200,AHDC1
974	ZNF292	837	ARCHS4 Coexpression,1250;Enrichr Queries,1215;GTEx Coexpression,46	CD40,JUN,LY75,SLCO5A1,TNFRSF13C,PAX5,ARHGAP5,MCOLN2,ZFP36L1,GPR174,BFSP2,MYO1C,OAS2,IRF4,POU2AF1,NAMPT,BTLA,BLNK,LTA,IL21R,SLAMF7,HIVEP2
975	GPBP1	838	ARCHS4 Coexpression,1127;GTEx Coexpression,549	EHD2,MEX3B,MYO1C,CEP85L,TTC21A,PPP1R42,CASC1
976	ZNF341	840	ARCHS4 Coexpression,615;Enrichr Queries,1094;GTEx Coexpression,811	JUN,AUTS2,CCDC158,PDE4C,ITPR3,CXXC5,FAM129C,ZFP36L1,TLR1,NLRP12,PTGES3L,ALPL,ID3,REM2,SLC29A2
977	ZNF440	840.7	ARCHS4 Coexpression,900;Enrichr Queries,1196;GTEx Coexpression,426	MYLIP,JUN,LAMB3,GLIS3,ABCA13,RAPGEFL1,ELL3,XKRX,VANGL2,MAP3K19,DCDC2B,LY6D,LDLR,RALGPS2
978	ARX	840.7	ARCHS4 Coexpression,780;Enrichr Queries,808;GTEx Coexpression,934	CAMK2B,JUN,EGR3,AUTS2,KCNB1,LEF1,HEPACAM2,BTNL2,HS3ST1,COL2A1,DACH1,ID3,PAFAH1B3,CD22,CD200
979	ZNF664	841.3	ARCHS4 Coexpression,1161;Enrichr Queries,883;GTEx Coexpression,480	GDF11,JUN,GAL3ST1,ANXA1,CNP,LAMC1,ARHGAP5,ATP1B1,CXXC5,ZFP36L1,TJP1,ABLIM1,MYO1C,CARNS1,CEP170B,ID3
980	NANOGP8	841.5	ARCHS4 Coexpression,622;GTEx Coexpression,1061	TJP1,NR6A1,MTERF2,RRAS2,IGF2BP3,BCAT1,IL27RA,METTL17
981	ZNF843	842.3	ARCHS4 Coexpression,857;Enrichr Queries,709;GTEx Coexpression,961	NGFR,JUN,LYNX1,CIITA,EGR3,MOCOS,PDE4C,CACNA1B,CACNA1E,MAPK12,RASGRP3,EHD2,CMYA5,PTGES3L,SLC29A2
982	HES7	842.7	ARCHS4 Coexpression,1442;Enrichr Queries,462;GTEx Coexpression,624	IFITM3,NGFR,JUN,EGR3,LEF1,CXXC5,SHISA8,RASGRP1,HS3ST1,ZFP36L1,COL1A1,NR4A1,SBK1,TRIM7,ID3,HIVEP2,CCR10,EPHA2
983	ZNF695	842.7	ARCHS4 Coexpression,1050;Enrichr Queries,1404;GTEx Coexpression,74	LY75,PAX5,MCOLN2,MLLT6,BFSP2,NR6A1,OAS2,IRF4,POU2AF1,BTLA,LTA,IL21R,SLAMF7,IGF2BP3
984	GTF3A	843	ARCHS4 Coexpression,279;Enrichr Queries,1393;GTEx Coexpression,857	FCMR,CHCHD10,RHOH,GIMAP6,IL27RA,TJP1,CD2,NNT,CMYA5,PTGES3L,S1PR1,PTPRCAP,S100A9
985	ZBTB40	843.3	ARCHS4 Coexpression,1241;Enrichr Queries,696;GTEx Coexpression,593	CBX7,JUN,SYVN1,CXXC5,FOXO1,ARNTL,ZFP36L1,MLLT6,SNN,ABLIM1,BANK1,TRAF5,ID3,AHDC1,CARD11,METTL17,EPHA2
986	MAZ	844	ARCHS4 Coexpression,1548;ENCODE ChIP-seq,29;Enrichr Queries,1191;ReMap ChIP-seq,70;GTEx Coexpression,1382	GPSM1,GDA,LAMC1,RAPGEFL1,IL27RA,TRIM7,BCL7A,NAMPT,CPNE3,RALGPS2,CERS4,MTSS1,MMP11,KIFC2,DDAH2,SAPCD1,OAS3,CDIP1,PTPRCAP,PAFAH1B3,S100A9,AHDC1,EPHA2,VWA7,SDC4,RRAD,RASAL1,ITPR3,CXXC5,ZFP36L1,MLLT6,SOCS2,SNN,CARNS1,HES1,N4BP3,LDLR,CCR10,GDF11,JUN,SYVN1,TBX6,MAPK12,ACSF2,TJP1,COL1A1,EHD2,NR4A1,MAPK11,MEX3B,MYO1C,VANGL2,SBK1,CLCF1,ID3,ALPL,STRN,OTUD1
987	FBXL19	844.5	ARCHS4 Coexpression,1089;GTEx Coexpression,600	KIFC2,CEP170B,ISLR2,DENND6B,CELSR2,SHANK1
988	TET2	845.5	ARCHS4 Coexpression,442;GTEx Coexpression,1249	TLR1,NLRP12,CIITA,KYNU,NAMPT,ABHD5,MEGF9
989	HOXB4	846.3	Literature ChIP-seq,156;ARCHS4 Coexpression,1446;Enrichr Queries,717;GTEx Coexpression,1066	LEF1,ZFP36L1,ADAMTS14,DACH1,BCL7A,GPR171,CPNE3,NGFR,JUN,EGR3,ANXA1,MTERF2,SYVN1,TTC21A,COL1A1,MYL4,TLR1,EHD2,MMP14,MYO1C,P2RX3,B3GNT5,CPD,TRAF5,ID3
990	ZNF565	846.3	ARCHS4 Coexpression,865;Enrichr Queries,188;GTEx Coexpression,1486	MYLIP,JUN,EGR3,CD83,ANXA1,MCAM,LEF1,ARNTL,ZFP36L1,SOCS2,NR4A1,DDAH2,TMEM108,ID3,RHOU,IL7R,LDLR,CD200
991	NKX28	847.5	ARCHS4 Coexpression,633;GTEx Coexpression,1062	MEX3B,NR6A1,CCDC158,CEP170B,CHCHD10,ITPR3,EPS8L2,EPHA2
992	SMAD4	847.8	Literature ChIP-seq,103;ARCHS4 Coexpression,1188;Enrichr Queries,1233;ReMap ChIP-seq,265;GTEx Coexpression,1450	OSCP1,AMIGO2,LEF1,CXXC5,ARHGAP5,UACA,IGSF9,FOXO1,ZFP36L1,SOCS2,ABLIM1,HES1,PPP1R16B,CBX7,JUN,ANXA1,LAMB3,HS3ST1,COL1A1,TJP1,MEX3B,B3GNT5,CLCF1,ID3,STRN,BCAT1,CD200,EPHA2
993	HNF1A	848	ARCHS4 Coexpression,787;Enrichr Queries,348;GTEx Coexpression,1409	JUN,COL27A1,LAMB3,LEF1,CXCR5,PAX5,ATP1B1,FMO5,FOXO1,COL1A1,NR4A1,PAX8,BLNK,EPS8L2,HMGCS2,EPHA2
994	ZNF721	848.3	ARCHS4 Coexpression,671;Enrichr Queries,1263;GTEx Coexpression,611	CAMK2B,JUN,SLC30A4,CACNA1B,ATP1B1,BEGAIN,NR6A1,MYO1C,NAMPT,ID3,DENND6B,APBB1,RGS8
995	FAM170A	848.7	ARCHS4 Coexpression,936;Enrichr Queries,942;GTEx Coexpression,668	DRC7,CCDC158,CCDC136,MOCOS,TEX15,ABCA13,CACNA1E,RASGRP3,CD2,DACH1,TEKT5,S100A9,S100A8
996	RBSN	849	ARCHS4 Coexpression,1245;GTEx Coexpression,453	GDF11,CBX7,SNN,KCNB1,PDE4C,FMN2,APBB1
997	ZNF254	849.3	ARCHS4 Coexpression,824;Enrichr Queries,1198;GTEx Coexpression,526	MYLIP,JUN,KLHL14,POLM,MSMO1,DDX60,ABLIM1,MYO1C,PAX8,ID3,GLCCI1,NEIL1,CD200
998	ZNF627	849.7	ARCHS4 Coexpression,534;Enrichr Queries,451;GTEx Coexpression,1564	IFITM3,MYLIP,JUN,MSMO1,ATP1B1,DDX60,CXXC5,MTSS1,ZFP36L1,SOCS2,NR4A1,MYO1C,ID3,LDLR,PAFAH1B3,CD200
999	MECP2	850	ARCHS4 Coexpression,841;Enrichr Queries,1292;GTEx Coexpression,417	CAMK2B,CBX7,JUN,ZFP2,ZCCHC18,APBB1,LAMC1,AFF3,FOXO1,AFF2,ZFP36L1,MLLT6
1000	ZNF652	850	Literature ChIP-seq,102;ARCHS4 Coexpression,1544;Enrichr Queries,705;GTEx Coexpression,1049	JUN,ANXA1,TRAF3IP2,LAMC1,ATP1B1,FOXO1,ZFP36L1,XKRX,SOCS2,VANGL2,SAPCD1,NAMPT,ID3,DENND6B,LDLR
1001	ZNF34	851.7	ARCHS4 Coexpression,1234;Enrichr Queries,568;GTEx Coexpression,753	CBX7,MYLIP,JUN,DUSP2,EGR3,MCAM,ZFP2,ZCCHC18,MTSS1,FOXO1,ARNTL,CIART,SOCS2,NR4A1,MYO1C,KIFC2,ID3
1002	ZMAT1	852	ARCHS4 Coexpression,1195;Enrichr Queries,164;GTEx Coexpression,1197	CD74,MYLIP,CBX7,CPM,JUN,ANXA1,KLHL14,KCNB1,IFI44,DDX60,ZFP36L1,RASGRP3,SOCS2,NT5E,MYO1C,PAX8,S1PR1,ID3,OTUD1,RALGPS2
1003	ZBTB12	852	ARCHS4 Coexpression,1524;Enrichr Queries,141;GTEx Coexpression,891	JUN,TGIF2,SDC4,CLEC11A,CXXC5,DLL1,MTSS1,ZFP36L1,COL1A1,SOCS2,MMP11,NR4A1,NT5E,MEX3B,SBK1,DDAH2,ID3,IGF2BP3,LTB
1004	ZBTB42	852.5	ARCHS4 Coexpression,476;GTEx Coexpression,1229	EPB41L4B,MYO1C,SYVN1,CEP170B,GFRA1,EPS8L2,N4BP3,CELSR2
1005	ZBTB5	853	ARCHS4 Coexpression,1612;Enrichr Queries,664;GTEx Coexpression,283	IFITM3,JUN,SDC4,TBX6,RAPGEFL1,FOXO1,ZFP36L1,ENDOU,NR4A1,NAMPT,LY6D,ID3,EPS8L2,HIVEP2,N4BP3,LDLR,EPHA2
1006	MYRFL	854.5	ARCHS4 Coexpression,735;GTEx Coexpression,974	DPP4,EPB41L4B,GDA,HEPACAM2,EPS8L2
1007	ZKSCAN2	854.7	ARCHS4 Coexpression,362;Enrichr Queries,880;GTEx Coexpression,1322	MYLIP,JUN,AUTS2,CEP85L,TEX15,AFF3,CACNA1E,ZFP36L1,AFF2,VANGL2,DACH1,SBK1,MGAT5,MAP6,IGF2BP3,HIVEP2
1008	KLF15	855.7	ARCHS4 Coexpression,1437;Enrichr Queries,245;GTEx Coexpression,885	IFITM3,CPM,JUN,SDC4,MCAM,ATP1B1,FOXO1,ZFP36L1,COL1A1,NR4A1,STAMBPL1,S1PR1,ACOT1,ID3,RHOU,HMGCS2,AHDC1
1009	GLI2	855.7	ARCHS4 Coexpression,471;Enrichr Queries,779;GTEx Coexpression,1317	JUN,AUTS2,LEF1,GLIS3,LAMC1,AFF3,SORCS2,ZFP36L1,COL1A1,EHD2,VANGL2,ID3,IGF2BP3,CHST3
1010	ZFP2	855.7	ARCHS4 Coexpression,1145;Enrichr Queries,439;GTEx Coexpression,983	CBX7,CERS4,JUN,AUTS2,MTERF2,TEX15,SORCS2,ZFP36L1,SOCS2,NR4A1,DACH1,S1PR1,PTGES3L,ID3,APBB1,RAPGEF4
1011	NFE4	856	GTEx Coexpression,856	TLR1,NLRP12,ALPL,REM2
1012	PRDM6	856.7	ARCHS4 Coexpression,664;Enrichr Queries,911;GTEx Coexpression,995	MCAM,AMIGO2,LEF1,GFRA1,TNFRSF13C,AFF3,SORCS2,BEGAIN,COL1A1,COL2A1,DACH1,FAM169B,PXDC1,SOX5,SHANK1
1013	PROP1	857	ARCHS4 Coexpression,1091;Enrichr Queries,511;GTEx Coexpression,969	JUN,EGR3,CCDC158,MOCOS,LEF1,PAX5,CELSR2,NR4A1,PAX8,IRF4,MAP6,ID3,S100A9,CCR10,S100A8,VWA7
1014	ALX3	857.3	ARCHS4 Coexpression,1570;Enrichr Queries,627;GTEx Coexpression,375	NGFR,JUN,EGR3,LEF1,PAX5,COL1A1,MAPK11,COL2A1,PAX8,IRF4,CDIP1,MAP6,ID3,DENND6B,STX1A,VWA7
1015	ISL1	857.3	ARCHS4 Coexpression,969;Enrichr Queries,658;GTEx Coexpression,945	JUN,AUTS2,SLC30A4,LEF1,HEPACAM2,GFRA1,ATP1B1,SOCS2,COL1A1,UCHL1,COL2A1,DACH1,ID3,STX1A
1016	ZBTB2	857.3	ARCHS4 Coexpression,261;Enrichr Queries,844;GTEx Coexpression,1467	CAMK2B,JUN,FCMR,KCNB1,CXXC5,GIMAP6,ZFP36L1,SOCS2,GPR174,CD2,NR4A1,S1PR1,ID3,HIVEP2,IL7R,LDLR,EPHA2
1017	PPARA	857.7	ARCHS4 Coexpression,1140;Enrichr Queries,248;GTEx Coexpression,1185	JUN,SDC4,CHCHD10,ATP1B1,FOXO1,HS3ST1,ARNTL,ZFP36L1,COL1A1,NR4A1,ABLIM1,GPAM,NNT,NAMPT,S1PR1,HMGCS2,LDLR,AHDC1
1018	MSX2	857.7	ARCHS4 Coexpression,1254;Enrichr Queries,367;GTEx Coexpression,952	HS3ST3B1,NGFR,JUN,EGR3,ANXA1,MCAM,AMIGO2,LEF1,GFRA1,COL1A1,NT5E,COL2A1,STAC2,ID3,RHOU,EPHA2
1019	ZFP82	857.7	ARCHS4 Coexpression,1349;Enrichr Queries,129;GTEx Coexpression,1095	JUN,AUTS2,ZFP2,MOCOS,LEF1,IFI44,ZCCHC18,AFF3,SOCS2,NR4A1,NT5E,ABLIM1,SERTAD4,MYO1C,ID3,APBB1,PROM1,IL7R,BCAT1,CD200
1020	NFAT5	858.7	ARCHS4 Coexpression,580;Enrichr Queries,833;GTEx Coexpression,1163	JUN,SDC4,KCNB1,LAMC1,ARHGAP5,FOXO1,ZFP36L1,TJP1,ABLIM1,KYNU,CDIP1,ID3,STRN,HIVEP2
1021	ZNF529	859.7	ARCHS4 Coexpression,883;Enrichr Queries,977;GTEx Coexpression,719	CAMK2B,PPP1R16B,MYLIP,JUN,AUTS2,KCNB1,CACNA1B,ABLIM1,MYO1C,PTGES3L,ID3,DENND6B,APBB1,BCAT1,LDLR
1022	HOXB9	860	ARCHS4 Coexpression,1483;Enrichr Queries,324;GTEx Coexpression,773	GALNT12,NGFR,JUN,ANXA1,MCAM,MOCOS,LEF1,HEPACAM2,JCHAIN,COL1A1,SOCS2,NR4A1,NT5E,ADAMTS14,ID3,HMGCS2,BCAT1,EPHA2
1023	ZNF322	860	ARCHS4 Coexpression,411;GTEx Coexpression,1309	UCHL1,NR6A1,AUTS2,MSMO1,IGF2BP3,LAMC1,BCAT1
1024	ZNF3	860.7	ARCHS4 Coexpression,1505;Enrichr Queries,582;GTEx Coexpression,495	MYLIP,JUN,AUTS2,POLM,ISLR2,CHCHD10,JAKMIP1,ZFP36L1,SOCS2,NR4A1,ABLIM1,SBK1,BCL7A,MAP6,ID3,LDLR,METTL17
1025	THAP1	862.4	ARCHS4 Coexpression,1287;ENCODE ChIP-seq,111;Enrichr Queries,1123;ReMap ChIP-seq,273;GTEx Coexpression,1518	GPSM1,TNFAIP6,ABHD5,KRBA1,CELSR2,ARNTL,ZMPSTE24,SOCS2,TRIM7,CARNS1,DCDC2B,CEP170B,HES1,EPS8L2,SNX8,METTL17,MYLIP,JUN,WHRN,PDE4C,TTC21A,DNAJB14,NR4A1,KIFC2,ZGLP1,DDAH2,ID3,PTPRCAP,EPHA2,VWA7
1026	GSC	863	ARCHS4 Coexpression,1187;Enrichr Queries,893;GTEx Coexpression,509	HS3ST3B1,JUN,EGR3,MOCOS,LEF1,DTX1,CHCHD10,GFRA1,PAX5,UACA,THSD1,EHD2,COL2A1,S1PR1,ID3
1027	L3MBTL1	863	ARCHS4 Coexpression,1149;GTEx Coexpression,577	KCNB1,PDE4C,CACNA1B,MAP6,DENND6B,APBB1,BEGAIN
1028	ZFPM2	864	ARCHS4 Coexpression,993;Enrichr Queries,791;GTEx Coexpression,808	JUN,AUTS2,KCNB1,ZFP2,LEF1,GFRA1,AFF3,SHISA8,SORCS2,HS3ST1,COL1A1,ABLIM1,CMYA5,S1PR1,SOX5
1029	DLX4	864	Literature ChIP-seq,105;ARCHS4 Coexpression,1532;Enrichr Queries,772;GTEx Coexpression,1047	NGFR,JUN,EGR3,LEF1,RAPGEFL1,FOXO1,XKRX,COL1A1,NR4A1,VANGL2,COL2A1,IL2RA,ID3
1030	ZNF490	864.7	ARCHS4 Coexpression,835;Enrichr Queries,1143;GTEx Coexpression,616	KLHL14,PDE4C,ARHGAP5,ATP1B1,GIMAP8,IL27RA,RASGRP3,TLR1,NLRP12,PTGES3L,ID3,SLAMF6,GRAP,AHDC1
1031	HELT	865	ARCHS4 Coexpression,971;Enrichr Queries,999;GTEx Coexpression,625	HS3ST3B1,EGR3,MOCOS,LEF1,GFRA1,CACNA1E,DLL1,RAPGEFL1,ELL3,XKRX,VANGL2,COL2A1,SAPCD1,PROM1
1032	BBX	865.3	ARCHS4 Coexpression,1019;Enrichr Queries,918;GTEx Coexpression,659	JUN,ANXA1,CCDC158,TTC21A,TEX15,LAMC1,ARHGAP5,FOXO1,ZFP36L1,MEX3B,ABLIM1,HIVEP2,SNX8
1033	OLIG3	865.7	ARCHS4 Coexpression,300;Enrichr Queries,1007;GTEx Coexpression,1290	CERS4,NGFR,AUTS2,LEF1,GFRA1,PAX5,CACNA1E,SNN,COL2A1,DACH1,VANGL2,SBK1,P2RX3,DDAH2,MAP6,WDFY2
1034	ZNF658	866.5	ARCHS4 Coexpression,1626;Enrichr Queries,107	JUN,EGR3,ANXA1,AMIGO2,MOCOS,IFI44,DDX60,COL1A1,DPP4,SOCS2,ABLIM1,SERTAD4,BLNK,ID3,RHOU,S100A9,S100A8
1035	ZNF783	866.7	ARCHS4 Coexpression,797;Enrichr Queries,350;GTEx Coexpression,1453	PPP1R16B,MYLIP,JUN,ANXA1,COL27A1,TGIF2,AUTS2,ITPR3,KRBA1,PARP12,ZFP36L1,MLLT6,ID3,BCAT1,LDLR,CARD11,METTL17
1036	ZBTB21	867	ARCHS4 Coexpression,1378;GTEx Coexpression,356	SNHG15,EGR3,SDC4,PXDC1,HIVEP2,LDLR,ZFP36L1
1037	PRDM13	867.3	ARCHS4 Coexpression,1462;Enrichr Queries,1110;GTEx Coexpression,30	CD40,LY75,CACNA1B,TNFRSF13C,CACNA1E,RASGRP3,SPIB,FCRLA,CD79A,BTLA,BLNK,IL21R,SLAMF7,SLAMF6,CCR7,EGR3,MOCOS,CHCHD10,PAX5,MCOLN2,BFSP2,OAS2,IRF4,OAS3,POU2AF1,LTA
1038	SP3	869	ARCHS4 Coexpression,1122;Enrichr Queries,1134;GTEx Coexpression,351	MYLIP,JUN,ARHGAP5,FOXO1,ZFP36L1,TLR1,MMP14,NAMPT,CDIP1,MAP6,STRN,APBB1,HIVEP2
1039	ZBTB7B	869.7	ARCHS4 Coexpression,1277;Enrichr Queries,507;GTEx Coexpression,825	JUN,SDC4,ATP1B1,CXXC5,RAPGEFL1,ELL3,ZFP36L1,MLLT6,XKRX,NR4A1,MYO1E,LY6D,ID3,EPS8L2,HIVEP2,LDLR,S100A9,EPHA2
1040	NKX24	870	ARCHS4 Coexpression,1246;GTEx Coexpression,494	OSCP1,MEX3B,CCDC158,TTC21A,SYT15,CASC1,STX1A
1041	ZSCAN29	871	ARCHS4 Coexpression,546;Enrichr Queries,987;GTEx Coexpression,1080	MYLIP,GDF11,JUN,AUTS2,CCDC158,CCDC136,ISLR2,ARNTL,ABLIM1,ID3,MAP6,STRN,IGF2BP3,TEKT5,HIVEP2,RALGPS2
1042	CIC	872	ARCHS4 Coexpression,674;Enrichr Queries,879;GTEx Coexpression,1063	CBX7,JUN,TTC21A,TEX15,ZFP36L1,MLLT6,COL1A1,NR4A1,MYO1E,NR6A1,KIFC2,CEP170B,ID3,AHDC1,EPHA2
1043	FOXD2	873	ARCHS4 Coexpression,1273;Enrichr Queries,710;GTEx Coexpression,636	NGFR,JUN,EGR3,MOCOS,LEF1,UACA,FOXO1,HS3ST1,TJP1,COL1A1,SOCS2,MYO1E,ADAMTS14,ID3,AHDC1,EPHA2
1044	ZFX	873	Literature ChIP-seq,159;ARCHS4 Coexpression,1314;Enrichr Queries,1376;ReMap ChIP-seq,252;GTEx Coexpression,1264	MSMO1,FMN2,ABHD5,CXXC5,ARHGAP5,CELSR2,FOXO1,ZFP36L1,CD79A,TRIM7,MGAT5,CARNS1,DCDC2B,NAMPT,HES1,IGF2BP3,APBB1,RALGPS2,PRKCG,CBX7,JUN,KCNB1,ZFP2,MOCOS,SYVN1,RRAS2,DNAJB14,TBX6,TJP1,MMP11,MMP14,MYO1C,VANGL2,KIFC2,UBXN11,IRF4,SAPCD1,PTPRCAP,SLC27A3,STX1A
1045	ZNF506	874.3	ARCHS4 Coexpression,719;Enrichr Queries,940;GTEx Coexpression,964	CD74,JUN,AUTS2,KCNB1,PDE4C,IFI44,AFF3,RASGRP3,DPP4,SOCS2,ZGLP1,KLRD1,GLCCI1,NEIL1,RALGPS2
1046	ZNF835	874.3	ARCHS4 Coexpression,1079;Enrichr Queries,1039;GTEx Coexpression,505	CAMK2B,CBX7,ZFP2,MOCOS,PDE4C,CACNA1B,SOCS2,UCHL1,PTGES3L,APBB1,N4BP3,CD200,SHANK1
1047	ZNF350	875	ARCHS4 Coexpression,1005;Enrichr Queries,785;GTEx Coexpression,835	MYLIP,JUN,ANXA1,RHOH,DDX60,FOXO1,TLR1,DPP4,SOCS2,NLRP12,NT5E,MYO1C,ALPL,LDLR,REM2
1048	CGGBP1	877.5	ARCHS4 Coexpression,653;GTEx Coexpression,1102	SNN,BANK1,LEF1,DNAJB14,GIMAP6,RAG2,CELSR2
1049	ZNF705A	877.7	ARCHS4 Coexpression,1559;Enrichr Queries,169;GTEx Coexpression,905	IFITM3,CD74,DRC7,CIITA,CD83,MOCOS,RSPH9,GLRX,ZFP36L1,COL1A1,NR4A1,MMP14,OAS2,IRF4,SLAMF9,TEKT5,S100A9,S100A8
1050	THAP10	878.3	ARCHS4 Coexpression,796;Enrichr Queries,815;GTEx Coexpression,1024	JUN,ANXA1,SDC4,AMIGO2,MOCOS,IFI44,FMN2,ATP1B1,CNN3,MLLT6,SOCS2,UCHL1,CDIP1,ID3,APBB1,PAFAH1B3
1051	TERB1	879	ARCHS4 Coexpression,679;GTEx Coexpression,1079	CCDC158,CCDC136,PDE4C,PTGES3L,TTC21A,RASGRP3
1052	NR2C2	879	ARCHS4 Coexpression,1216;ENCODE ChIP-seq,104;Enrichr Queries,1290;ReMap ChIP-seq,282;GTEx Coexpression,1503	DRC7,JUN,LAMB3,SYVN1,TTC21A,RSPH9,TBX6,ARHGAP5,FOXO1,MLLT6,TRIM7,DDAH2,ZGLP1,STRN,SLC25A53,HIVEP2
1053	FOXD4L6	879	ARCHS4 Coexpression,858;Enrichr Queries,900	ABLIM1,PAX8,MOCOS,CACNA1B,SYVN1,RHOU,RASAL1,FMN2,PAX5,CASC1,SOX5
1054	ZNF700	880.3	ARCHS4 Coexpression,669;Enrichr Queries,1226;GTEx Coexpression,746	GDF11,JUN,POLM,DNAJB14,PARP12,NLRP12,MYO1C,NAMPT,TRAF5,CEP170B,ID3,PROM1,METTL17
1055	THYN1	881.5	ARCHS4 Coexpression,1498;GTEx Coexpression,265	CBX7,MYO1C,CACNA1B,CDIP1,MAP6,DENND6B,ZCCHC18,APBB1
1056	HOXA11	882.3	ARCHS4 Coexpression,508;Enrichr Queries,835;GTEx Coexpression,1304	JUN,ANXA1,AMIGO2,LEF1,CHCHD10,LAMC1,FOXO1,MAPK12,COL1A1,DPP4,SOCS2,EHD2,COL2A1,MYO1C,ID3
1057	ZFP1	882.7	ARCHS4 Coexpression,1098;Enrichr Queries,587;GTEx Coexpression,963	JUN,LIG4,MSMO1,FMN2,MTSS1,FOXO1,CNN3,ZFP36L1,SOCS2,NR4A1,SNN,S1PR1,ID3,BCAT1,PAFAH1B3,RALGPS2
1058	ZNF681	882.7	ARCHS4 Coexpression,1016;Enrichr Queries,1065;GTEx Coexpression,567	AUTS2,PDE4C,SHISA8,RASGRP1,DPP4,SOCS2,ABLIM1,DACH1,MYO1C,BLNK,PTGES3L,IGF2BP3,PAFAH1B3,CD200,RALGPS2
1059	ZNF473	885	ARCHS4 Coexpression,637;Enrichr Queries,1311;GTEx Coexpression,707	NR4A1,DRC7,JUN,CCDC158,CCDC136,MAP3K19,DCDC2B,TTC21A,ID3,TEX15,ABCA13
1060	PURA	885.5	ARCHS4 Coexpression,276;GTEx Coexpression,1495	CAMK2B,LYNX1,KCNB1,KCNQ5,HIVEP2,ARHGAP5,ATP1B1,RAPGEF4
1061	LHX4	887	ARCHS4 Coexpression,1379;Enrichr Queries,452;GTEx Coexpression,830	JUN,CR2,EGR3,MOCOS,LEF1,CACNA1B,FMN2,PAX5,LAMC1,TMEM163,CACNA1E,TLR1,NLRP12,SERTAD4,ALPL,IGF2BP3,REM2
1062	ZNF460	887.3	ARCHS4 Coexpression,1352;Enrichr Queries,947;GTEx Coexpression,363	CD40,DUSP2,JUN,ANXA1,LY75,ARHGAP5,ZFP36L1,SNHG15,NAMPT,IL21R,SLAMF7,ID3,STRN,HIVEP2,LDLR
1063	ZNF737	889	ARCHS4 Coexpression,1092;GTEx Coexpression,686	MYO1C,PAX8,KLHL14,GLIS3,GLCCI1,CD200
1064	NR2C1	890.3	ARCHS4 Coexpression,1347;Enrichr Queries,493;GTEx Coexpression,831	JUN,MTERF2,ZFP2,ATP1B1,MTSS1,FOXO1,ARNTL,ZFP36L1,SOCS2,NR4A1,ABLIM1,MYO1C,NAMPT,ID3,HIVEP2,METTL17
1065	PTF1A	890.7	ARCHS4 Coexpression,1172;Enrichr Queries,898;GTEx Coexpression,602	CAMK2B,KCNB1,MOCOS,LEF1,SYVN1,CACNA1B,PAX5,TMEM163,CACNA1E,EPB41L4B,ARL5C,BCAT1
1066	DZIP1	891	ARCHS4 Coexpression,1208;Enrichr Queries,1044;GTEx Coexpression,421	JUN,AUTS2,MCAM,AMIGO2,CACNA1B,FMN2,COL1A1,SOCS2,UCHL1,CDIP1,MAP6,DENND6B,BCAT1,SHANK1
1067	ZNF692	892	ARCHS4 Coexpression,930;Enrichr Queries,839;GTEx Coexpression,907	IFITM3,JUN,ZFP36L1,MLLT6,SOCS2,NR4A1,ADAMTS14,KIFC2,ZGLP1,ID3,DENND6B,HIVEP2,NEIL1,LDLR
1068	ZNF691	892.3	ARCHS4 Coexpression,991;Enrichr Queries,276;GTEx Coexpression,1410	RTP4,JUN,CD83,TGIF2,POLM,IFI44,LAMC1,ATP1B1,ARNTL,ZFP36L1,NR4A1,NR6A1,S1PR1,ID3,ALPL,RHOU,EPHA2
1069	DBX2	892.7	ARCHS4 Coexpression,807;Enrichr Queries,938;GTEx Coexpression,933	GDF11,SDC4,GLIS3,S1PR1,CDIP1,GFRA1,FMN2,TEX15,SORCS2,CACNA1E,SOX5,CNN3
1070	ZNF558	892.7	ARCHS4 Coexpression,1164;Enrichr Queries,100;GTEx Coexpression,1414	IFITM3,JUN,ANXA1,MCTP1,PDE4C,IFI44,DDX60,CXXC5,PARP12,ARNTL,ZFP36L1,COL1A1,SOCS2,NT5E,STAMBPL1,PTGES3L,ID3,RHOU,LDLR,METTL17
1071	MBD6	893	ARCHS4 Coexpression,1124;GTEx Coexpression,662	PAX8,KLHL14,UBXN11,POLM,S100A9,MLLT6
1072	ZNF709	894.3	ARCHS4 Coexpression,1103;Enrichr Queries,1091;GTEx Coexpression,489	OSCP1,CBX7,AUTS2,CCDC136,TTC21A,AFF3,CASC1,NR4A1,MEX3B,MYO1C,BCL7A,IGF2BP3,KLRD1,LDLR
1073	LEUTX	894.7	ARCHS4 Coexpression,1606;Enrichr Queries,1038;GTEx Coexpression,40	CD40,LY75,CACNA1B,PAX5,CXXC5,MCOLN2,SPIB,FCRLA,CD79A,BFSP2,SCML4,OAS2,IRF4,OAS3,POU2AF1,CLCF1,BTLA,BLNK,LTA,IL21R,SLAMF7,CCR7,SHANK1
1074	ZNF195	894.7	ARCHS4 Coexpression,1047;Enrichr Queries,1352;GTEx Coexpression,285	CAMK2B,JUN,NR6A1,MYO1C,DDAH2,CACNA1B,LIG4,ID3,PAFAH1B3,TMEM163,BEGAIN
1075	ZNF32	895.3	ARCHS4 Coexpression,1000;Enrichr Queries,538;GTEx Coexpression,1148	IFITM3,JUN,ANXA1,GLRX,ITPR3,ATP1B1,MAPK12,FOXO1,ZFP36L1,COL1A1,SOCS2,MYO1E,PTGES3L,ID3,BCAT1,PAFAH1B3
1076	HOXD9	896	ARCHS4 Coexpression,729;Enrichr Queries,1013;GTEx Coexpression,946	GPSM1,JUN,EGR3,LEF1,GFRA1,LAMC1,ZFP36L1,SOCS2,COL1A1,COL2A1,MYO1C,PAX8,DDAH2,ID3
1077	ZNF713	896.3	ARCHS4 Coexpression,826;Enrichr Queries,588;GTEx Coexpression,1275	CPM,JUN,EGR3,CNP,AUTS2,PDE4C,DDX60,MTSS1,RASGRP3,NR4A1,MEX3B,CARNS1,PTGES3L,ID3,SOX5,RAPGEF4
1078	DDIT3	896.7	ARCHS4 Coexpression,1402;Enrichr Queries,268;GTEx Coexpression,1020	IFITM3,JUN,EGR3,ANXA1,CD83,SDC4,FCRL6,MSMO1,GLRX,ZFP36L1,COL1A1,SOCS2,NR4A1,NAMPT,ID3,KLRD1,LDLR
1079	ZNF771	897.3	ARCHS4 Coexpression,957;Enrichr Queries,1009;GTEx Coexpression,726	GPSM1,CBX7,JUN,PDE4C,FMN2,ZFP36L1,SNN,IRF4,CDIP1,ID3,IL12A,SLC27A3,SHANK1
1080	ZNF138	897.7	ARCHS4 Coexpression,843;Enrichr Queries,1262;GTEx Coexpression,588	IFITM3,ABLIM1,VANGL2,MYO1C,STRN,IGF2BP3,MSMO1,DDX60,BCAT1,CELSR2,PAFAH1B3,RAPGEFL1
1081	ZNF230	898.3	ARCHS4 Coexpression,989;Enrichr Queries,867;GTEx Coexpression,839	JUN,ANXA1,IFI44,DDX60,TLR1,DPP4,NLRP12,MYO1C,KYNU,NAMPT,CEP170B,ALPL,ID3,REM2,MEGF9
1082	DMBX1	900.3	ARCHS4 Coexpression,1163;Enrichr Queries,635;GTEx Coexpression,903	OSCP1,EGR3,LEF1,PDE4C,GLIS3,TTC21A,PAX5,DLL1,COL1A1,COL2A1,PTGES3L,ID3,ALPL,RHOU,VWA7
1083	TFDP3	901.3	ARCHS4 Coexpression,1239;Enrichr Queries,973;GTEx Coexpression,492	EGR3,CCDC158,MOCOS,LEF1,ZFP2,TTC21A,TEX15,AFF2,MEX3B,NR6A1,DACH1,KYNU,IL7R,S100A8
1084	CENPA	901.5	ARCHS4 Coexpression,1541;GTEx Coexpression,262	BFSP2,OAS2,IRF4,POU2AF1,BTLA,SLAMF7,IGF2BP3
1085	SAFB2	902.5	ARCHS4 Coexpression,895;GTEx Coexpression,910	KIFC2,ZGLP1,DENND6B,NEIL1,CARD11,MLLT6
1086	MSANTD1	903	ARCHS4 Coexpression,1628;GTEx Coexpression,178	PRKCG,PPP1R16B,CACNA1B,ISLR2,CDIP1,MAP6,JAKMIP1,CACNA1E
1087	ZFP14	904.3	ARCHS4 Coexpression,915;Enrichr Queries,365;GTEx Coexpression,1433	CBX7,JUN,PDE4C,DNAJB14,DDX60,AFF3,RASGRP1,ZFP36L1,COL1A1,DPP4,MYO1C,PTGES3L,ID3,GLCCI1,SOX5,RALGPS2,MEGF9
1088	CDX4	905	ARCHS4 Coexpression,942;Enrichr Queries,913;GTEx Coexpression,860	IFITM3,MOCOS,LEF1,RAPGEFL1,ELL3,XKRX,VANGL2,COL2A1,NR6A1,IRF4,ALPL,CCR7,PROM1,BCAT1
1089	SMAD9	905.3	ARCHS4 Coexpression,1587;Enrichr Queries,301;GTEx Coexpression,828	JUN,ANXA1,MCAM,GLIS3,AFF3,FOXO1,COL1A1,DPP4,SOCS2,NR4A1,NT5E,DACH1,PAX8,S1PR1,ID3
1090	ZBTB17	906.7	ARCHS4 Coexpression,1303;Enrichr Queries,1093;GTEx Coexpression,324	JUN,POLM,ZFP36L1,CD2,NR4A1,SCML4,UBXN11,ID3,SLAMF7,LTB,HIVEP2,SNX8,GPR18,AHDC1,EPHA2
1091	HOXA13	909	ARCHS4 Coexpression,967;Enrichr Queries,780;GTEx Coexpression,980	JUN,EGR3,SLC30A4,LEF1,HEPACAM2,ITPR3,LAMC1,FOXO1,SOCS2,COL1A1,DPP4,NR4A1,COL2A1,MYO1C,ID3
1092	ELF2	909	ARCHS4 Coexpression,728;Enrichr Queries,1225;GTEx Coexpression,774	MYLIP,JUN,FMN2,FOXO1,FAM129C,ARNTL,ZFP36L1,NLRP12,MYO1C,CEP170B,CDIP1,HIVEP2,PAFAH1B3
1093	ZNF44	909.3	ARCHS4 Coexpression,868;Enrichr Queries,1150;GTEx Coexpression,710	GDF11,MYLIP,JUN,ANXA1,POLM,CCDC158,PDE4C,FMN2,TRAF5,PTGES3L,ID3,METTL17,RALGPS2
1094	GLI4	909.5	ARCHS4 Coexpression,1167;GTEx Coexpression,652	PRR5,KIFC2,ZGLP1,NEIL1,PAFAH1B3,MLLT6
1095	ZNF716	909.7	ARCHS4 Coexpression,813;Enrichr Queries,1174;GTEx Coexpression,742	DRC7,ANXA1,AUTS2,CCDC158,CCDC136,PDE4C,TTC21A,FMN2,KRBA1,RASGRP3,SLCO4C1,PTGES3L,CARD11
1096	ZBTB20	911	ARCHS4 Coexpression,1396;Enrichr Queries,230;GTEx Coexpression,1107	JUN,ANXA1,AUTS2,KCNB1,CCDC136,GLIS3,ATP1B1,MTSS1,FOXO1,ZFP36L1,COL1A1,NR4A1,ABLIM1,ID3,TEKT5,HIVEP2,SOX5
1097	ZNF479	911.7	ARCHS4 Coexpression,1045;Enrichr Queries,802;GTEx Coexpression,888	JUN,AUTS2,CCDC158,CCDC136,HEPACAM2,TEX15,JAKMIP1,ABCA13,DPP4,MEX3B,DACH1,NAMPT,IL7R
1098	ZNF280A	912	ARCHS4 Coexpression,1355;Enrichr Queries,916;GTEx Coexpression,465	NGFR,JUN,LAMB3,WHRN,MOCOS,ACSF2,COL1A1,ADAMTS14,STAMBPL1,OAS3,ID3,PROM1,LDLR
1099	CENPT	912.3	ARCHS4 Coexpression,565;Enrichr Queries,1256;GTEx Coexpression,916	IFITM3,COL1A1,JUN,SNN,KIFC2,CPNE5,UBXN11,ID3,NEIL1,EMID1,METTL17
1100	VAX2	912.3	ARCHS4 Coexpression,1602;Enrichr Queries,512;GTEx Coexpression,623	CAMK2B,NGFR,JUN,EGR3,MOCOS,LEF1,CXXC5,SHISA8,SORCS2,COL1A1,NR4A1,ABLIM1,SBK1,COL2A1,IRF4,ID3
1101	ZNF419	915.7	ARCHS4 Coexpression,1114;Enrichr Queries,921;GTEx Coexpression,712	CAMK2B,MYLIP,JUN,MOCOS,PDE4C,IFI44,SOCS2,ABLIM1,SBK1,ZGLP1,PTGES3L,ID3,DENND6B,LDLR
1102	ZBTB48	916.3	ARCHS4 Coexpression,1489;Enrichr Queries,752;GTEx Coexpression,508	JUN,POLM,ATP1B1,CXXC5,LAX1,ZFP36L1,CD2,NR4A1,SCML4,UBXN11,ID3,SLC27A3,GPR18,AHDC1,EPHA2
1103	TIGD2	917.7	ARCHS4 Coexpression,1588;Enrichr Queries,140;GTEx Coexpression,1025	HS3ST3B1,IFITM3,MYLIP,ORM1,JUN,ANXA1,SDC4,MOCOS,MSMO1,GLRX,ATP1B1,FOXO1,CNN3,ZFP36L1,SOCS2,NAMPT,S1PR1,ID3,RHOU
1104	ZNF584	918.3	ARCHS4 Coexpression,968;Enrichr Queries,1089;ReMap ChIP-seq,140;GTEx Coexpression,1476	IFITM3,GALNT12,FCMR,DRC7,LTK,CPNE5,LEF1,RSPH9,ARNTL,ZFP36L1,RASGRP3,ADAMTS14,SLAMF6,CCR6,LDLR,JUN,ANXA1,EGR3,POLM,PDE4C,RHOH,TBX6,MYL4,TLR1,SNHG15,NR4A1,UBXN11,PTGES3L,ID3,CD22,EMID1
1105	ZNF764	918.3	ARCHS4 Coexpression,586;Enrichr Queries,680;GTEx Coexpression,1489	GPSM1,CBX7,JUN,PDE4C,SLCO5A1,LAMC1,FOXO1,ZFP36L1,RASGRP3,SNN,NLRP12,SBK1,IRF4,PTGES3L,ID3
1106	ZNF714	918.3	ARCHS4 Coexpression,1022;Enrichr Queries,1355;GTEx Coexpression,378	ABLIM1,NR6A1,MYO1C,CPNE3,IL12A,N4BP3,BCAT1,RASGRP1,HS3ST1
1107	ZBTB11	918.8	ARCHS4 Coexpression,913;Enrichr Queries,1302;ReMap ChIP-seq,204;GTEx Coexpression,1256	IFITM3,CEP85L,RSPH9,CXXC5,ARHGAP5,RASGRP1,ZMPSTE24,MLLT6,CIART,ADAMTS14,TRIM7,CARNS1,NAMPT,HIVEP2,RAG2,METTL17,CHRNB1,JUN,CD72,DNAJB14,TBX6,LTA,STRN,PTPRCAP,LTB,SLC29A2
1108	ZNF582	919.7	ARCHS4 Coexpression,1001;Enrichr Queries,1066;GTEx Coexpression,692	JUN,ANXA1,LAMB3,ANKRD22,ZFP2,GFRA1,ITPR3,RAPGEFL1,SOCS2,MYO1C,S1PR1,ID3,BCAT1,PAFAH1B3
1109	ZNF649	920.3	ARCHS4 Coexpression,521;Enrichr Queries,1027;GTEx Coexpression,1213	MYLIP,CERS4,DNAH1,JUN,LEF1,RRAS2,NR6A1,MYO1C,UBXN11,ID3,ALPL,RHOU,IGF2BP3,BCAT1
1110	TLX2	921	ARCHS4 Coexpression,1288;Enrichr Queries,761;GTEx Coexpression,714	GALNT12,GPSM1,NGFR,EGR3,WHRN,MOCOS,LEF1,HEPACAM2,PAX5,COL1A1,NR4A1,UCHL1,STAMBPL1,TMEM108,ID3
1111	ATMIN	923	ARCHS4 Coexpression,564;Enrichr Queries,1204;GTEx Coexpression,1001	OSCP1,JUN,CCDC136,ISLR2,GFRA1,ATP1B1,CELSR2,ZFP36L1,TJP1,MGAT5,CPNE3,STRN,LDLR
1112	ZNF117	923.7	ARCHS4 Coexpression,1222;Enrichr Queries,632;GTEx Coexpression,917	MYLIP,JUN,ANXA1,AUTS2,WHRN,IFI44,DDX60,COL1A1,GPAM,BCL7A,OAS2,ID3,RHOU,IGF2BP3
1113	ZNF418	925	ARCHS4 Coexpression,1035;Enrichr Queries,531;GTEx Coexpression,1209	AUTS2,MTERF2,GFRA1,AFF3,FOXO1,COL1A1,SOCS2,ABLIM1,NT5E,NR6A1,MYO1C,CMYA5,ID3,PROM1
1114	ARID2	925.5	ARCHS4 Coexpression,1320;Enrichr Queries,1229;ReMap ChIP-seq,255;GTEx Coexpression,898	HS3ST3B1,CHRNB1,JUN,SDC4,CCDC158,SYVN1,CXXC5,ARHGAP5,MTSS1,ACSF2,FOXO1,ZFP36L1,MEX3B,NR6A1,TRIM7,KIFC2,ID3,HES1,EPS8L2,HIVEP2,AHDC1,EPHA2
1115	ELF4	928	ARCHS4 Coexpression,1554;Enrichr Queries,368;GTEx Coexpression,862	IFITM3,CD74,JUN,ANXA1,SDC4,ITPR3,IL27RA,ZFP36L1,TLR1,CD2,COL1A1,EHD2,MMP14,SCML4,ID3,IL7R,EPHA2
1116	ZNF205	928.3	ARCHS4 Coexpression,970;Enrichr Queries,581;GTEx Coexpression,1234	IFITM3,PRR5,JUN,CXXC5,DLL1,NR4A1,MYO1C,SCML4,DDAH2,CEP170B,ID3,EPS8L2,S100A9,GPR18,AHDC1,EPHA2
1117	ZSCAN4	930	ARCHS4 Coexpression,1597;Enrichr Queries,642;GTEx Coexpression,551	JUN,EGR3,RRAD,MCAM,ABCA13,RAPGEFL1,ELL3,ARNTL,XKRX,COL1A1,NR4A1,VANGL2,HES1,EPHA2,LTF
1118	ZNF250	930.3	ARCHS4 Coexpression,1414;Enrichr Queries,255;GTEx Coexpression,1122	MYLIP,JUN,AUTS2,LEF1,PDE4C,MTSS1,ZFP36L1,COL1A1,SOCS2,MMP11,NR4A1,MEX3B,VANGL2,SBK1,DDAH2,ID3,AHDC1
1119	ZNF625	931.3	ARCHS4 Coexpression,1369;Enrichr Queries,1197;GTEx Coexpression,228	CD40,LY75,GFRA1,PAX5,FMN2,CXXC5,BFSP2,SBK1,NR6A1,IRF4,BTLA,IGF2BP3,SOX5
1120	ASCL4	931.3	ARCHS4 Coexpression,1108;Enrichr Queries,406;GTEx Coexpression,1280	EGR3,AUTS2,MOCOS,LEF1,CACNA1B,SLCO5A1,GFRA1,FMN2,PAX5,AFF3,CACNA1E,XKRX,VANGL2,SCML4,IRF4
1121	FOXE3	932	ARCHS4 Coexpression,1552;Enrichr Queries,994;GTEx Coexpression,250	CAMK2B,NGFR,JUN,GAL3ST1,EGR3,MOCOS,LEF1,CACNA1B,FMN2,SORCS2,TJP1,ADAMTS14,COL2A1,ID3
1122	ZNF26	933.7	ARCHS4 Coexpression,693;Enrichr Queries,1316;GTEx Coexpression,792	CD40,JUN,IRF4,KCNB1,PDE4C,LY75,BTLA,ID3,KLRD1,ZFP36L1,RASGRP3
1123	WIZ	935.3	ARCHS4 Coexpression,894;Enrichr Queries,1213;GTEx Coexpression,699	GPSM1,MYO1E,MEX3B,JUN,MYO1C,CCDC158,CCDC136,CEP170B,ITPR3,TEX15,AHDC1,ZFP36L1
1124	E4F1	937.5	Literature ChIP-seq,164;ARCHS4 Coexpression,1308;Enrichr Queries,1172;GTEx Coexpression,1106	NR4A1,JUN,KIFC2,POLM,ID3,ITPR3,NEIL1,S100A9,MLLT6
1125	PLAG1	938.3	ARCHS4 Coexpression,1413;Enrichr Queries,536;GTEx Coexpression,866	GPSM1,NGFR,JUN,EGR3,CLEC11A,LEF1,FOXO1,HS3ST1,ZFP36L1,SOCS2,NT5E,ABLIM1,ID3,IGF2BP3,RALGPS2
1126	ZFP62	940	ARCHS4 Coexpression,1071;Enrichr Queries,950;GTEx Coexpression,799	JUN,KLHL14,SDC4,ITPR3,SLCO5A1,ARHGAP5,CACNA1E,CNN3,ZFP36L1,SOCS2,ABLIM1,PAX8,ID3,METTL17
1127	FOXR1	940.3	ARCHS4 Coexpression,1598;Enrichr Queries,401;GTEx Coexpression,822	CBX7,LTK,CCDC158,CXCR5,TTC21A,BTNL2,FOXO1,MEX3B,NR6A1,ZGLP1,IL2RA,SLAMF7,CCR6,HMGCS2,GPR18,CARD11
1128	ZNF207	940.8	ARCHS4 Coexpression,1181;Enrichr Queries,1398;ReMap ChIP-seq,17;GTEx Coexpression,1167	BLK,CIITA,CD83,CXCR5,TNFRSF13C,CXXC5,IL27RA,ZFP36L1,MLLT6,CD79A,SNN,TRIM7,CARNS1,SLAMF7,ACP5,CCR7,CCR6,METTL17,CD74,CBX7,CERS4,DUSP2,EGR3,ANXA1,SYVN1,RHOH,PAX5,TBX6,SHISA8,NR6A1,DDAH2,IRF4,SAPCD1,IL2RA,LTA,DENND6B,PTPRCAP,LTB,BCAT1,CD22
1129	TCFL5	941	ARCHS4 Coexpression,1627;Enrichr Queries,566;GTEx Coexpression,630	DRC7,JUN,EGR3,ANXA1,SDC4,CCDC158,CCDC136,LEF1,TTC21A,GLRX,ATP1B1,COL1A1,SOCS2,ID3,PPP1R42,BCAT1
1130	ZNF300	943.3	ARCHS4 Coexpression,558;Enrichr Queries,678;GTEx Coexpression,1594	JUN,ANXA1,AUTS2,AMIGO2,IFI44,MSMO1,AFF3,SOCS2,NT5E,UCHL1,ID3,RHOU,PAFAH1B3,CD200
1131	SHOX	944.3	ARCHS4 Coexpression,1390;Enrichr Queries,923;GTEx Coexpression,520	CPM,EGR3,MOCOS,CACNA1B,GFRA1,LAMC1,PAX5,UACA,CACNA1E,FOXO1,HS3ST1,AFF2,IRF4,SCN4A
1132	ZNF329	944.7	ARCHS4 Coexpression,851;Enrichr Queries,716;GTEx Coexpression,1267	JUN,EGR3,ANXA1,PDE4C,CACNA1B,IFI44,ATP1B1,AFF3,ZFP36L1,RASGRP3,SOCS2,PTGES3L,ID3,APBB1,LDLR
1133	DOT1L	945	ARCHS4 Coexpression,1468;Enrichr Queries,746;GTEx Coexpression,621	DRC7,JUN,SDC4,CCDC158,CCDC136,TTC21A,ATP1B1,ZFP36L1,MLLT6,COL1A1,NR4A1,NR6A1,ID3,LDLR,AHDC1,EPHA2
1134	ZNF442	945	ARCHS4 Coexpression,1330;Enrichr Queries,185;GTEx Coexpression,1320	IFITM3,RTP4,NGFR,JUN,CD83,MCAM,AMIGO2,PDE4C,IFI44,DDX60,AFF3,RASGRP3,COL1A1,SOCS2,NR4A1,ID3,IL7R
1135	ZNF546	945.3	ARCHS4 Coexpression,1389;Enrichr Queries,744;GTEx Coexpression,703	CPM,JUN,CCDC158,CCDC136,PDE4C,TTC21A,FMN2,DDX60,SOCS2,MEX3B,ABLIM1,SERTAD4,ID3,SOX5,MEGF9
1136	ZNF705B	946	ARCHS4 Coexpression,951;GTEx Coexpression,941	DRC7,JUN,CCDC158,CCDC136,MAP3K19
1137	RLF	947	ARCHS4 Coexpression,519;Enrichr Queries,1249;GTEx Coexpression,1073	DUSP2,JUN,MYO1C,NAMPT,CEP85L,RHOH,KLRD1,ARHGAP5,ATP1B1,ZFP36L1,ZMPSTE24
1138	CREB3L3	947	ARCHS4 Coexpression,599;Enrichr Queries,831;GTEx Coexpression,1411	IFITM3,COL1A1,DPP4,CD74,ORM1,JUN,LAMB3,GDA,MOCOS,EPS8L2,HMGCS2,FMO5
1139	ALX1	947.3	ARCHS4 Coexpression,1436;Enrichr Queries,907;GTEx Coexpression,499	JUN,EGR3,TRAF3IP2,CLEC11A,LEF1,GFRA1,LAMC1,COL1A1,SOCS2,MMP14,NT5E,COL2A1,ID3,EPHA2
1140	KLF14	947.5	ARCHS4 Coexpression,961;Enrichr Queries,934	NGFR,NR4A1,CPM,EHD2,JUN,EGR3,COL2A1,MYO1C,LEF1,GLIS3,TEX15
1141	ZIM3	947.7	ARCHS4 Coexpression,1218;Enrichr Queries,1049;GTEx Coexpression,576	DRC7,AUTS2,CCDC158,CCDC136,MOCOS,PDE4C,TTC21A,TEX15,ABCA13,MEX3B,SCML4,PTGES3L,SOX5,RAPGEF4
1142	ZNF768	948.3	ARCHS4 Coexpression,1497;Enrichr Queries,1011;GTEx Coexpression,337	SRPK3,CBX7,JUN,CHCHD10,LAMC1,MAPK12,FOXO1,ZFP36L1,SBK1,CMYA5,PTGES3L,CEP170B,ID3,SLC29A2
1143	ZNF133	948.7	ARCHS4 Coexpression,1448;Enrichr Queries,472;GTEx Coexpression,926	CBX7,JUN,ANXA1,SDC4,AUTS2,MTERF2,ZFP2,ATP1B1,PARP12,ARNTL,CIART,ABLIM1,NAMPT,ID3,NEIL1,LDLR
1144	ZSCAN32	949	ARCHS4 Coexpression,1180;GTEx Coexpression,718	TLR1,PPP1R16B,NLRP12,ALPL,REM2,ARNTL
1145	ZBED9	950.5	ARCHS4 Coexpression,1275;GTEx Coexpression,626	MEX3B,DRC7,CCDC158,CCDC136,TTC21A,ARHGAP5,SHANK1
1146	ZIM2	951.3	ARCHS4 Coexpression,982;Enrichr Queries,986;GTEx Coexpression,886	UCHL1,AUTS2,CCDC136,CACNA1B,TEKT5,FMN2,AFF3,CASC1,ABCA13,GPR18,SOX5,RAPGEF4
1147	ZNF561	951.7	ARCHS4 Coexpression,901;Enrichr Queries,1258;GTEx Coexpression,696	CBX7,JUN,NR6A1,TRAF3IP2,KIFC2,LY6D,CDIP1,ID3,CPNE3,LDLR,ZFP36L1
1148	ATF4	951.8	ARCHS4 Coexpression,1527;Enrichr Queries,1040;ReMap ChIP-seq,62;GTEx Coexpression,1178	OSCP1,IFITM3,ORM1,SDC4,TMPRSS3,RSPH9,CELSR2,FAM129C,ZFP36L1,VPREB3,EPB41L4B,IL12A,CCR7,CCR10,LYNX1,JUN,ANXA1,LAMB3,KCNB1,POLM,CHCHD10,DNAJB14,EHD2,MMP11,MMP14,MYO1C,GPAM,P2RX3,MAP3K19,LY6D,ID3,BCAT1,S100A9,RAPGEF4,MEGF9,LTF
1149	ZNF540	952.3	ARCHS4 Coexpression,1299;Enrichr Queries,1298;GTEx Coexpression,260	CAMK2B,CBX7,MYO1C,KCNB1,ZFP2,CACNA1B,MAP6,DENND6B,ZCCHC18,APBB1,AFF3,BEGAIN
1150	ZNF273	953	ARCHS4 Coexpression,917;Enrichr Queries,1397;GTEx Coexpression,545	XKRX,ABLIM1,VANGL2,MYO1C,PDE4C,CELSR2,RAPGEFL1,ELL3,RASGRP3
1151	ZNF629	954.7	ARCHS4 Coexpression,1247;Enrichr Queries,243;GTEx Coexpression,1374	GPSM1,JUN,MCAM,LAMC1,ATP1B1,CXXC5,CELSR2,ZFP36L1,COL1A1,ABLIM1,SBK1,NNT,ID3,HIVEP2,BCAT1,LDLR,EPHA2
1152	ZBTB22	955	ARCHS4 Coexpression,1129;Enrichr Queries,477;GTEx Coexpression,1259	MYLIP,JUN,SDC4,ITPR3,ATP1B1,CXXC5,RAPGEFL1,ZFP36L1,MLLT6,XKRX,SOCS2,DDAH2,CEP170B,ID3,RHOU,LDLR
1153	ZNF610	957	ARCHS4 Coexpression,1409;Enrichr Queries,882;GTEx Coexpression,580	OSCP1,JUN,AUTS2,CCDC136,AMIGO2,TTC21A,IFI44,DDX60,AFF3,CASC1,SOCS2,PTGES3L,ID3,PPP1R42,RHOU
1154	ZNF33A	957.3	ARCHS4 Coexpression,412;Enrichr Queries,1351;GTEx Coexpression,1109	EHD2,MYO1C,MAP6,PXDC1,NEIL1,ARHGAP5,SNX8,CD200,METTL17,ZFP36L1
1155	TCF24	957.7	ARCHS4 Coexpression,1576;Enrichr Queries,73;GTEx Coexpression,1224	NGFR,CD74,EGR3,COL27A1,AUTS2,MOCOS,CACNA1B,CHCHD10,SLCO5A1,ITPR3,TEX15,DDX60,COL1A1,DPP4,SOCS2,NR4A1,NT5E,NNT,ALPL,PROM1
1156	ZNF251	958.7	ARCHS4 Coexpression,1427;Enrichr Queries,697;GTEx Coexpression,752	IFITM3,JUN,COL27A1,AUTS2,MTERF2,ZFP2,CXXC5,MTSS1,FOXO1,ZFP36L1,KIFC2,ID3,MAP6,NEIL1,AHDC1
1157	ZNF75A	958.7	ARCHS4 Coexpression,1441;Enrichr Queries,933;GTEx Coexpression,502	JUN,KLHL14,MTERF2,ARNTL,SOCS2,NR4A1,PAX8,BCL7A,ZGLP1,ID3,RHOU,GLCCI1,LDLR,SHANK1
1158	SIX6	959	ARCHS4 Coexpression,634;Enrichr Queries,1254;GTEx Coexpression,989	UCHL1,COL2A1,NR6A1,MOCOS,MAP6,GFRA1,PAX5,BCAT1,PAFAH1B3,CCR10,REM2,VWA7
1159	ZNF837	959.3	ARCHS4 Coexpression,1262;Enrichr Queries,1252;GTEx Coexpression,364	CERS4,CHRNB1,SDC4,SAPCD1,POLM,CLEC11A,SYVN1,EPS8L2,PTPRCAP,METTL17,SLC29A2
1160	ZNF710	959.7	ARCHS4 Coexpression,1440;Enrichr Queries,731;GTEx Coexpression,708	CERS4,JUN,AUTS2,CXXC5,MTSS1,ZFP36L1,MLLT6,SOCS2,EPB41L4B,ID3,WDFY2,HIVEP2,BCAT1,AHDC1,EPHA2
1161	KLF16	960.7	ARCHS4 Coexpression,1398;Enrichr Queries,970;GTEx Coexpression,514	PRKCG,PPP1R16B,JUN,EGR3,JAKMIP1,CACNA1E,ZFP36L1,NR4A1,SNN,CEP170B,ID3,LDLR,S100A9,EPHA2
1162	ZNF57	960.7	ARCHS4 Coexpression,1425;Enrichr Queries,403;GTEx Coexpression,1054	IFITM3,JUN,DUSP2,CD83,ATP1B1,RAPGEFL1,ELL3,XKRX,SOCS2,NR4A1,NAMPT,ID3,RHOU,LDLR,EPHA2,METTL17
1163	ZNF740	961.5	ARCHS4 Coexpression,1406;Enrichr Queries,1061;ReMap ChIP-seq,50;GTEx Coexpression,1329	FCMR,CXCR5,ITPR3,CXXC5,IL27RA,ZFP36L1,MLLT6,SOCS2,TRIM7,CARNS1,HES1,HIVEP2,CCR10,REM2,GDF11,JUN,PDE4C,LAX1,MAPK12,NR4A1,MAPK11,MYO1E,VANGL2,MYO1C,KIFC2,P2RX3,CLCF1,PTGES3L,ID3,PTPRCAP,NEIL1,PAFAH1B3,AHDC1
1164	ZNF605	963.3	ARCHS4 Coexpression,920;Enrichr Queries,1050;GTEx Coexpression,920	JUN,MTERF2,KCNB1,ZFP2,PDE4C,IFI44,PARP12,RASGRP3,SOCS2,SERTAD4,ZGLP1,BCAT1,SOX5
1165	ZSCAN23	963.3	ARCHS4 Coexpression,1076;Enrichr Queries,848;GTEx Coexpression,966	JUN,AUTS2,LEF1,GFRA1,MSMO1,LAMC1,SORCS2,DLL1,NT5E,DACH1,IGF2BP3,KCNQ5,SOX5
1166	ZNF2	963.5	ARCHS4 Coexpression,1429;Enrichr Queries,498	CBX7,CPM,JUN,PDE4C,ATP1B1,AFF3,ZFP36L1,SOCS2,NR4A1,GPAM,ID3,RHOU,LDLR
1167	ZNF706	963.7	ARCHS4 Coexpression,1152;Enrichr Queries,1327;GTEx Coexpression,412	EPB41L4B,CERS4,JUN,VANGL2,ANXA1,MYO1C,WDFY2,LAMC1,CELSR2,RAPGEFL1,ZFP36L1
1168	NR1H2	964.8	ARCHS4 Coexpression,1361;Enrichr Queries,1078;ReMap ChIP-seq,44;GTEx Coexpression,1376	LTK,SDC4,AMIGO2,CXCR5,RSPH9,IGSF9,ZFP36L1,DPP4,CD79A,TRIM7,STAMBPL1,CARNS1,DCDC2B,HES1,IGF2BP3,EPS8L2,LDLR,GDF11,CD74,JUN,ANXA1,LAMB3,MCAM,SYVN1,ATP1B1,MAPK12,MAPK11,NR4A1,CLCF1,ID3,MYZAP,PTPRCAP,S100A9,STX1A,EPHA2
1169	ZSCAN30	965.5	ARCHS4 Coexpression,916;GTEx Coexpression,1015	GPSM1,MTERF2,KCNB1,KYNU,ZFP2,KLRD1
1170	PRDM4	966.7	ARCHS4 Coexpression,828;Enrichr Queries,840;GTEx Coexpression,1232	JUN,ITPR3,LAMC1,ATP1B1,FOXO1,ZFP36L1,SOCS2,MMP14,MGAT5,ID3,HIVEP2,LDLR,RALGPS2
1171	ZNF639	969	ARCHS4 Coexpression,897;Enrichr Queries,1217;ReMap ChIP-seq,160;GTEx Coexpression,1602	IFITM3,RSPH9,ABHD5,ZFP36L1,MLLT6,RASGRP3,SOCS2,ADAMTS14,TRIM7,CD19,NAMPT,SLAMF6,HES1,EPS8L2,JUN,PDE4C,SYVN1,TBX6,MAPK12,MAPK11,DDAH2,LTA,PTGES3L,ID3,PTPRCAP,LTB,CD22
1172	ZNF793	970.7	ARCHS4 Coexpression,668;Enrichr Queries,1069;GTEx Coexpression,1175	CPM,AUTS2,KCNB1,PDE4C,CACNA1B,AFF3,RASGRP3,SOCS2,ABLIM1,OAS2,PTGES3L,DENND6B,PROM1
1173	ZNF260	974.3	ARCHS4 Coexpression,1324;Enrichr Queries,475;GTEx Coexpression,1124	JUN,ANXA1,DNAJB14,MSMO1,ARHGAP5,ATP1B1,CNN3,ZFP36L1,SOCS2,ABLIM1,NAMPT,ID3,IGF2BP3
1174	ZSCAN5A	974.7	ARCHS4 Coexpression,896;Enrichr Queries,814;GTEx Coexpression,1214	JUN,EGR3,CD83,AUTS2,CCDC158,LEF1,PDE4C,GLIS3,AFF3,RASGRP3,PTGES3L,ID3,TEKT5,LDLR
1175	ZNF766	974.8	ARCHS4 Coexpression,888;Enrichr Queries,1241;ReMap ChIP-seq,264;GTEx Coexpression,1506	PPP1R16B,JUN,ANXA1,TNFAIP6,CEP85L,PDE4C,LEF1,CXCR5,TBX6,GIMAP8,FOXO1,RASGRP3,CHIT1,NR4A1,NAMPT,CCR7,SLC29A2
1176	ZNF396	975.3	ARCHS4 Coexpression,1151;Enrichr Queries,946;GTEx Coexpression,829	OSCP1,EGR3,PDE4C,GLIS3,DDX60,FMO5,ZFP36L1,TLR1,NLRP12,PTGES3L,ALPL,RHOU,REM2,SOX5
1177	ZNF35	976	ARCHS4 Coexpression,684;Enrichr Queries,721;GTEx Coexpression,1523	IFITM3,CBX7,JUN,CD83,IFI44,LAMC1,ATP1B1,MLLT6,COL1A1,SOCS2,NR4A1,NR6A1,ID3,BCAT1
1178	ZNF20	976	ARCHS4 Coexpression,1203;Enrichr Queries,735;GTEx Coexpression,990	DRC7,JUN,ANXA1,PDE4C,RSPH9,CNN3,ZFP36L1,RASGRP3,SOCS2,CLCF1,ID3,RHOU,IGF2BP3,TEKT5,LDLR
1179	ZNF786	976.3	ARCHS4 Coexpression,1003;Enrichr Queries,888;GTEx Coexpression,1038	JUN,TGIF2,CCDC158,PDE4C,LAMC1,CXXC5,RASGRP1,RAPGEFL1,ZFP36L1,SOCS2,MYO1C,ID3,PDE8A,LDLR
1180	HOXD13	976.8	Literature ChIP-seq,123;ARCHS4 Coexpression,1460;Enrichr Queries,895;GTEx Coexpression,1429	JUN,EGR3,LEF1,CHCHD10,GFRA1,PAX5,SORCS2,SOCS2,COL1A1,COL2A1,TRIM7,DACH1,ID3
1181	GTF2IRD2	977.3	ARCHS4 Coexpression,871;Enrichr Queries,1086;GTEx Coexpression,975	JUN,MTERF2,PDE4C,CXXC5,UACA,FOXO1,MTSS1,ZFP36L1,RASGRP3,SOCS2,NR4A1,S1PR1,PTGES3L
1182	ZNF586	977.7	ARCHS4 Coexpression,184;Enrichr Queries,1297;GTEx Coexpression,1452	JUN,CD40,RHOH,SYT15,GLRX,LAMC1,TLR1,SOCS2,NLRP12,MYO1C,BTLA,CEP170B,IL21R,GPR18
1183	ZFPM1	978	ARCHS4 Coexpression,1383;Enrichr Queries,282;GTEx Coexpression,1269	IFITM3,PPP1R16B,PRR5,JUN,SPNS2,SYVN1,ATP1B1,CXXC5,FOXO1,ZFP36L1,MLLT6,COL1A1,EPB41L4B,NR4A1,ID3,AHDC1,EPHA2
1184	ZNF121	979.3	ARCHS4 Coexpression,1030;Enrichr Queries,1312;GTEx Coexpression,596	JUN,NR6A1,SAPCD1,LY6D,ID3,BCAT1,DLL1,LDLR,RAPGEFL1,EPHA2
1185	TFDP2	980	ARCHS4 Coexpression,707;Enrichr Queries,1128;GTEx Coexpression,1105	SOCS2,JUN,ABLIM1,MYO1C,BCL7A,CCDC158,CEP85L,LEF1,RAG2,MTSS1,FOXO1,ZFP36L1
1186	GMEB2	980.7	ARCHS4 Coexpression,1381;Enrichr Queries,856;GTEx Coexpression,705	CBX7,JUN,POLM,CXXC5,FOXO1,ARNTL,ZFP36L1,MLLT6,SNN,NR6A1,SBK1,UBXN11,ID3,GPR18
1187	ZNF746	981	ARCHS4 Coexpression,943;Enrichr Queries,1121;GTEx Coexpression,879	TLR1,NLRP12,JUN,ANXA1,NAMPT,ALPL,ID3,CXXC5,S100A9,REM2,ZFP36L1
1188	ZNF502	982	ARCHS4 Coexpression,1494;Enrichr Queries,95;GTEx Coexpression,1357	JUN,DUSP2,EGR3,ANXA1,AUTS2,ZFP2,MOCOS,LEF1,TEX15,AFF3,FOXO1,ARNTL,SOCS2,NT5E,ABLIM1,ID3,PROM1,IL7R,BCAT1
1189	ZNF547	985	ARCHS4 Coexpression,1382;Enrichr Queries,1166;GTEx Coexpression,407	CAMK2B,ABLIM1,JUN,SBK1,ANXA1,MYO1C,AUTS2,ZGLP1,CLCF1,CACNA1B,ID3,SHISA8
1190	ZNF222	985.3	ARCHS4 Coexpression,1051;Enrichr Queries,823;GTEx Coexpression,1082	JUN,EGR3,ANXA1,AMIGO2,IFI44,ATP1B1,TLR1,SOCS2,NLRP12,MYO1C,NAMPT,CEP170B,ALPL,ID3
1191	ZNF319	986.3	ARCHS4 Coexpression,1107;Enrichr Queries,1088;GTEx Coexpression,764	TLR1,COL1A1,NLRP12,JUN,ALPL,ID3,RHOU,CXXC5,S100A9,REM2,AHDC1,ZFP36L1
1192	ZKSCAN4	986.3	ARCHS4 Coexpression,1204;Enrichr Queries,583;GTEx Coexpression,1172	MYLIP,CBX7,CD74,JUN,CD83,GIMAP6,MTSS1,SOCS2,NR4A1,ABLIM1,DDAH2,ID3,HIVEP2,GPR18,RALGPS2
1193	ZNF569	989.7	ARCHS4 Coexpression,1049;Enrichr Queries,917;GTEx Coexpression,1003	OSCP1,JUN,ANXA1,CCDC136,CEP85L,IFI44,ITPR3,SOCS2,NR4A1,SERTAD4,MYO1C,ID3,IGF2BP3
1194	FOXI3	990	ARCHS4 Coexpression,1423;GTEx Coexpression,557	VANGL2,SAPCD1,PDE4C,RAPGEFL1,IGSF9,ELL3
1195	ERF	990.7	ARCHS4 Coexpression,1266;Enrichr Queries,478;GTEx Coexpression,1228	JUN,TGIF2,EGR3,SDC4,CXXC5,FOXO1,ZFP36L1,NR4A1,MMP14,MYO1C,DDAH2,CEP170B,ID3,LDLR,AHDC1,EPHA2
1196	VEZF1	991	ARCHS4 Coexpression,803;Enrichr Queries,747;GTEx Coexpression,1423	IFITM3,JUN,ANXA1,SDC4,AUTS2,LAMC1,ATP1B1,CXXC5,CNN3,ZFP36L1,VANGL2,DACH1,KIFC2,ID3,MAP6
1197	BHLHA15	991.5	ARCHS4 Coexpression,941;GTEx Coexpression,1042	EPB41L4B,SYVN1,BCAT1,JCHAIN
1198	HOMEZ	998	ARCHS4 Coexpression,1004;Enrichr Queries,864;GTEx Coexpression,1126	CPM,JUN,SDC4,CCDC158,LEF1,FOXO1,ZFP36L1,RASGRP3,SOCS2,NR4A1,POU2AF1,ID3,TEKT5
1199	ZNF8	998	ARCHS4 Coexpression,929;Enrichr Queries,1067	NR4A1,JUN,AUTS2,BCL7A,KCNB1,PDE4C,HIVEP2,LDLR,ZFP36L1,RASGRP3
1200	HMX1	999	ARCHS4 Coexpression,922;Enrichr Queries,1182;GTEx Coexpression,893	GPSM1,GDF11,EGR3,COL2A1,IRF4,LEF1,CEP170B,CDIP1,CHCHD10,FMN2,PAX5
1201	BARX1	1001	ARCHS4 Coexpression,1097;Enrichr Queries,996;GTEx Coexpression,909	GALNT12,COL1A1,NGFR,COL2A1,KCNB1,PDE4C,MOCOS,LEF1,CLEC11A,ID3,PAX5,ZMPSTE24
1202	ZNF10	1001	ARCHS4 Coexpression,862;Enrichr Queries,810;GTEx Coexpression,1331	MYLIP,JUN,AUTS2,ATP1B1,FOXO1,ARNTL,CIART,SOCS2,ABLIM1,MYO1C,ID3,CD200,VWA7
1203	NKX32	1001	ARCHS4 Coexpression,598;GTEx Coexpression,1404	JUN,SIGLEC15,MYO1C,PDE4C,GFRA1,HES1
1204	TSHZ2	1001	ARCHS4 Coexpression,1168;Enrichr Queries,684;GTEx Coexpression,1152	COL1A1,JUN,ABLIM1,ANXA1,AUTS2,KCNB1,LEF1,ID3,AFF3,ZFP36L1,SOX5
1205	LBX2	1002	ARCHS4 Coexpression,768;Enrichr Queries,718;GTEx Coexpression,1519	NGFR,JUN,EGR3,COL27A1,TNFAIP6,RRAD,MOCOS,LEF1,COL1A1,NR4A1,IRF4,ID3,SNX8
1206	MXD3	1002	ARCHS4 Coexpression,795;Enrichr Queries,1368;GTEx Coexpression,843	TLR1,NLRP12,JUN,POLM,ALPL,ID3,S100A9,REM2,S100A8
1207	NFXL1	1004	ARCHS4 Coexpression,561;Enrichr Queries,1080;GTEx Coexpression,1370	JUN,ANXA1,RRAS2,HS3ST1,ARNTL,ZFP36L1,MLLT6,SOCS2,MAPK11,MYO1C,NAMPT,IGF2BP3,VWA7
1208	KLF17	1004	ARCHS4 Coexpression,1360;Enrichr Queries,325;GTEx Coexpression,1327	JUN,AMIGO2,MOCOS,LEF1,PDE4C,IFI44,AFF3,SORCS2,COL1A1,NR4A1,STAC2,S1PR1,ID3,ALPL,TEKT5
1209	ZNF468	1005	ARCHS4 Coexpression,823;Enrichr Queries,793;GTEx Coexpression,1398	CPM,JUN,ANXA1,LAMB3,AMIGO2,MSMO1,ATP1B1,DDX60,MAPK11,KIFC2,CEP170B,MAP6,ID3
1210	GSC2	1005	ARCHS4 Coexpression,963;Enrichr Queries,1096;GTEx Coexpression,956	CD2,NGFR,MEX3B,SIGLEC15,NR6A1,EGR3,MOCOS,LEF1,CCL3,ISLR2,TEX15,PAX5
1211	ZNF727	1005	ARCHS4 Coexpression,820;GTEx Coexpression,1190	CBX7,ABLIM1,GAL3ST1,ZFP2,MTSS1
1212	ZNF585B	1007	ARCHS4 Coexpression,641;Enrichr Queries,1205;GTEx Coexpression,1176	JUN,NT5E,FAM169B,MTERF2,KCNB1,KYNU,POU2AF1,ZFP2,ID3,HIVEP2,IGSF9,ZFP36L1
1213	NR1H4	1008	ARCHS4 Coexpression,1258;Enrichr Queries,342;GTEx Coexpression,1424	IFITM3,ORM1,JUN,ANXA1,MOCOS,MSMO1,ATP1B1,FMO5,COL1A1,DPP4,NR4A1,NT5E,KYNU,HMGCS2
1214	ZNF654	1008	ARCHS4 Coexpression,655;Enrichr Queries,1030;GTEx Coexpression,1339	MYLIP,JUN,NAMPT,CEP85L,CDIP1,DNAJB14,KCNQ5,TEX15,ARHGAP5,LDLR,TMEM163,RALGPS2
1215	ZNF99	1009	ARCHS4 Coexpression,1068;Enrichr Queries,1171;GTEx Coexpression,787	MEX3B,NLRP12,CCDC158,PDE4C,CACNA1B,PTGES3L,TTC21A,ACP5,TEX15,FMN2,AFF3,ABCA13
1216	RXRB	1009	ARCHS4 Coexpression,1156;Enrichr Queries,1218;GTEx Coexpression,654	NR4A1,CBX7,JUN,MTERF2,POLM,ID3,NEIL1,LDLR,METTL17,ZFP36L1,MLLT6
1217	CCDC169SOHLH2	1010	ARCHS4 Coexpression,1010	MEX3B,CCDC136,TEKT5
1218	NME2	1013	ARCHS4 Coexpression,1558;ReMap ChIP-seq,162;GTEx Coexpression,1318	CHRNB1,PLA2G2D,TRAF3IP2,LEF1,HEPACAM2,LY75,GFRA1,CD79B,EPB41L4B,VANGL2,SERTAD4,NNT,CPNE3,CCR7,SCN4A,GLCCI1,TEKT5,RGS8,CCR10,CD200,AHDC1
1219	PREB	1013	ARCHS4 Coexpression,1439;Enrichr Queries,1306;GTEx Coexpression,294	CHRNB1,JUN,SYVN1,SCN4A,GLRX,SMTNL2,ATP1B1,S100A9,MAPK12,SLC29A2
1220	ZNF599	1014	ARCHS4 Coexpression,1251;Enrichr Queries,861;GTEx Coexpression,931	OSCP1,AUTS2,PDE4C,GLIS3,TTC21A,FMN2,AFF3,CASC1,SORCS2,COL1A1,DACH1,PTGES3L,ID3,BCAT1
1221	TFE3	1015	ARCHS4 Coexpression,1453;Enrichr Queries,506;GTEx Coexpression,1085	IFITM3,JUN,ANXA1,SDC4,FOXO1,ZFP36L1,TLR1,NR4A1,MYO1E,NLRP12,MYO1C,NAMPT,ID3,LDLR,EPHA2
1222	ZFY	1015	ARCHS4 Coexpression,1553;Enrichr Queries,122;GTEx Coexpression,1371	JUN,EGR3,ANXA1,TNFAIP6,RRAS2,IFI44,DDX60,JCHAIN,DPP4,NR4A1,NT5E,NAMPT,ID3,IL7R,BCAT1,S100A9,S100A8
1223	ZKSCAN3	1015	ARCHS4 Coexpression,1060;Enrichr Queries,750;GTEx Coexpression,1236	JUN,PDE4C,MSMO1,ATP1B1,ARNTL,ZFP36L1,RASGRP3,SOCS2,NR4A1,SNN,ABLIM1,CDIP1,ID3,HIVEP2
1224	FOXF2	1016	ARCHS4 Coexpression,611;Enrichr Queries,924;GTEx Coexpression,1514	COL1A1,SOCS2,GPSM1,EHD2,JUN,ANXA1,LEF1,S1PR1,ID3,HES1,KRBA1,EPHA2
1225	ZNF77	1016	ARCHS4 Coexpression,1331;Enrichr Queries,205;GTEx Coexpression,1513	MYLIP,JUN,CD83,LEF1,SLCO5A1,CXXC5,FOXO1,CNN3,ZFP36L1,SOCS2,MEX3B,NT5E,IRF4,ID3,LDLR,EPHA2
1226	ZNF699	1017	ARCHS4 Coexpression,979;Enrichr Queries,927;GTEx Coexpression,1144	JUN,AMIGO2,LAMC1,ZFP36L1,ARNTL,COL1A1,MGAT5,PTGES3L,IGF2BP3,RHOU,CCR6,LDLR,EPHA2
1227	ZNF317	1017	ARCHS4 Coexpression,597;Enrichr Queries,1054;GTEx Coexpression,1401	PPP1R16B,JUN,STARD4,CD83,LY75,PAX5,ARNTL,NR4A1,SAPCD1,IRF4,NAMPT,ID3,LDLR
1228	ZNF732	1018	ARCHS4 Coexpression,791;GTEx Coexpression,1244	ABLIM1,NR6A1,ZFP2,RRAS2,IGF2BP3,BCAT1
1229	ZSCAN12	1019	ARCHS4 Coexpression,849;Enrichr Queries,616;GTEx Coexpression,1591	CD74,JUN,MSMO1,ARNTL,ZFP36L1,SOCS2,NR4A1,NT5E,ABLIM1,MYO1C,CEP170B,ID3,HIVEP2,CD200
1230	HAND2	1019	ARCHS4 Coexpression,469;Enrichr Queries,1020;GTEx Coexpression,1569	GPSM1,JUN,ANXA1,LEF1,GFRA1,BEGAIN,COL1A1,MYL4,MGAT5,S1PR1,TMEM108,ID3,GLCCI1
1231	IKZF5	1020	ARCHS4 Coexpression,420;Enrichr Queries,1163;GTEx Coexpression,1478	MYLIP,JUN,MYO1C,TESPA1,NAMPT,CEP170B,ID3,RHOH,LAMC1,ARHGAP5,IL7R,FOXO1
1232	ZNF239	1021	ARCHS4 Coexpression,980;Enrichr Queries,488;GTEx Coexpression,1596	JUN,ANXA1,CD83,RRAS2,ATP1B1,SOCS2,UCHL1,ABLIM1,NR6A1,ID3,IL7R,BCAT1,PAFAH1B3,EPHA2
1233	ZNF670	1022	ARCHS4 Coexpression,932;Enrichr Queries,1111	SOCS2,JUN,NR6A1,IFI44,ID3,ATP1B1,BCAT1,PAFAH1B3
1234	ZNF71	1022	ARCHS4 Coexpression,783;Enrichr Queries,737;GTEx Coexpression,1546	GPSM1,GDF11,JUN,AUTS2,MTSS1,ZFP36L1,MAPK11,UCHL1,SBK1,DDAH2,ID3,MAP6,PAFAH1B3,AHDC1
1235	XPA	1024	ARCHS4 Coexpression,1227;Enrichr Queries,467;GTEx Coexpression,1379	CBX7,JUN,ANXA1,SDC4,LEF1,ATP1B1,FOXO1,ARNTL,ZFP36L1,SOCS2,NT5E,MYO1C,S1PR1,PTGES3L,ID3
1236	ZFP37	1025	ARCHS4 Coexpression,1021;Enrichr Queries,655;GTEx Coexpression,1399	JUN,MCAM,ZFP2,ATP1B1,ZFP36L1,COL1A1,SOCS2,NR4A1,UCHL1,TMEM108,ID3,CD200,SOX5
1237	ZSCAN21	1025	ARCHS4 Coexpression,1118;Enrichr Queries,482;GTEx Coexpression,1475	MYLIP,JUN,SDC4,CXXC5,MTSS1,ARNTL,CNN3,ZFP36L1,MLLT6,SOCS2,NR4A1,DDAH2,ID3,PAFAH1B3
1238	ZNF554	1025	ARCHS4 Coexpression,867;Enrichr Queries,1151;GTEx Coexpression,1057	CAMK2B,CPM,CERS4,JUN,SBK1,BCL7A,PDE4C,PTGES3L,RHOU,LDLR,ACSF2,RASGRP3
1239	SOHLH2	1025	ARCHS4 Coexpression,1353;Enrichr Queries,594;GTEx Coexpression,1129	CAMK2B,CCDC158,CCDC136,MOCOS,TEX15,AFF3,CASC1,DPP4,UCHL1,COL2A1,ID3,IGF2BP3,PROM1,BCAT1
1240	ZNF519	1026	ARCHS4 Coexpression,859;Enrichr Queries,1349;GTEx Coexpression,871	ABLIM1,JUN,COL27A1,KCNB1,KYNU,ZFP2,ID3,KLRD1,SHISA8
1241	NOBOX	1027	ARCHS4 Coexpression,1484;Enrichr Queries,544;GTEx Coexpression,1053	MOCOS,LEF1,TEX15,PAX5,CASC1,FOXO1,HS3ST1,CD2,NR4A1,MEX3B,NR6A1,IRF4,IL7R,SOX5,EPHA2
1242	ZNF229	1029	ARCHS4 Coexpression,1322;Enrichr Queries,736	COL1A1,UCHL1,COL2A1,DACH1,AUTS2,GFRA1,FMN2,PROM1,AFF3,SORCS2
1243	TBX22	1029	ARCHS4 Coexpression,1196;Enrichr Queries,1185;GTEx Coexpression,706	MEX3B,NR6A1,TSLP,CCDC158,MOCOS,TTC21A,IFI44,IL7R,BCAT1,ABCA13
1244	POU6F2	1030	ARCHS4 Coexpression,1540;Enrichr Queries,621;GTEx Coexpression,928	AUTS2,GLIS3,CACNA1B,FMN2,PAX5,AFF3,SORCS2,CACNA1E,DACH1,TESPA1,CDIP1,KCNQ5,STX1A,SOX5
1245	NOTO	1030	ARCHS4 Coexpression,1291;Enrichr Queries,885;GTEx Coexpression,914	GALNT12,NGFR,EGR3,MOCOS,LEF1,PDE4C,HEPACAM2,CACNA1B,PAX5,CACNA1E,COL2A1,IRF4,PTGES3L
1246	PRDM10	1030	ARCHS4 Coexpression,1590;Enrichr Queries,1072;GTEx Coexpression,429	JUN,AUTS2,SHISA8,MAPK12,MTSS1,ZFP36L1,ABLIM1,TRIM7,SBK1,HIVEP2,SMTNL2,LDLR,SLC29A2
1247	TFAP4	1031	ARCHS4 Coexpression,1112;Enrichr Queries,1300;ReMap ChIP-seq,216;GTEx Coexpression,1494	JUN,TGIF2,SDC4,PDE4C,SYVN1,TBX6,TNFRSF13C,CXXC5,ZFP36L1,EPB41L4B,NR4A1,KIFC2,CLCF1,CARNS1,ID3,DENND6B,HES1,IGF2BP3,EPS8L2,LDLR,EPHA2
1248	ZNF420	1031	ARCHS4 Coexpression,661;Enrichr Queries,1014;GTEx Coexpression,1418	SOCS2,JUN,ANXA1,SERTAD4,MYO1C,GPAM,ZFP2,ID3,GLCCI1,ARHGAP5,CD200,MEGF9
1249	ZNF646	1032	ARCHS4 Coexpression,1473;Enrichr Queries,1037;GTEx Coexpression,587	DRC7,JUN,CCDC158,CCDC136,TTC21A,RSPH9,ARNTL,MLLT6,ID3,IGF2BP3,LDLR,AHDC1,EPHA2
1250	CHCHD3	1033	ARCHS4 Coexpression,1490;GTEx Coexpression,575	SRPK3,NNT,CMYA5,PTGES3L,SLCO5A1,HES1
1251	BHLHA9	1033	ARCHS4 Coexpression,1401;GTEx Coexpression,664	CAMK2B,UCHL1,TESPA1,STX1A,SHANK1
1252	ZNF799	1033	ARCHS4 Coexpression,1611;Enrichr Queries,329;GTEx Coexpression,1158	JUN,CD83,MSMO1,LAMC1,ZFP36L1,RASGRP3,TLR1,SOCS2,NR4A1,NLRP12,S1PR1,ID3,RHOU,GLCCI1,OTUD1
1253	ZNF653	1034	ARCHS4 Coexpression,903;Enrichr Queries,1141;GTEx Coexpression,1059	IFITM3,NR4A1,JUN,SBK1,KIFC2,CACNA1B,CEP170B,ID3,SHISA8,LDLR,S100A9,MLLT6
1254	ZNF280D	1038	ARCHS4 Coexpression,855;Enrichr Queries,1124;GTEx Coexpression,1135	JUN,ABLIM1,MTERF2,KCNB1,KYNU,ZFP2,KLRD1,GLCCI1,ARHGAP5,MTSS1,ZFP36L1
1255	ZNF223	1038	ARCHS4 Coexpression,1061;Enrichr Queries,816;GTEx Coexpression,1238	IFITM3,JUN,PDE4C,IFI44,DNAJB14,ZFP36L1,SOCS2,ABLIM1,MYO1C,ID3,IL7R,LDLR,PAFAH1B3
1256	ZNF114	1038	ARCHS4 Coexpression,1412;Enrichr Queries,1139;GTEx Coexpression,564	SOCS2,CPM,JUN,NT5E,COL27A1,PAX8,KLHL14,GLIS3,PTGES3L,ID3,GLCCI1,RAG2
1257	ZNF609	1039	ARCHS4 Coexpression,1191;Enrichr Queries,1168;GTEx Coexpression,757	TJP1,MEX3B,JUN,ABLIM1,CCDC158,MGAT5,TTC21A,STRN,TEX15,LAMC1,ZFP36L1,MLLT6
1258	ZNF606	1039	ARCHS4 Coexpression,694;Enrichr Queries,1230;GTEx Coexpression,1192	JUN,ANXA1,MYO1C,AUTS2,MTERF2,IFI44,ID3,ISLR2,MAP6,GLCCI1,CD200
1259	ZSCAN20	1040	ARCHS4 Coexpression,1538;Enrichr Queries,394;GTEx Coexpression,1189	JUN,AUTS2,LEF1,RRAS2,LAMC1,ZFP36L1,NT5E,MGAT5,ID3,IGF2BP3,RHOU,HIVEP2,AHDC1,SOX5,EPHA2
1260	ZNF571	1041	ARCHS4 Coexpression,870;Enrichr Queries,1058;GTEx Coexpression,1195	MYLIP,JUN,EGR3,ANXA1,NR6A1,WHRN,KCNB1,ZFP2,IFI44,ID3,DDX60,FMO5
1261	RHOXF1	1041	ARCHS4 Coexpression,789;Enrichr Queries,1084;GTEx Coexpression,1251	DNAH1,EGR3,KCNB1,TMEM255A,LEF1,CACNA1B,TEX15,JAKMIP1,SHISA8,CASC1,COL1A1,SOCS2,MAP6
1262	HAND1	1042	ARCHS4 Coexpression,965;Enrichr Queries,776;GTEx Coexpression,1384	COL1A1,NGFR,JUN,SERTAD4,EGR3,ANXA1,COL2A1,LEF1,ID3,RHOU,SMTNL2
1263	ZNF644	1042	ARCHS4 Coexpression,1345;Enrichr Queries,1347;ReMap ChIP-seq,165;GTEx Coexpression,1311	IFITM3,ACVRL1,GALNT12,DRC7,JUN,PDE4C,RHOH,CHCHD10,RSPH9,ABHD5,TBX6,ARHGAP5,UACA,MMP11,ADAMTS14,SNN,MGAT5,SLAMF6,HES1,BCAT1,CD22,EMID1,LTF
1264	E2F8	1043	ARCHS4 Coexpression,1546;Enrichr Queries,1389;GTEx Coexpression,194	SRPK3,JUN,TRIM7,MYBPC2,PTGES3L,SLCO5A1,SCN4A,SMTNL2,MAPK12
1265	HOXC13	1044	ARCHS4 Coexpression,1270;Enrichr Queries,643;GTEx Coexpression,1220	JUN,EGR3,SDC4,LAMB3,MOCOS,LEF1,CELSR2,XKRX,COL1A1,SOCS2,VANGL2,COL2A1,MYO1C,ID3
1266	ZNF345	1046	ARCHS4 Coexpression,1121;Enrichr Queries,1279;GTEx Coexpression,739	GDF11,SNN,JUN,AUTS2,PDE4C,PTGES3L,CDIP1,ID3,DDX60,METTL17
1267	ZNF432	1049	ARCHS4 Coexpression,1424;Enrichr Queries,691;GTEx Coexpression,1031	JUN,EGR3,ANXA1,AMIGO2,PDE4C,SYVN1,IFI44,MSMO1,EPB41L4B,NR4A1,NT5E,NAMPT,ID3,BCAT1
1268	ZNF174	1050	ARCHS4 Coexpression,751;Enrichr Queries,943;GTEx Coexpression,1456	JUN,GIMAP6,ARNTL,SOCS2,NR4A1,NLRP12,BCL7A,ID3,IGF2BP3,PTPRCAP,LDLR,PAFAH1B3,CCR10
1269	ZNF551	1050	ARCHS4 Coexpression,1153;Enrichr Queries,1261;GTEx Coexpression,736	ABLIM1,JUN,NR6A1,MYO1C,PAX8,ID3,RRAS2,GLCCI1,SHISA8,EPHA2
1270	THAP8	1051	ARCHS4 Coexpression,589;Enrichr Queries,983;GTEx Coexpression,1580	COL1A1,NR4A1,JUN,UCHL1,DDAH2,ID3,ISLR2,MAP6,CXXC5,LDLR,PAFAH1B3,ZFP36L1
1271	CXXC1	1051	ARCHS4 Coexpression,928;Enrichr Queries,1337;GTEx Coexpression,889	JUN,SYVN1,ITPR3,GRAP,NEIL1,CARD11,METTL17,ZFP36L1,MLLT6
1272	ZNF383	1053	ARCHS4 Coexpression,872;Enrichr Queries,726;GTEx Coexpression,1561	MYLIP,JUN,PDE4C,IFI44,MSMO1,DDX60,PARP12,RASGRP3,S1PR1,PTGES3L,ID3,IL7R,OTUD1
1273	ZNF852	1053	ARCHS4 Coexpression,1025;GTEx Coexpression,1081	CD40,TGIF2,MYO1C,BTLA,CEP170B
1274	ZNF124	1054	ARCHS4 Coexpression,1607;Enrichr Queries,1156;GTEx Coexpression,400	JUN,TGIF2,ANXA1,AMIGO2,MCOLN2,SPIB,DACH1,POU2AF1,BTLA,SLAMF7,ID3,BCAT1
1275	ZNF552	1055	ARCHS4 Coexpression,1316;Enrichr Queries,971;GTEx Coexpression,878	JUN,AFF3,CXXC5,CELSR2,ZFP36L1,TLR1,NLRP12,ALPL,ID3,IGF2BP3,PROM1,REM2
1276	ZNF14	1055	ARCHS4 Coexpression,1366;Enrichr Queries,217;GTEx Coexpression,1582	IFITM3,CD74,MYLIP,JUN,ANXA1,PDE4C,IFI44,MSMO1,ATP1B1,DDX60,ZFP36L1,SOCS2,MYO1C,ID3,LDLR
1277	ZNF770	1055	ARCHS4 Coexpression,543;Enrichr Queries,1188;GTEx Coexpression,1435	JUN,NR6A1,NAMPT,ID3,RRAS2,STRN,MSMO1,IGF2BP3,ARHGAP5,BCAT1,ZFP36L1
1278	CENPX	1058	GTEx Coexpression,1058	GALNT12,HMGCS2,PAFAH1B3
1279	ZNF496	1058	ARCHS4 Coexpression,1509;Enrichr Queries,492;GTEx Coexpression,1174	JUN,TGIF2,LAMC1,RAPGEFL1,ZFP36L1,COL1A1,SOCS2,NR4A1,ABLIM1,ID3,IGF2BP3,LDLR,AHDC1,EPHA2
1280	ADNP2	1059	ARCHS4 Coexpression,1223;Enrichr Queries,962;GTEx Coexpression,992	JUN,TGIF2,LAMC1,ELL3,ZFP36L1,SOCS2,NR4A1,NAMPT,ID3,IGF2BP3,WDFY2,LDLR,RALGPS2
1281	NKX11	1061	ARCHS4 Coexpression,1601;GTEx Coexpression,521	OSCP1,DRC7,TTC21A,RSPH9,CASC1
1282	ZNF564	1061	ARCHS4 Coexpression,1272;Enrichr Queries,957;GTEx Coexpression,955	MYLIP,JUN,POLM,IFI44,DDX60,CXXC5,TLR1,NLRP12,MYO1C,ID3,RHOU,KLRD1,LDLR
1283	ZNF736	1062	ARCHS4 Coexpression,798;GTEx Coexpression,1325	CIITA,KCNB1,KYNU,ITPR3,FAM129C
1284	ZNF563	1062	ARCHS4 Coexpression,1493;Enrichr Queries,580;GTEx Coexpression,1113	CPM,JUN,CD83,AUTS2,CCDC158,IFI44,DDX60,SOCS2,NR4A1,SERTAD4,TRAF5,ID3,PPP1R42,TEKT5
1285	ZNF576	1062	ARCHS4 Coexpression,1481;Enrichr Queries,1202;GTEx Coexpression,503	CAMK2B,JUN,SBK1,CACNA1B,CDIP1,ID3,IGF2BP3,STRN,APBB1,LDLR,ARNTL
1286	PRDM9	1064	ARCHS4 Coexpression,1595;Enrichr Queries,865;GTEx Coexpression,731	JUN,CCDC158,MOCOS,TTC21A,FMN2,AFF3,CACNA1E,ZFP36L1,NR4A1,MEX3B,ABLIM1,NR6A1,ID3
1287	ZNF808	1064	ARCHS4 Coexpression,1179;Enrichr Queries,1265;GTEx Coexpression,748	JUN,MYO1C,AUTS2,POLM,OAS3,GIMAP1,CDIP1,MAP6,ID3,FMN2
1288	ZNF788P	1066	ARCHS4 Coexpression,904;Enrichr Queries,1017;GTEx Coexpression,1276	SOCS2,ABLIM1,KCNB1,PDE4C,IFI44,ID3,IGF2BP3,IL7R,BCAT1,SHISA8,RASGRP3
1289	ZNF236	1066	ARCHS4 Coexpression,746;Enrichr Queries,1294;GTEx Coexpression,1159	AUTS2,MGAT5,CEP85L,STRN,TEX15,HIVEP2,GLCCI1,JAKMIP1
1290	SLC2A4RG	1066	ARCHS4 Coexpression,545;Enrichr Queries,1101;GTEx Coexpression,1553	GPSM1,CBX7,JUN,MYO1C,KIFC2,CEP170B,ID3,ITPR3,EPS8L2,LAMC1,ZFP36L1
1291	ASH1L	1067	ARCHS4 Coexpression,939;Enrichr Queries,1240;GTEx Coexpression,1021	PRR5,CBX7,JUN,KCNB1,HIVEP2,ARHGAP5,ATP1B1,AHDC1
1292	HOXD12	1067	ARCHS4 Coexpression,815;Enrichr Queries,1098;GTEx Coexpression,1287	SOCS2,EGR3,COL2A1,ANXA1,AUTS2,P2RX3,IRF4,AMIGO2,MOCOS,LEF1,PAX5
1293	ZNF512	1068	ARCHS4 Coexpression,427;Enrichr Queries,1203;GTEx Coexpression,1574	SNN,ABLIM1,UCHL1,ANXA1,MYO1C,DDAH2,MAP6,ATP1B1,PAFAH1B3,CD200,ZFP36L1
1294	TOPORS	1070	ARCHS4 Coexpression,827;GTEx Coexpression,1312	MEX3B,MYO1C,CEP170B,MLLT6
1295	ZNF550	1070	ARCHS4 Coexpression,887;Enrichr Queries,832;GTEx Coexpression,1490	JUN,NT5E,ABLIM1,MYO1C,TRAF5,CEP170B,PTGES3L,ITPR3,GLCCI1,IL7R,BCAT1,ARNTL
1296	ZNF354A	1070	ARCHS4 Coexpression,1613;Enrichr Queries,784;GTEx Coexpression,812	JUN,ANXA1,MSMO1,DDX60,ARNTL,TLR1,SOCS2,NR4A1,NLRP12,ALPL,ID3,PROM1,REM2
1297	NFYC	1070	ARCHS4 Coexpression,958;Enrichr Queries,1160;GTEx Coexpression,1093	NR4A1,NLRP12,JUN,ID3,LAMC1,ATP1B1,REM2,CNN3,ARNTL,ZFP36L1,ZMPSTE24
1298	ZNF112	1071	ARCHS4 Coexpression,847;GTEx Coexpression,1294	ABLIM1,UCHL1,ZFP2,MSMO1,ARHGAP5
1299	ZNF528	1071	ARCHS4 Coexpression,1513;Enrichr Queries,701;GTEx Coexpression,1000	GPSM1,JUN,KCNB1,ZFP2,AMIGO2,IFI44,DDX60,DPP4,SOCS2,ABLIM1,NT5E,ID3,PROM1,SOX5
1300	ADNP	1072	ARCHS4 Coexpression,1354;Enrichr Queries,1324;ReMap ChIP-seq,27;GTEx Coexpression,1581	OSCP1,GPSM1,PRR5,ORM1,DRC7,RSPH9,ABHD5,CXXC5,ARHGAP5,FAM129C,IL27RA,ZFP36L1,SPIB,ADAMTS14,TRIM7,IL21R,CBX7,CERS4,WHRN,CCDC136,PDE4C,RHOH,TBX6,ATP1B1,MTSS1,EHD2,NR6A1,OAS3,ID3,DENND6B,EMID1,AHDC1,EPHA2,CHST3,SLC29A2
1301	PLAGL2	1072	ARCHS4 Coexpression,1225;Enrichr Queries,743;GTEx Coexpression,1247	JUN,SDC4,LAMC1,ATP1B1,FOXO1,ZFP36L1,SNN,NR6A1,IRF4,NAMPT,HIVEP2,LDLR,RALGPS2
1302	ZNF613	1072	ARCHS4 Coexpression,837;Enrichr Queries,978;GTEx Coexpression,1400	DPP4,SOCS2,CERS4,JUN,ANXA1,MYO1C,SLC30A4,PDE4C,CEP170B,IFI44,ID3,RHOU
1303	ZNF776	1073	ARCHS4 Coexpression,730;Enrichr Queries,1400;GTEx Coexpression,1088	ABLIM1,MYO1C,KCNB1,PDE4C,GLCCI1,PAX5,NEIL1
1304	ZNF277	1076	ARCHS4 Coexpression,1059;Enrichr Queries,953;GTEx Coexpression,1217	MYLIP,CD40,JUN,ANXA1,MYO1C,NAMPT,LY75,CEP170B,ID3,GLRX,ATP1B1,LDLR
1305	MYNN	1078	ARCHS4 Coexpression,1337;Enrichr Queries,1338;ReMap ChIP-seq,112;GTEx Coexpression,1525	GPSM1,CNP,RSPH9,TNFRSF13C,CXXC5,ZFP36L1,MLLT6,CARNS1,CEP170B,LDLR,SRPK3,GDF11,JUN,SYVN1,TBX6,ATP1B1,SHISA8,KIFC2,DDAH2,SAPCD1,ZGLP1,CLCF1,PTPRCAP,NEIL1,VWA7,SLC29A2
1306	TIGD6	1079	ARCHS4 Coexpression,1017;Enrichr Queries,1296;GTEx Coexpression,923	SRPK3,JUN,MOCOS,RRAS2,IGF2BP3,AFF3,MTSS1,ZFP36L1,MLLT6
1307	ZNF780A	1080	ARCHS4 Coexpression,885;Enrichr Queries,1189;GTEx Coexpression,1165	TLR1,NLRP12,KCNB1,KYNU,ID3,KLRD1,ARHGAP5,BCAT1,LDLR,RALGPS2
1308	L3MBTL3	1083	ARCHS4 Coexpression,1024;GTEx Coexpression,1141	TGIF2,NR6A1,CEP170B,BCAT1
1309	CREB3L4	1083	ARCHS4 Coexpression,1226;Enrichr Queries,1135;GTEx Coexpression,887	SOCS2,NR4A1,JUN,CRISP3,SLC30A4,ID3,RHOU,NEIL1,ATP1B1,SLC29A2
1310	ZNF91	1083	ARCHS4 Coexpression,1135;Enrichr Queries,1023;GTEx Coexpression,1092	IFITM3,ABLIM1,JUN,ANXA1,DACH1,KIFC2,KCNB1,CACNA1B,ID3,GLRX,ATP1B1,ARHGAP5
1311	ZBTB39	1084	ARCHS4 Coexpression,1212;Enrichr Queries,968;GTEx Coexpression,1072	MYLIP,JUN,CCDC158,LAMC1,FOXO1,ZFP36L1,SOCS2,MEX3B,NR6A1,BCL7A,MGAT5,IGF2BP3,RALGPS2
1312	ZNF492	1084	ARCHS4 Coexpression,1085;GTEx Coexpression,1083	IRF4,PDE4C,BTLA,PTGES3L,IGF2BP3
1313	ZNF429	1085	ARCHS4 Coexpression,1410;Enrichr Queries,1075;GTEx Coexpression,771	TLR1,MYLIP,NLRP12,JUN,KCNB1,GLIS3,ALPL,RHOU,LDLR,REM2,RALGPS2,MEGF9
1314	ZNF507	1086	ARCHS4 Coexpression,910;Enrichr Queries,1184;GTEx Coexpression,1164	TJP1,MYLIP,ABLIM1,VANGL2,CEP85L,STRN,HIVEP2,ARHGAP5,UACA,RALGPS2
1315	ZNF398	1086	ARCHS4 Coexpression,777;Enrichr Queries,1077;GTEx Coexpression,1405	SOCS2,JUN,SBK1,ID3,RRAS2,RHOU,IGF2BP3,HIVEP2,CXXC5,N4BP3,LDLR,ELL3
1316	ZNF410	1087	ARCHS4 Coexpression,846;Enrichr Queries,1280;GTEx Coexpression,1136	JUN,ANXA1,TNFAIP6,CEP170B,CDIP1,ID3,RHOH,ABHD5,LDLR
1317	YY2	1087	ARCHS4 Coexpression,1318;Enrichr Queries,937;GTEx Coexpression,1007	SOCS2,NT5E,DACH1,LEF1,RRAS2,ID3,IGF2BP3,TEX15,BCAT1,LDLR
1318	ZNF184	1088	ARCHS4 Coexpression,1392;Enrichr Queries,965;GTEx Coexpression,906	SOCS2,NR4A1,JUN,MEX3B,EGR3,CD83,MYO1C,TESPA1,ID3,KCNQ5,STX1A,ZFP36L1
1319	ZNF197	1090	ARCHS4 Coexpression,1335;Enrichr Queries,1350;ReMap ChIP-seq,222;GTEx Coexpression,1451	GALNT12,DRC7,LTK,JUN,GAL3ST1,TNFAIP6,PDE4C,CHCHD10,RSPH9,TBX6,ARHGAP5,MAPK12,GIMAP8,VPREB3,MMP11,ADAMTS14,UBXN11,CLCF1,MAP6,SLAMF6,LTF
1320	ZNF134	1091	ARCHS4 Coexpression,531;Enrichr Queries,1260;GTEx Coexpression,1481	SOCS2,JUN,NR6A1,TGIF2,MYO1C,ID3,IGF2BP3,BCAT1,ZFP36L1
1321	ZNF585A	1092	ARCHS4 Coexpression,1105;Enrichr Queries,915;GTEx Coexpression,1257	SOCS2,CBX7,NR4A1,CPM,JUN,ANXA1,MYO1C,KCNB1,ZFP2,ID3,LDLR,RALGPS2
1322	TGIF2LY	1093	ARCHS4 Coexpression,1173;Enrichr Queries,1181;GTEx Coexpression,925	DRC7,DNAH1,DACH1,CCDC158,CCDC136,MOCOS,RAG2,IL7R,CASC1,S100A8
1323	ZFP91	1093	ARCHS4 Coexpression,755;Enrichr Queries,1378;GTEx Coexpression,1147	JUN,MYO1C,CCDC158,CCDC136,STRN,ITPR3,LAMC1,ZFP36L1
1324	ZNF233	1093	ARCHS4 Coexpression,1407;Enrichr Queries,952;GTEx Coexpression,921	OSCP1,EGR3,DACH1,KCNB1,CCDC136,AMIGO2,RHOU,FMN2,AFF3,BCAT1,CASC1,FMO5
1325	ARGFX	1093	ARCHS4 Coexpression,1584;Enrichr Queries,969;GTEx Coexpression,727	ACVRL1,CPM,CHCHD10,PAX5,AFF3,ABCA13,BCL7A,NNT,CMYA5,PTGES3L,STRN,BCAT1
1326	TBPL1	1094	ARCHS4 Coexpression,1265;GTEx Coexpression,922	DRC7,MYO1C,CCDC158,CCDC136,MLLT6
1327	ZNF493	1094	ARCHS4 Coexpression,1128;Enrichr Queries,1353;GTEx Coexpression,801	ABLIM1,COL27A1,KCNB1,IGF2BP3,NEIL1,SHISA8,HS3ST1
1328	ZNF227	1095	ARCHS4 Coexpression,817;Enrichr Queries,1102;GTEx Coexpression,1366	JUN,ANXA1,MYO1C,CEP170B,ID3,EPS8L2,ARHGAP5,BCAT1,CCR10,ARNTL
1329	ZNF148	1095	ARCHS4 Coexpression,840;Enrichr Queries,1330;GTEx Coexpression,1115	MYLIP,JUN,KLHL14,DNAJB14,HIVEP2,ARHGAP5
1330	ZNF660	1095	ARCHS4 Coexpression,1296;Enrichr Queries,828;GTEx Coexpression,1162	PPP1R16B,GDF11,AUTS2,ZFP2,PDE4C,GLIS3,SYT15,AFF3,KCNQ5,CCR10,CD200,SOX5,RALGPS2
1331	ZNF578	1097	ARCHS4 Coexpression,1078;Enrichr Queries,1081;GTEx Coexpression,1132	NT5E,ABLIM1,AUTS2,PDE4C,ALPL,GFRA1,LAMC1,PROM1,BCAT1,SORCS2,HS3ST1
1332	ZNF256	1097	ARCHS4 Coexpression,662;Enrichr Queries,1138;GTEx Coexpression,1491	SOCS2,JUN,NR6A1,MYO1C,AUTS2,ID3,ZCCHC18,PROM1,ATP1B1,COLQ
1333	ZNF548	1097	ARCHS4 Coexpression,1150;Enrichr Queries,948;GTEx Coexpression,1194	SOCS2,NR4A1,JUN,CIITA,AUTS2,NAMPT,PTGES3L,ID3,HIVEP2,ZFP36L1,RASGRP3
1334	BSX	1097	ARCHS4 Coexpression,1518;Enrichr Queries,1251;GTEx Coexpression,523	UCHL1,TMEM255A,KCNB1,MOCOS,LEF1,CACNA1B,MAP6,ZCCHC18,PAX5,CD200
1335	GLYR1	1098	ARCHS4 Coexpression,1574;ReMap ChIP-seq,289;GTEx Coexpression,1430	CD74,KCNB1,CCDC136,MOCOS,SNX8,LDLR,CELSR2,SHISA8,ELL3
1336	ZNF615	1098	ARCHS4 Coexpression,1374;Enrichr Queries,834;GTEx Coexpression,1086	CBX7,MYLIP,JUN,ANXA1,ZFP2,SLC30A4,IFI44,DDX60,DPP4,SOCS2,MYO1C,ID3,IL7R
1337	ZNF717	1098	ARCHS4 Coexpression,1070;Enrichr Queries,765;GTEx Coexpression,1460	JUN,ANXA1,DACH1,AUTS2,KCNB1,KYNU,CACNA1B,IGF2BP3,FMN2,AFF3,OTUD1,SOX5
1338	FAM200B	1101	ARCHS4 Coexpression,1459;GTEx Coexpression,743	GDF11,CDIP1,MAP6,ITPR3,FMN2
1339	ZNF343	1101	ARCHS4 Coexpression,1260;Enrichr Queries,745;GTEx Coexpression,1298	CD83,AMIGO2,MOCOS,LEF1,ITPR3,JAKMIP1,AFF3,ZFP36L1,CIART,ABLIM1,SNN,CDIP1,ID3,MEGF9
1340	ZNF430	1102	ARCHS4 Coexpression,1130;Enrichr Queries,1104;GTEx Coexpression,1071	ENDOU,JUN,ANXA1,MYO1C,PDE4C,ID3,CPNE3,CCR6,N4BP3,LDLR
1341	ZFP64	1102	ARCHS4 Coexpression,1336;Enrichr Queries,619;GTEx Coexpression,1352	CBX7,JUN,AUTS2,PDE4C,AFF3,ELL3,FOXO1,ZFP36L1,HIVEP2,LDLR,AHDC1,SOX5,EPHA2
1342	ZNF596	1103	ARCHS4 Coexpression,974;Enrichr Queries,1073;GTEx Coexpression,1261	SOCS2,NT5E,ANXA1,ZFP2,CEP85L,AMIGO2,PDE4C,PTGES3L,ID3,RHOU,IL7R,CASC1
1343	RHOXF2	1105	ARCHS4 Coexpression,1510;Enrichr Queries,1270;GTEx Coexpression,534	COL1A1,GPSM1,MEX3B,ADAMTS14,NR6A1,CCDC158,TTC21A,GLRX,TEX15,FOXO1
1344	OVOL3	1105	ARCHS4 Coexpression,1583;GTEx Coexpression,627	MEX3B,NR6A1,CCDC158,CCDC136,TTC21A
1345	ZNF483	1106	ARCHS4 Coexpression,959;Enrichr Queries,860;GTEx Coexpression,1498	NR4A1,JUN,UCHL1,EGR3,SBK1,AUTS2,KCNB1,CACNA1B,RASGRP1,CACNA1E,CD200,RAPGEF4
1346	ZNF215	1107	ARCHS4 Coexpression,1132;Enrichr Queries,729;GTEx Coexpression,1459	CD83,MOCOS,LEF1,RASGRP1,CASC1,UCHL1,ABLIM1,NR6A1,STAMBPL1,OAS3,IGF2BP3,IL7R,BCAT1
1347	ZNF674	1107	ARCHS4 Coexpression,816;Enrichr Queries,1004;GTEx Coexpression,1501	IFITM3,JUN,ANXA1,PDE4C,PTGES3L,ID3,CCR6,LDLR,RASGRP3
1348	ZNF677	1107	ARCHS4 Coexpression,1435;Enrichr Queries,979;GTEx Coexpression,908	SOCS2,MEX3B,UCHL1,ABLIM1,CCDC158,SLCO4C1,PDE4C,GFRA1,TEKT5,PROM1,CD200,SOX5
1349	TIGD7	1109	ARCHS4 Coexpression,1048;Enrichr Queries,768;GTEx Coexpression,1510	SOCS2,MYLIP,CBX7,JUN,MTERF2,ID3,RHOU,ITPR3,ZCCHC18,SLC27A3,CXXC5
1350	ZNF480	1109	ARCHS4 Coexpression,829;Enrichr Queries,1208;GTEx Coexpression,1289	JUN,ABLIM1,ANXA1,NNT,KCNB1,KYNU,RRAS2,IFI44,ID3,KLRD1
1351	ZNF70	1109	ARCHS4 Coexpression,1069;Enrichr Queries,863;GTEx Coexpression,1395	GPSM1,EHD2,JUN,OAS3,PDE4C,ID3,RHOU,LDLR,FOXO1,SOX5,RASGRP3
1352	ZNF626	1109	ARCHS4 Coexpression,1205;Enrichr Queries,787;GTEx Coexpression,1335	DPP4,CPM,JUN,ABLIM1,OAS2,ZFP2,SLCO4C1,PDE4C,PTGES3L,IFI44,AFF3,FOXO1
1353	ZNF785	1109	ARCHS4 Coexpression,822;GTEx Coexpression,1396	PDE4C,PTGES3L,NEIL1,RASGRP3
1354	GATAD2B	1109	ARCHS4 Coexpression,964;Enrichr Queries,1345;GTEx Coexpression,1019	JUN,AUTS2,FCRL6,KLRD1,STRN,RASGRP1,ZFP36L1,MLLT6
1355	GMEB1	1110	ARCHS4 Coexpression,919;Enrichr Queries,954;GTEx Coexpression,1457	NR4A1,JUN,PDE4C,PTGES3L,ID3,ABHD5,HIVEP2,LDLR,FOXO1,ARNTL,ZFP36L1,RASGRP3
1356	ZNF844	1111	ARCHS4 Coexpression,704;GTEx Coexpression,1517	ARL5C,PDE4C,PTGES3L,RASGRP3
1357	ZNF587B	1111	ARCHS4 Coexpression,832;GTEx Coexpression,1390	NR6A1,MAP6,IGF2BP3,BCAT1
1358	ZNF461	1111	ARCHS4 Coexpression,1197;Enrichr Queries,1268;GTEx Coexpression,869	JUN,ZFP2,PDE4C,CACNA1B,IFI44,ID3,ZCCHC18,RGS8,SHISA8,ARNTL
1359	ZNF747	1112	ARCHS4 Coexpression,1147;Enrichr Queries,1015;GTEx Coexpression,1173	GPSM1,CBX7,SNN,SBK1,PDE4C,PTGES3L,ACOT1,LAMC1,FOXO1,ZFP36L1
1360	ZNF23	1112	ARCHS4 Coexpression,1419;Enrichr Queries,817;GTEx Coexpression,1099	JUN,SDC4,ZFP2,GLRX,MSMO1,ATP1B1,ARNTL,SOCS2,NR4A1,MAP6,ID3,DENND6B,HIVEP2
1361	ZNF224	1113	ARCHS4 Coexpression,559;Enrichr Queries,1277;GTEx Coexpression,1504	JUN,KCNB1,KYNU,ID3,KLRD1,IL7R,DDX60,MTSS1,FAM129C
1362	FIGLA	1114	ARCHS4 Coexpression,1589;Enrichr Queries,763;GTEx Coexpression,991	JUN,TGIF2,EGR3,MOCOS,GFRA1,PAX5,EPB41L4B,PAX8,IRF4,TRAF5,S100A9,S100A8
1363	HSFY2	1115	ARCHS4 Coexpression,1431;GTEx Coexpression,798	CAMK2B,SBK1,CACNA1B,APBB1,TEKT5
1364	ZNF181	1117	ARCHS4 Coexpression,1323;Enrichr Queries,1186;GTEx Coexpression,841	MYLIP,JUN,MYO1C,NNT,CMYA5,PTGES3L,ID3,DDX60,MAPK12,ZFP36L1
1365	ZNF778	1118	ARCHS4 Coexpression,1037;Enrichr Queries,850;GTEx Coexpression,1466	IFITM3,NR4A1,JUN,ABLIM1,PDE4C,PTGES3L,ID3,HIVEP2,CXXC5,EPHA2,ZFP36L1
1366	ZNF445	1118	ARCHS4 Coexpression,548;Enrichr Queries,1375;GTEx Coexpression,1432	JUN,COL27A1,KCNB1,KYNU,PDE4C,KLRD1,HIVEP2,RASGRP3
1367	ZNF140	1118	ARCHS4 Coexpression,1053;Enrichr Queries,699;GTEx Coexpression,1603	SOCS2,MYLIP,NR4A1,JUN,MYO1C,AUTS2,NAMPT,CEP170B,ID3,IL7R,FOXO1,ZFP36L1
1368	CENPBD1	1119	ARCHS4 Coexpression,685;GTEx Coexpression,1552	MGAT5,PTGES3L,STRN,PAFAH1B3
1369	ZNF549	1119	ARCHS4 Coexpression,1311;Enrichr Queries,1001;GTEx Coexpression,1044	CAMK2B,IFITM3,ABLIM1,JUN,ANXA1,MYO1C,PDE4C,PTGES3L,ID3,CCR6,SHISA8,LDLR
1370	CPEB1	1120	ARCHS4 Coexpression,1217;GTEx Coexpression,1022	CAMK2B,CACNA1B,MAP6,APBB1,HS3ST1
1371	ZNF415	1120	ARCHS4 Coexpression,1506;Enrichr Queries,1085;GTEx Coexpression,768	SOCS2,ANXA1,DACH1,CACNA1B,CDIP1,MAP6,IFI44,ID3,GFRA1,ITPR3,APBB1,IL7R
1372	ZNF791	1120	ARCHS4 Coexpression,892;Enrichr Queries,1026;GTEx Coexpression,1442	JUN,ANXA1,TRAF3IP2,NAMPT,PDE4C,CDIP1,ID3,DNAJB14,LDLR,ZFP36L1,RASGRP3
1373	ZNF69	1120	ARCHS4 Coexpression,1620;Enrichr Queries,759;GTEx Coexpression,981	IFITM3,CD74,ANXA1,AUTS2,PDE4C,LEF1,SYVN1,AFF3,FMO5,ID3,HMGCS2,LDLR
1374	TFDP1	1121	ARCHS4 Coexpression,1533;Enrichr Queries,1371;ReMap ChIP-seq,126;GTEx Coexpression,1454	GALNT12,RSPH9,CELSR2,ZFP36L1,TRIM7,DCDC2B,IGF2BP3,HES1,SNX8,JUN,TBX6,CHIT1,EHD2,KIFC2,UBXN11,DDAH2,SAPCD1,ZGLP1,CLCF1,ID3,S100A9,STX1A,CD22,VWA7
1375	ZNF648	1122	ARCHS4 Coexpression,1106;Enrichr Queries,871;GTEx Coexpression,1388	ABLIM1,NR6A1,LAMB3,MAP3K19,ID3,RHOU,HMGCS2,FMN2,CACNA1E,SOX5,EPHA2,ZFP36L1
1376	GTF2IRD2B	1123	ARCHS4 Coexpression,1605;Enrichr Queries,1031;GTEx Coexpression,733	JUN,ANXA1,AUTS2,MTERF2,ID3,RHOU,PAFAH1B3,UACA,FOXO1,MTSS1
1377	FOXK2	1124	ARCHS4 Coexpression,1564;Enrichr Queries,1379;ReMap ChIP-seq,213;GTEx Coexpression,1341	GPSM1,JUN,ANXA1,SYVN1,RSPH9,CXXC5,ZFP36L1,ADAMTS14,TRIM7,KIFC2,DDAH2,SAPCD1,ZGLP1,ACP5,SMTNL2,BCAT1,PAFAH1B3,LDLR,EPHA2,VWA7
1378	ZNF264	1126	ARCHS4 Coexpression,877;Enrichr Queries,1159;GTEx Coexpression,1343	MYLIP,JUN,KCNB1,PDE4C,CDIP1,STRN,LDLR,FOXO1,ZFP36L1,RASGRP3
1379	ZBTB41	1127	ARCHS4 Coexpression,1075;Enrichr Queries,1235;GTEx Coexpression,1070	JUN,CACNA1B,CPNE3,APBB1,HIVEP2,LAMC1,CXXC5,ARHGAP5,RALGPS2
1380	ZNF789	1127	ARCHS4 Coexpression,923;Enrichr Queries,1125;GTEx Coexpression,1333	SOCS2,JUN,OAS3,NAMPT,PDE4C,PTGES3L,ID3,NEIL1,LDLR,FAM129C
1381	ZBTB37	1127	ARCHS4 Coexpression,1110;Enrichr Queries,1068;GTEx Coexpression,1204	TLR1,JUN,KCNB1,STRN,KLRD1,HIVEP2,ARHGAP5,ATP1B1,MEGF9,RALGPS2,ZFP36L1
1382	ZNF346	1128	ARCHS4 Coexpression,907;Enrichr Queries,1291;GTEx Coexpression,1187	JUN,MMP14,MYO1C,ZGLP1,HIVEP2,PAFAH1B3,MTSS1,ZFP36L1
1383	HMGA1	1129	ARCHS4 Coexpression,794;Enrichr Queries,1136;GTEx Coexpression,1458	JUN,NT5E,ANXA1,ID3,IGF2BP3,ITPR3,S100A9,EPHA2,ZFP36L1
1384	ZNF611	1130	ARCHS4 Coexpression,703;Enrichr Queries,1391;GTEx Coexpression,1297	TLR1,NLRP12,JUN,KCNB1,PDE4C,PTGES3L,KLRD1
1385	ZNF879	1131	ARCHS4 Coexpression,818;GTEx Coexpression,1443	MYO1C,ZFP2,CEP170B,ITPR3
1386	ZNF501	1131	ARCHS4 Coexpression,1618;Enrichr Queries,608;GTEx Coexpression,1166	EGR3,ANXA1,AUTS2,AMIGO2,IFI44,LAMC1,ARNTL,SOCS2,EHD2,ABLIM1,ID3,PROM1,N4BP3
1387	ZSCAN22	1132	ARCHS4 Coexpression,1131;Enrichr Queries,688;GTEx Coexpression,1576	NR4A1,JUN,EGR3,PDE4C,ID3,BCAT1,CXXC5,LDLR,AHDC1,EPHA2,ZFP36L1,RASGRP3
1388	ZFP30	1132	ARCHS4 Coexpression,1430;Enrichr Queries,707;GTEx Coexpression,1258	CPM,JUN,ZFP2,PDE4C,ATP1B1,SHISA8,MTSS1,ZFP36L1,SOCS2,NT5E,GPAM,DDAH2,ID3
1389	ZNF730	1133	ARCHS4 Coexpression,850;GTEx Coexpression,1415	NR6A1,TTC21A,MSMO1,BCAT1
1390	ZNF286A	1133	ARCHS4 Coexpression,1038;Enrichr Queries,800;GTEx Coexpression,1560	NR4A1,JUN,UCHL1,ABLIM1,TGIF2,NR6A1,AUTS2,ID3,IGF2BP3,BCAT1,ZFP36L1
1391	LCOR	1133	ARCHS4 Coexpression,1351;Enrichr Queries,1070;GTEx Coexpression,979	GALNT12,EPB41L4B,JUN,HEPACAM2,STRN,SLCO5A1,HIVEP2,ARHGAP5,LDLR,RALGPS2,ZFP36L1
1392	AKAP8	1134	ARCHS4 Coexpression,1255;Enrichr Queries,1343;GTEx Coexpression,803	TJP1,GDF11,JUN,CIITA,CDIP1,MAP6,FMN2,ZFP36L1,MLLT6
1393	HSFX1	1134	ARCHS4 Coexpression,1242;GTEx Coexpression,1026	CBX7,NNT,POU2AF1,PTGES3L,TEKT5
1394	HOXD10	1137	ARCHS4 Coexpression,1326;Enrichr Queries,1117;GTEx Coexpression,968	SOCS2,COL1A1,ANXA1,COL2A1,DDAH2,LEF1,ID3,LAMC1,PROM1,ZFP36L1
1395	ZNF471	1139	ARCHS4 Coexpression,880;Enrichr Queries,1272;GTEx Coexpression,1266	CBX7,KCNB1,KYNU,ZFP2,S1PR1,GFRA1,KLRD1,AFF3,SOX5
1396	DRAP1	1140	ARCHS4 Coexpression,608;Enrichr Queries,1267;GTEx Coexpression,1544	IFITM3,EHD2,JUN,MMP14,NT5E,ANXA1,MYO1C,S100A9,EPHA2
1397	ZNF572	1140	ARCHS4 Coexpression,1310;Enrichr Queries,504;GTEx Coexpression,1607	ANXA1,ZFP2,MOCOS,SLCO5A1,GFRA1,DDX60,MTSS1,ZFP36L1,DPP4,NT5E,ID3,RHOU,PROM1,N4BP3
1398	ZNF518B	1141	ARCHS4 Coexpression,1341;Enrichr Queries,490;GTEx Coexpression,1592	JUN,ANXA1,LEF1,LAMC1,ATP1B1,RASGRP1,ZFP36L1,TJP1,SOCS2,ID3,RHOU,HIVEP2,BCAT1
1399	ZNF316	1142	ARCHS4 Coexpression,1090;Enrichr Queries,1154;GTEx Coexpression,1181	GPSM1,JUN,KIFC2,POLM,LTB,AHDC1,EPHA2,ZFP36L1,MLLT6
1400	ZNF518A	1142	ARCHS4 Coexpression,852;Enrichr Queries,1266;GTEx Coexpression,1307	JUN,NR6A1,ANXA1,IGF2BP3,TEX15,ARHGAP5
1401	ZBTB9	1142	ARCHS4 Coexpression,1408;Enrichr Queries,690;GTEx Coexpression,1328	SOCS2,NR4A1,JUN,ABLIM1,KCNB1,ID3,ITPR3,MTSS1,FOXO1,VWA7,ARNTL,ZFP36L1
1402	ZNF616	1142	ARCHS4 Coexpression,1083;Enrichr Queries,1019;GTEx Coexpression,1324	COL1A1,JUN,ANXA1,STAMBPL1,MOCOS,PDE4C,ID3,ISLR2,RHOU,CXXC5
1403	JRKL	1143	ARCHS4 Coexpression,1253;Enrichr Queries,872;GTEx Coexpression,1305	DPP4,JUN,MEX3B,ANXA1,LIG4,IGF2BP3,HIVEP2,TEKT5,ARHGAP5,DDX60,FOXO1,ZFP36L1
1404	TMF1	1144	ARCHS4 Coexpression,986;GTEx Coexpression,1302	CEP85L,DNAJB14,SLC29A2
1405	ZNF544	1145	ARCHS4 Coexpression,1158;Enrichr Queries,1288;GTEx Coexpression,988	ABLIM1,PDE4C,PTGES3L,GLCCI1,LDLR,FOXO1,PARP12,RALGPS2,ZFP36L1
1406	AKAP8L	1145	ARCHS4 Coexpression,1148;Enrichr Queries,1165;GTEx Coexpression,1121	TJP1,JUN,KIFC2,NEIL1,ATP1B1,S100A9,STX1A,ZMPSTE24,ZFP36L1,MLLT6
1407	ZNF680	1145	ARCHS4 Coexpression,1056;Enrichr Queries,1211;GTEx Coexpression,1168	SNN,JUN,MYO1C,CDIP1,MSMO1,GLCCI1,ARHGAP5,DDX60
1408	ZNF385D	1147	ARCHS4 Coexpression,879;Enrichr Queries,1169;GTEx Coexpression,1392	SNN,DACH1,CPNE5,KCNB1,GLIS3,PXDC1,GFRA1,FMN2,AFF3,SOX5
1409	RHOXF2B	1147	ARCHS4 Coexpression,1495;Enrichr Queries,1245;GTEx Coexpression,700	MEX3B,NR6A1,TRIM7,TESPA1,CCDC158,MOCOS,STAC2,TEX15,HS3ST1,AFF2
1410	ZNF678	1150	ARCHS4 Coexpression,1072;Enrichr Queries,974;GTEx Coexpression,1403	JUN,ABLIM1,ID3,STRN,IGF2BP3,ARHGAP5,BCAT1,UACA,RALGPS2,ZFP36L1
1411	ZNF534	1150	ARCHS4 Coexpression,1450;GTEx Coexpression,850	CAMK2B,CEP85L,CACNA1B,DENND6B,APBB1
1412	ZNF701	1151	ARCHS4 Coexpression,1319;Enrichr Queries,964;GTEx Coexpression,1169	TLR1,SOCS2,MYLIP,NLRP12,JUN,ANXA1,MYO1C,OAS3,IFI44,ID3,FOXO1
1413	ZNF98	1152	ARCHS4 Coexpression,1400;Enrichr Queries,1224;GTEx Coexpression,832	EPB41L4B,CERS4,ARL5C,AUTS2,SLCO4C1,GLIS3,GFRA1,FMN2,TEX15,BCAT1
1414	ZNF202	1153	ARCHS4 Coexpression,1201;Enrichr Queries,912;GTEx Coexpression,1345	SOCS2,JUN,CD83,TGIF2,NAMPT,SYVN1,ID3,RRAS2,IGF2BP3,LDLR,ARNTL
1415	ZNF414	1154	ARCHS4 Coexpression,1198;Enrichr Queries,949;GTEx Coexpression,1314	NR4A1,JUN,POLM,DDAH2,ID3,CXXC5,S100A9,AHDC1,HS3ST1,ZFP36L1
1416	BPTF	1154	ARCHS4 Coexpression,775;GTEx Coexpression,1533	TJP1,GDF11,AUTS2,AFF2
1417	ZNF16	1155	ARCHS4 Coexpression,1298;Enrichr Queries,668;GTEx Coexpression,1499	COL1A1,MYLIP,JUN,ABLIM1,AMIGO2,MOCOS,PDE4C,PTGES3L,ID3,RHOU,CXXC5,ARNTL
1418	ZNF337	1156	ARCHS4 Coexpression,1233;Enrichr Queries,1179;GTEx Coexpression,1055	ABLIM1,JUN,DNAH1,COL27A1,SAPCD1,TRAF5,ID3,SHISA8,PARP12,ZFP36L1
1419	ZNF845	1157	ARCHS4 Coexpression,805;Enrichr Queries,1386;GTEx Coexpression,1281	MAPK11,NR6A1,CEP170B,CDIP1,MAP6,DDX60
1420	ZNF708	1157	ARCHS4 Coexpression,1340;Enrichr Queries,1314;GTEx Coexpression,818	ABLIM1,GAL3ST1,MYO1C,CNP,CARNS1,CEP85L,ARHGAP5,RASGRP3
1421	ZKSCAN7	1158	ARCHS4 Coexpression,966;GTEx Coexpression,1349	CCDC158,PDE4C,PTGES3L,RAPGEFL1
1422	CENPS	1158	ARCHS4 Coexpression,1526;GTEx Coexpression,790	OSCP1,CCDC158,CCDC136,TTC21A
1423	KDM2A	1162	ARCHS4 Coexpression,1104;GTEx Coexpression,1219	NR6A1,CARD11,RALGPS2,MLLT6
1424	THAP4	1163	ARCHS4 Coexpression,1511;Enrichr Queries,1041;GTEx Coexpression,938	JUN,MYO1C,CMYA5,PTGES3L,CHCHD10,ID3,ATP1B1,CXXC5,S100A9,ZFP36L1
1425	ZNF624	1164	ARCHS4 Coexpression,1073;Enrichr Queries,1108;GTEx Coexpression,1310	JUN,MYO1C,LEF1,ID3,IGF2BP3,RHOU,TEX15,DDX60,MEGF9
1426	ZNF829	1164	ARCHS4 Coexpression,1093;Enrichr Queries,1276;GTEx Coexpression,1123	CPM,ABLIM1,CCDC158,SLCO4C1,PDE4C,PTGES3L,TEKT5,RALGPS2
1427	ZNF628	1164	ARCHS4 Coexpression,1279;Enrichr Queries,873;GTEx Coexpression,1340	COL1A1,NR4A1,JUN,MEX3B,EGR3,CEP170B,ID3,ITPR3,TEKT5,AHDC1,EPHA2,ZFP36L1
1428	DNTTIP1	1165	ARCHS4 Coexpression,1555;GTEx Coexpression,775	TLR1,NLRP12,ALPL,REM2
1429	ZNF416	1167	ARCHS4 Coexpression,1387;Enrichr Queries,576;GTEx Coexpression,1537	IFITM3,COL1A1,SOCS2,MYLIP,NR4A1,JUN,MCAM,ID3,MSMO1,RASGRP1,PARP12,ZFP36L1
1430	ZNF619	1167	ARCHS4 Coexpression,709;Enrichr Queries,1284;GTEx Coexpression,1508	JUN,CCDC158,AMIGO2,PDE4C,PTGES3L,ID3,DDX60,RASGRP3
1431	ZNF208	1168	ARCHS4 Coexpression,1428;Enrichr Queries,1157;GTEx Coexpression,918	COL1A1,SLCO4C1,PDE4C,CACNA1B,ID3,GFRA1,MYZAP,FMN2,KRBA1,ABCA13
1432	ZNF891	1169	ARCHS4 Coexpression,898;GTEx Coexpression,1440	KCNB1,CEP85L,PDE4C,RASGRP3
1433	RAX2	1169	ARCHS4 Coexpression,1301;Enrichr Queries,1255;GTEx Coexpression,951	ABLIM1,PLA2G2D,KCNB1,PDE4C,STAC2,MAP6,CCR10,MTSS1,VWA7
1434	ZNF598	1169	ARCHS4 Coexpression,1256;Enrichr Queries,1236;GTEx Coexpression,1016	JUN,TRAF3IP2,CEP170B,ITPR3,WDFY2,LDLR,S100A9,ELL3,EPHA2
1435	ZNF689	1171	ARCHS4 Coexpression,1469;Enrichr Queries,862;GTEx Coexpression,1182	SOCS2,JUN,SNN,SBK1,NR6A1,CCDC158,CCDC136,ID3,LDLR,CARD11,FOXO1,ZFP36L1
1436	ZNF454	1172	ARCHS4 Coexpression,1285;Enrichr Queries,876;GTEx Coexpression,1356	SOCS2,KCNB1,ZFP2,PDE4C,CACNA1B,PTGES3L,GFRA1,FMN2,SORCS2,CACNA1E,SOX5
1437	ZNF37A	1173	ARCHS4 Coexpression,918;Enrichr Queries,1335;GTEx Coexpression,1265	ABLIM1,MTERF2,KCNB1,KYNU,KLRD1,ARHGAP5,BCAT1,TMEM163
1438	ZNF485	1174	ARCHS4 Coexpression,1178;Enrichr Queries,794;GTEx Coexpression,1550	SOCS2,SLC12A3,JUN,ABLIM1,CD83,OAS2,AMIGO2,MOCOS,IFI44,ID3,IL7R
1439	SRCAP	1176	ARCHS4 Coexpression,1199;Enrichr Queries,992;GTEx Coexpression,1336	JUN,SDC4,ITPR3,ARHGAP5,ATP1B1,LDLR,AHDC1,METTL17,EPHA2,ZFP36L1,MLLT6
1440	ZNF180	1177	ARCHS4 Coexpression,808;Enrichr Queries,1195;GTEx Coexpression,1528	SOCS2,NR4A1,JUN,MYO1C,KIFC2,CEP170B,ID3,MSMO1
1441	ZNF761	1178	ARCHS4 Coexpression,1415;Enrichr Queries,1016;GTEx Coexpression,1103	DPP4,IFITM3,NR4A1,JUN,ANXA1,NR6A1,SLC30A4,ID3,MSMO1,LDLR
1442	TPRX1	1178	ARCHS4 Coexpression,1385;Enrichr Queries,1269;GTEx Coexpression,880	CD74,MEX3B,NR6A1,BANK1,CCDC158,CEP85L,TTC21A,ABCA13,CD22
1443	LCORL	1180	ARCHS4 Coexpression,812;Enrichr Queries,1247;GTEx Coexpression,1482	JUN,DACH1,MYO1C,AUTS2,GLCCI1,ARHGAP5,PAFAH1B3
1444	ZNF555	1181	ARCHS4 Coexpression,1302;Enrichr Queries,1243;GTEx Coexpression,999	SOCS2,MEX3B,JUN,CCDC136,CEP85L,PDE4C,PTGES3L,AFF3,BCAT1,LDLR
1445	ZNF391	1182	ARCHS4 Coexpression,1596;Enrichr Queries,563;GTEx Coexpression,1386	JUN,AUTS2,ZFP2,IFI44,DDX60,SOCS2,NT5E,ABLIM1,KCNQ5,IGF2BP3,SOX5,RALGPS2
1446	TFAP2D	1182	ARCHS4 Coexpression,1501;Enrichr Queries,1107;GTEx Coexpression,939	MOCOS,GLIS3,KCNQ5,PAX5,CACNA1E,CASC1,STX1A,RAPGEF4,SHANK1,SOX5
1447	ZNF500	1183	ARCHS4 Coexpression,1086;Enrichr Queries,1043;GTEx Coexpression,1419	JUN,BCL7A,POLM,PDE4C,PTGES3L,ID3,ITPR3,NEIL1,LDLR,AHDC1
1448	ZNF846	1183	ARCHS4 Coexpression,1184;Enrichr Queries,1133;GTEx Coexpression,1233	COL1A1,MEX3B,JUN,CCDC158,PDE4C,PTGES3L,ID3,IL7R,UACA,ZFP36L1
1449	ZNF816	1184	ARCHS4 Coexpression,809;GTEx Coexpression,1558	MYO1C,BTLA,CEP170B
1450	NFX1	1184	ARCHS4 Coexpression,690;Enrichr Queries,1380;GTEx Coexpression,1483	JUN,ABLIM1,KCNB1,KYNU,KLRD1,FAM129C
1451	ZNF597	1186	ARCHS4 Coexpression,1399;Enrichr Queries,769;GTEx Coexpression,1389	SOCS2,JUN,DUSP2,EGR3,ANXA1,AMIGO2,ID3,RRAS2,IGF2BP3,TEX15,ARNTL
1452	MTERF1	1187	ARCHS4 Coexpression,1028;GTEx Coexpression,1346	MYO1C,CEP170B,IGF2BP3
1453	ZNF687	1189	ARCHS4 Coexpression,1503;Enrichr Queries,1308;GTEx Coexpression,756	TLR1,NLRP12,JUN,SCML4,ITPR3,N4BP3,REM2,AHDC1,ZFP36L1
1454	ZNF836	1189	ARCHS4 Coexpression,1305;Enrichr Queries,1130;GTEx Coexpression,1133	ABLIM1,MYO1C,AUTS2,WHRN,IFI44,RHOU,PROM1,AFF3,LDLR,HS3ST1
1455	ZNF614	1191	ARCHS4 Coexpression,1031;GTEx Coexpression,1351	NR6A1,MYO1C,CCR10
1456	REXO4	1191	ARCHS4 Coexpression,1455;GTEx Coexpression,927	CHRNB1,CHCHD10,SMTNL2,MAPK12
1457	TGIF2LX	1194	ARCHS4 Coexpression,1263;Enrichr Queries,1209;GTEx Coexpression,1110	PAX8,IRF4,WHRN,CCDC158,TEKT5,PAX5,TEX15,SOX5,AFF2
1458	ZNF583	1194	ARCHS4 Coexpression,1537;Enrichr Queries,803;GTEx Coexpression,1243	SOCS2,JUN,ANXA1,CD83,LAMB3,AUTS2,ZFP2,S1PR1,ID3,IL7R,BCAT1
1459	ZNF326	1195	ARCHS4 Coexpression,1394;Enrichr Queries,1344;GTEx Coexpression,846	JUN,GAL3ST1,MYO1C,CNP,CARNS1,ID3,PDE8A,ZFP36L1
1460	ZNF688	1196	ARCHS4 Coexpression,1515;Enrichr Queries,626;GTEx Coexpression,1447	GPSM1,CBX7,JUN,SNN,SBK1,SLAMF7,ID3,RSPH9,HMGCS2,FOXO1,HS3ST1,ZFP36L1
1461	ZNF669	1196	ARCHS4 Coexpression,1082;Enrichr Queries,1035;GTEx Coexpression,1472	SOCS2,MYLIP,JUN,CD83,MYO1C,PTGES3L,ID3,ATP1B1,ZFP36L1
1462	NR1I3	1197	ARCHS4 Coexpression,1268;Enrichr Queries,838;GTEx Coexpression,1485	NR4A1,JUN,NT5E,LAMB3,PDE4C,PTGES3L,ALPL,HMGCS2,FMO5,S100A8,RAPGEF4
1463	C11ORF95	1198	GTEx Coexpression,1198	CBX7,ZFP2
1464	GATAD2A	1200	ARCHS4 Coexpression,1519;Enrichr Queries,1329;GTEx Coexpression,751	CBX7,JUN,NR6A1,WDFY2,LDLR,ELL3,ZFP36L1
1465	ZNF135	1201	ARCHS4 Coexpression,1281;Enrichr Queries,956;GTEx Coexpression,1367	SOCS2,AUTS2,MTERF2,ZFP2,LEF1,TMEM108,ID3,GFRA1,PROM1,AFF3,CD200
1466	ZNF407	1202	ARCHS4 Coexpression,806;Enrichr Queries,1331;GTEx Coexpression,1468	ABLIM1,BFSP2,AUTS2,KYNU,HIVEP2
1467	ZNF875	1202	ARCHS4 Coexpression,1280;Enrichr Queries,1167;GTEx Coexpression,1160	COL2A1,MTERF2,DDAH2,KCNB1,PDE4C,ID3,RHOU,IGF2BP3,NEIL1,LDLR
1468	ZNF304	1206	ARCHS4 Coexpression,1269;Enrichr Queries,1112;GTEx Coexpression,1237	SOCS2,NR4A1,ABLIM1,JUN,UBXN11,CEP85L,RRAS2,HIVEP2,SHISA8
1469	ZNF510	1208	ARCHS4 Coexpression,1249;Enrichr Queries,1346;GTEx Coexpression,1029	ZFP2,CACNA1B,STRN,APBB1,ARHGAP5,RALGPS2
1470	ZNF285	1210	ARCHS4 Coexpression,1624;GTEx Coexpression,795	CAMK2B,SBK1,CACNA1B,APBB1
1471	ZNF587	1211	ARCHS4 Coexpression,899;Enrichr Queries,1357;GTEx Coexpression,1377	ABLIM1,KCNB1,PDE4C,SYVN1,LDLR,RASGRP3
1472	ZNF620	1212	ARCHS4 Coexpression,1166;Enrichr Queries,1231;GTEx Coexpression,1240	SOCS2,ABLIM1,SBK1,PDE4C,PTGES3L,ID3,RAPGEFL1,CCR10,CD200
1473	ZNF287	1213	ARCHS4 Coexpression,1380;Enrichr Queries,692;GTEx Coexpression,1566	COL1A1,SOCS2,NR4A1,JUN,ABLIM1,CD83,AUTS2,IGF2BP3,MSMO1,SOX5,ZFP36L1
1474	ZNF790	1213	ARCHS4 Coexpression,1292;Enrichr Queries,869;GTEx Coexpression,1479	SOCS2,NR4A1,JUN,UCHL1,SERTAD4,PDE4C,PTGES3L,IFI44,ID3,DDX60,PARP12
1475	ZNF451	1214	ARCHS4 Coexpression,1608;Enrichr Queries,1320;GTEx Coexpression,713	MEX3B,JUN,CCDC136,CEP85L,TTC21A,CPNE3,ARHGAP5
1476	ZNF574	1217	ARCHS4 Coexpression,1243;Enrichr Queries,1317;GTEx Coexpression,1091	MEX3B,JUN,SDC4,CCDC158,CCDC136,CCR7,PAFAH1B3,EPHA2
1477	ZNF594	1219	ARCHS4 Coexpression,1029;Enrichr Queries,1381;GTEx Coexpression,1246	MYLIP,MYO1C,MTERF2,KCNB1,ZFP2,ID3
1478	ZNF43	1219	ARCHS4 Coexpression,1327;Enrichr Queries,774;GTEx Coexpression,1557	SOCS2,NR4A1,JUN,ANXA1,MYO1C,IFI44,IGF2BP3,PROM1,ARHGAP5,ATP1B1
1479	THAP5	1221	ARCHS4 Coexpression,1591;Enrichr Queries,1309;GTEx Coexpression,763	TRAF3IP2,LAMB3,CEP85L,LIG4,DNAJB14,ARHGAP5
1480	ZNF283	1224	ARCHS4 Coexpression,830;Enrichr Queries,1274;GTEx Coexpression,1567	JUN,ABLIM1,PDE4C,PTGES3L,ID3,ZFP36L1,RASGRP3
1481	ZNF573	1224	ARCHS4 Coexpression,1350;Enrichr Queries,782;GTEx Coexpression,1540	SOCS2,JUN,ABLIM1,MYO1C,AUTS2,TRAF5,ID3,DDX60,IL7R,AFF3
1482	CBLL2	1224	ARCHS4 Coexpression,1500;Enrichr Queries,1060;GTEx Coexpression,1112	NR6A1,TSLP,CCDC158,CCDC136,GFRA1,TNFRSF13C,SLC25A53,BCAT1,HS3ST1,EPHA2
1483	ZNF491	1225	ARCHS4 Coexpression,1557;Enrichr Queries,858;GTEx Coexpression,1260	CPM,MEX3B,DACH1,MTERF2,ZFP2,GLIS3,GFRA1,FMN2,AFF3,SOX5,MEGF9
1484	ZNF813	1227	ARCHS4 Coexpression,1062;GTEx Coexpression,1391	PDE4C,PTGES3L,IGF2BP3
1485	ZNF566	1228	ARCHS4 Coexpression,1160;Enrichr Queries,1131;GTEx Coexpression,1393	JUN,ABLIM1,ANXA1,ZFP2,PDE4C,PTGES3L,ID3,IGF2BP3,DDX60
1486	ZNF232	1233	ARCHS4 Coexpression,1261;Enrichr Queries,906;GTEx Coexpression,1531	SOCS2,JUN,ABLIM1,EGR3,CD83,NR6A1,LEF1,ID3,PAFAH1B3,CD200
1487	ARID3C	1233	ARCHS4 Coexpression,992;GTEx Coexpression,1474	ORM1,HMGCS2,FMO5
1488	THAP9	1233	ARCHS4 Coexpression,1066;Enrichr Queries,1315;GTEx Coexpression,1319	NR6A1,MYO1C,CEP85L,IGF2BP3,PROM1,ARNTL
1489	ZNF765	1235	ARCHS4 Coexpression,866;Enrichr Queries,1394;GTEx Coexpression,1445	PDE4C,PTGES3L,MAP6,FOXO1,RASGRP3
1490	ZNF777	1235	ARCHS4 Coexpression,1422;Enrichr Queries,877;GTEx Coexpression,1407	COL1A1,NR4A1,JUN,CEP170B,ID3,ITPR3,KRBA1,CXXC5,AHDC1,CIART,ZFP36L1
1491	ZSCAN5B	1235	ARCHS4 Coexpression,1599;Enrichr Queries,1059;GTEx Coexpression,1048	CHIT1,CD79B,MEX3B,NLRP12,NR6A1,MOCOS,LEF1,LY75,TEX15,JAKMIP1
1492	ZNF213	1236	ARCHS4 Coexpression,1433;Enrichr Queries,1222;GTEx Coexpression,1052	NR4A1,DRC7,JUN,NLRP12,CCDC136,ID3,RSPH9,CXXC5,ZFP36L1
1493	MBD1	1236	ARCHS4 Coexpression,1375;Enrichr Queries,1323;GTEx Coexpression,1010	JUN,SDC4,CCDC158,CCDC136,TTC21A,ZFP36L1,MLLT6
1494	ZNF530	1238	ARCHS4 Coexpression,1018;Enrichr Queries,1403;GTEx Coexpression,1292	ABLIM1,PDE4C,PTGES3L,SHISA8
1495	ZNF621	1238	ARCHS4 Coexpression,1175;Enrichr Queries,1341;GTEx Coexpression,1199	MMP14,JUN,KCNB1,KYNU,LAMC1,HIVEP2,ZFP36L1
1496	ZNF84	1238	ARCHS4 Coexpression,1141;Enrichr Queries,1383;GTEx Coexpression,1191	MYO1C,AUTS2,RRAS2,IGF2BP3,ARHGAP5
1497	BAZ2A	1238	ARCHS4 Coexpression,1194;Enrichr Queries,1173;GTEx Coexpression,1348	JUN,NR6A1,ITPR3,HIVEP2,LAMC1,LDLR,AHDC1,ZFP36L1,MLLT6
1498	ZNF718	1238	ARCHS4 Coexpression,811;Enrichr Queries,1307;GTEx Coexpression,1597	JUN,MYO1C,AUTS2,CEP170B,AFF3,BCAT1,MLLT6
1499	RFX7	1239	ARCHS4 Coexpression,1295;Enrichr Queries,960;GTEx Coexpression,1461	JUN,ABLIM1,TRIM7,STRN,HIVEP2,ARHGAP5,ATP1B1,FOXO1,AHDC1,ZFP36L1,AFF2
1500	CARF	1240	ARCHS4 Coexpression,1117;GTEx Coexpression,1363	KCNB1,CCDC158,UACA
1501	ZNF7	1240	ARCHS4 Coexpression,1096;Enrichr Queries,1132;GTEx Coexpression,1492	IFITM3,NR4A1,JUN,PDE4C,PTGES3L,ID3,LDLR,PARP12
1502	KIN	1240	ARCHS4 Coexpression,1084;Enrichr Queries,1342;GTEx Coexpression,1295	TLR1,SOCS2,NLRP12,JUN,PDE4C,ZFP36L1,RASGRP3
1503	ZNF525	1241	ARCHS4 Coexpression,1116;GTEx Coexpression,1365	PTGES3L,NEIL1,RALGPS2
1504	ZXDC	1241	ARCHS4 Coexpression,1307;Enrichr Queries,1223;GTEx Coexpression,1193	GDF11,NR4A1,CBX7,JUN,MAP6,LDLR,FOXO1,ZFP36L1,MLLT6
1505	ZNF484	1242	ARCHS4 Coexpression,1317;Enrichr Queries,1140;GTEx Coexpression,1270	JUN,ABLIM1,MCTP1,ANXA1,MYO1C,ID3,DNAJB14,DDX60,SHISA8
1506	ZNF136	1242	ARCHS4 Coexpression,1224;Enrichr Queries,1190;GTEx Coexpression,1313	MYLIP,JUN,ANXA1,MYO1C,CEP170B,ID3,ARHGAP5,DDX60
1507	ZNF580	1243	ARCHS4 Coexpression,1373;Enrichr Queries,1034;GTEx Coexpression,1323	IFITM3,COL1A1,JUN,DDAH2,ID3,CHCHD10,STRN,S100A9,ZFP36L1
1508	AHCTF1	1245	ARCHS4 Coexpression,1411;Enrichr Queries,1373;GTEx Coexpression,950	JUN,CCDC158,CEP85L,NAMPT,TTC21A,STRN
1509	E2F2	1246	ARCHS4 Coexpression,985;Enrichr Queries,1333;GTEx Coexpression,1420	SOCS2,JUN,BCL7A,ID3,PAX5,RAG2,S100A9
1510	PURB	1246	ARCHS4 Coexpression,1215;GTEx Coexpression,1277	ABLIM1,STRN,LAMC1,SHISA8
1511	ZNF684	1246	ARCHS4 Coexpression,1115;Enrichr Queries,1056;GTEx Coexpression,1568	MYLIP,JUN,PDE4C,PTGES3L,IFI44,ID3,DDX60,LDLR,ZMPSTE24
1512	ZNF324	1249	ARCHS4 Coexpression,1386;Enrichr Queries,1090;GTEx Coexpression,1271	COL1A1,NR4A1,JUN,CEP170B,ID3,RASGRP1,LDLR,AHDC1,EPHA2,ARNTL
1513	ZNF559	1250	ARCHS4 Coexpression,1487;Enrichr Queries,689;GTEx Coexpression,1573	JUN,MYO1C,KLHL14,AUTS2,ID3,ARHGAP5,ATP1B1,GIMAP8,AHDC1,RAPGEF4,ARNTL
1514	ZNF226	1250	ARCHS4 Coexpression,1328;Enrichr Queries,875;GTEx Coexpression,1547	SOCS2,JUN,ANXA1,MYO1C,SDC4,LAMB3,IFI44,ID3,GLRX,ZFP36L1
1515	ZNF12	1250	ARCHS4 Coexpression,1137;Enrichr Queries,1259;GTEx Coexpression,1355	JUN,NAMPT,DNAJB14,ARHGAP5,METTL17,ZFP36L1
1516	ZNF155	1251	ARCHS4 Coexpression,1333;Enrichr Queries,904;GTEx Coexpression,1515	SOCS2,JUN,EGR3,AUTS2,IFI44,ID3,IL7R,CASC1,PARP12
1517	THAP12	1251	ARCHS4 Coexpression,1404;GTEx Coexpression,1098	EPB41L4B,ARL5C,STRN,BCAT1
1518	ZNF581	1252	ARCHS4 Coexpression,1525;Enrichr Queries,762;GTEx Coexpression,1470	JUN,ANXA1,DDAH2,ID3,CHCHD10,CXXC5,PAFAH1B3,LDLR,S100A9
1519	MTERF3	1256	ARCHS4 Coexpression,1418;GTEx Coexpression,1094	NNT,CMYA5,PTGES3L,MLLT6
1520	ZNF320	1257	ARCHS4 Coexpression,1365;Enrichr Queries,1055;GTEx Coexpression,1350	DPP4,CPM,JUN,MTERF2,PDE4C,ID3,MSMO1,LDLR,RALGPS2
1521	CPXCR1	1257	ARCHS4 Coexpression,1219;Enrichr Queries,1248;GTEx Coexpression,1303	CCDC158,SLCO4C1,KCNQ5,TEX15,RAG2,ABCA13,LAX1,HS3ST1
1522	THAP7	1261	ARCHS4 Coexpression,1221;Enrichr Queries,1148;GTEx Coexpression,1413	JUN,ID3,CHCHD10,STRN,IGF2BP3,PAFAH1B3,S100A9,SLC29A2
1523	ZNF141	1261	ARCHS4 Coexpression,1033;Enrichr Queries,1227;GTEx Coexpression,1524	MYO1C,AUTS2,PDE4C,ID3,IL7R,AFF3,FOXO1
1524	ZNF441	1263	ARCHS4 Coexpression,1547;Enrichr Queries,958;GTEx Coexpression,1283	SOCS2,CBX7,MYLIP,JUN,ANXA1,ZFP2,DDX60,IL7R,AFF3,MEGF9
1525	HOXD11	1265	ARCHS4 Coexpression,1491;Enrichr Queries,1005;GTEx Coexpression,1299	SOCS2,COL1A1,JUN,EGR3,COL2A1,MOCOS,LEF1,ID3,CHCHD10,ZFP36L1
1526	ATF6B	1266	ARCHS4 Coexpression,1177;GTEx Coexpression,1354	POLM,RASGRP3,MLLT6
1527	LIN54	1270	ARCHS4 Coexpression,1334;GTEx Coexpression,1205	CEP170B,STRN,S100A9
1528	ZNF79	1270	ARCHS4 Coexpression,1190;Enrichr Queries,1057;GTEx Coexpression,1562	JUN,SDC4,CLCF1,CCL3,CDIP1,ID3,EPS8L2,LDLR,EPHA2
1529	ZNF526	1274	ARCHS4 Coexpression,1042;Enrichr Queries,1246;GTEx Coexpression,1535	JUN,PDE4C,PTGES3L,ID3,LDLR,AHDC1,ZFP36L1
1530	ZNF830	1274	ARCHS4 Coexpression,1138;Enrichr Queries,1369;GTEx Coexpression,1316	FCMR,JUN,MYO1C,CEP170B,IGF2BP3
1531	ZNF142	1276	ARCHS4 Coexpression,1144;Enrichr Queries,1220;GTEx Coexpression,1465	CBX7,JUN,ITPR3,LDLR,AHDC1,MLLT6
1532	ZNF514	1277	ARCHS4 Coexpression,1475;Enrichr Queries,1187;GTEx Coexpression,1170	CBX7,AUTS2,MTERF2,KCNB1,TRAF5,ATP1B1,IL7R,METTL17
1533	HSFX2	1278	ARCHS4 Coexpression,1278	BFSP2,TEKT5
1534	ZNF85	1279	ARCHS4 Coexpression,1081;Enrichr Queries,1382;GTEx Coexpression,1373	JUN,MYO1C,TEKT5,PROM1,BCAT1
1535	ZNF17	1280	ARCHS4 Coexpression,1077;Enrichr Queries,1200;GTEx Coexpression,1563	JUN,MYO1C,CEP170B,ID3,RHOU,DDX60,ARNTL
1536	ZNF527	1282	ARCHS4 Coexpression,1052;Enrichr Queries,1356;GTEx Coexpression,1437	CPM,JUN,ZFP2,PDE4C,PTGES3L
1537	ZNF433	1284	ARCHS4 Coexpression,1609;Enrichr Queries,1114;GTEx Coexpression,1130	MYLIP,NR4A1,JUN,EGR3,CCDC158,ID3,TEKT5,ATP1B1
1538	ZNF160	1284	ARCHS4 Coexpression,1534;Enrichr Queries,1116;GTEx Coexpression,1203	JUN,ABLIM1,ANXA1,KLHL14,PDE4C,ID3,DNAJB14,METTL17
1539	ZNF782	1285	ARCHS4 Coexpression,1368;Enrichr Queries,1120;GTEx Coexpression,1368	EPB41L4B,MYLIP,JUN,AUTS2,MTERF2,KCNB1,GLCCI1,DDX60
1540	ZNF347	1286	ARCHS4 Coexpression,1165;Enrichr Queries,1305;GTEx Coexpression,1387	JUN,AUTS2,ZFP2,PDE4C,KLRD1,DDX60,RALGPS2
1541	ZNF577	1286	ARCHS4 Coexpression,1578;Enrichr Queries,1126;GTEx Coexpression,1154	DPP4,CD74,JUN,AUTS2,MTERF2,IL7R,MTSS1,METTL17
1542	ZNF780B	1288	ARCHS4 Coexpression,1362;Enrichr Queries,1374;GTEx Coexpression,1127	MTERF2,KCNB1,ARHGAP5,DDX60,VWA7
1543	RBAK	1289	ARCHS4 Coexpression,1321;Enrichr Queries,1062;GTEx Coexpression,1484	JUN,ABLIM1,ID3,DNAJB14,STRN,HIVEP2,ARHGAP5,ARNTL
1544	ZNF557	1294	ARCHS4 Coexpression,1099;Enrichr Queries,1239;GTEx Coexpression,1543	MYLIP,JUN,PDE4C,ID3,HIVEP2,LDLR,HS3ST1
1545	E2F3	1294	ARCHS4 Coexpression,1445;Enrichr Queries,1192;GTEx Coexpression,1245	TLR1,JUN,NAMPT,IGF2BP3,BCAT1,LDLR,FOXO1,ZFP36L1
1546	ZNF253	1295	ARCHS4 Coexpression,1064;Enrichr Queries,1289;GTEx Coexpression,1532	ABLIM1,NR6A1,MYO1C,IFI44,IL7R,MEGF9
1547	KAT7	1296	ARCHS4 Coexpression,1384;GTEx Coexpression,1207	CCDC158,CCDC136,RASGRP3
1548	BAZ2B	1296	ARCHS4 Coexpression,1289;Enrichr Queries,1064;GTEx Coexpression,1534	JUN,ABLIM1,AUTS2,KCNB1,ID3,MAP6,HIVEP2,ARHGAP5,ZFP36L1
1549	SON	1299	ARCHS4 Coexpression,1472;GTEx Coexpression,1125	SNN,AUTS2,CDIP1
1550	NANOGNB	1300	ARCHS4 Coexpression,1238;GTEx Coexpression,1362	NR6A1,PDE4C,PTGES3L
1551	PCGF6	1302	ARCHS4 Coexpression,1162;Enrichr Queries,1301;GTEx Coexpression,1444	SOCS2,CBX7,JUN,RRAS2,ID3,BCAT1,MLLT6
1552	ZGPAT	1304	ARCHS4 Coexpression,1434;Enrichr Queries,1092;GTEx Coexpression,1385	GPSM1,CBX7,JUN,HMGCS2,LAMC1,CARD11,FOXO1,PARP12,ZFP36L1
1553	ZNF568	1305	ARCHS4 Coexpression,1200;Enrichr Queries,1319;GTEx Coexpression,1397	AUTS2,ZFP2,PDE4C,PTGES3L,FMN2,AFF3
1554	TFCP2	1306	ARCHS4 Coexpression,1282;Enrichr Queries,1083;GTEx Coexpression,1554	SOCS2,JUN,ABLIM1,VANGL2,ID3,IGF2BP3,LAMC1,BCAT1,FOXO1
1555	ZNF511	1314	ARCHS4 Coexpression,1567;Enrichr Queries,1310;GTEx Coexpression,1064	SRPK3,JUN,PTGES3L,CHCHD10,ID3,S100A9
1556	MYSM1	1314	ARCHS4 Coexpression,1157;Enrichr Queries,1364;GTEx Coexpression,1422	TJP1,JUN,STRN,ARHGAP5,METTL17
1557	THAP6	1316	ARCHS4 Coexpression,1139;Enrichr Queries,1363;GTEx Coexpression,1446	ANXA1,CEP85L,PDE4C,PTGES3L,LDLR
1558	DMTF1	1317	ARCHS4 Coexpression,1528;Enrichr Queries,821;GTEx Coexpression,1601	COL1A1,TJP1,SOCS2,NR4A1,JUN,ANXA1,ID3,ATP1B1,ZFP36L1
1559	ZNF668	1322	ARCHS4 Coexpression,1220;Enrichr Queries,1147;GTEx Coexpression,1599	NR4A1,JUN,MEX3B,ID3,IGF2BP3,LDLR,S100A9,SNX8
1560	ZNF225	1324	ARCHS4 Coexpression,1264;GTEx Coexpression,1383	JUN,IGF2BP3,HES1
1561	ZBED5	1325	ARCHS4 Coexpression,1211;GTEx Coexpression,1438	MYO1C,CEP170B,METTL17
1562	ZBTB6	1326	ARCHS4 Coexpression,1213;Enrichr Queries,1194;GTEx Coexpression,1571	NR4A1,JUN,ID3,STRN,HIVEP2,ARHGAP5,GIMAP6
1563	MLX	1328	ARCHS4 Coexpression,1480;Enrichr Queries,1161;GTEx Coexpression,1342	JUN,AUTS2,MAP6,ID3,GLRX,LDLR,ARNTL,ZFP36L1
1564	DR1	1328	ARCHS4 Coexpression,1625;Enrichr Queries,1303;GTEx Coexpression,1056	CBX7,JUN,NAMPT,ELL3,RALGPS2,CNN3,ZFP36L1
1565	TIGD5	1328	ARCHS4 Coexpression,1577;Enrichr Queries,857;GTEx Coexpression,1551	SOCS2,GPSM1,JUN,KIFC2,ID3,CHCHD10,CXXC5,PAFAH1B3,S100A9
1566	ZNF841	1328	ARCHS4 Coexpression,1580;Enrichr Queries,1036;GTEx Coexpression,1369	COL1A1,JUN,ANXA1,SDC4,ID3,LDLR,METTL17,ZFP36L1
1567	MGA	1329	ARCHS4 Coexpression,1339;Enrichr Queries,1321;GTEx Coexpression,1326	TJP1,JUN,CEP85L,ARHGAP5
1568	ZNF234	1329	ARCHS4 Coexpression,1371;Enrichr Queries,1325;GTEx Coexpression,1291	JUN,PDE4C,MAP6,RRAS2,IFI44,ID3
1569	ZNF772	1330	ARCHS4 Coexpression,1622;Enrichr Queries,1082;GTEx Coexpression,1286	CPM,SNN,ABLIM1,AUTS2,NNT,DDAH2,AFF3,BCAT1,LDLR
1570	ZNF425	1331	ARCHS4 Coexpression,1356;Enrichr Queries,1210;GTEx Coexpression,1427	JUN,LAMB3,AMIGO2,PDE4C,ID3,AFF3,PARP12
1571	ZNF367	1331	ARCHS4 Coexpression,1087;Enrichr Queries,1385;GTEx Coexpression,1522	JUN,SNN,CPNE5
1572	UBP1	1333	ARCHS4 Coexpression,1477;Enrichr Queries,1293;GTEx Coexpression,1230	IFITM3,EHD2,JUN,TRAF5,STRN,ATP1B1,ZFP36L1
1573	ZNF280C	1335	ARCHS4 Coexpression,1055;Enrichr Queries,1366;GTEx Coexpression,1583	JUN,NR6A1,GLCCI1,TEX15
1574	ZNF146	1335	ARCHS4 Coexpression,1193;Enrichr Queries,1271;GTEx Coexpression,1541	JUN,ANXA1,ID3,MSMO1,IGF2BP3,BCAT1
1575	ZNF268	1340	ARCHS4 Coexpression,1393;Enrichr Queries,1021;GTEx Coexpression,1606	JUN,ABLIM1,ANXA1,SERTAD4,PDE4C,ID3,ARHGAP5,ZFP36L1
1576	ZNF880	1341	ARCHS4 Coexpression,1376;GTEx Coexpression,1306	MYO1C,LAMC1
1577	ZBTB45	1342	ARCHS4 Coexpression,1543;Enrichr Queries,944;GTEx Coexpression,1539	IFITM3,JUN,ID3,CXXC5,S100A9,AHDC1,EPHA2,ZFP36L1
1578	ZNF805	1344	ARCHS4 Coexpression,1476;Enrichr Queries,1127;GTEx Coexpression,1428	JUN,NAMPT,RRAS2,HIVEP2,BCAT1,LDLR,REM2,ZFP36L1
1579	CHAMP1	1350	ARCHS4 Coexpression,1504;GTEx Coexpression,1196	RRAS2,IGF2BP3
1580	ZNF45	1350	ARCHS4 Coexpression,1432;Enrichr Queries,1113;GTEx Coexpression,1505	JUN,ANXA1,NAMPT,IFI44,ID3,DDX60,METTL17
1581	YBX1	1351	ARCHS4 Coexpression,1566;Enrichr Queries,1370;GTEx Coexpression,1116	ANXA1,CCDC158,CCDC136,S100A9
1582	ZNF543	1353	ARCHS4 Coexpression,1312;Enrichr Queries,1275;GTEx Coexpression,1471	JUN,PDE4C,ID3,LAMC1,LDLR
1583	MTERF2	1354	ARCHS4 Coexpression,1573;GTEx Coexpression,1134	ZFP2,NEIL1
1584	ZNF221	1357	ARCHS4 Coexpression,1346;Enrichr Queries,1387;GTEx Coexpression,1337	PDE4C,IGF2BP3,SOX5
1585	ZNF100	1362	ARCHS4 Coexpression,1338;Enrichr Queries,1384;GTEx Coexpression,1364	MYO1C,CEP85L,ID3
1586	ZNF131	1366	ARCHS4 Coexpression,1332;Enrichr Queries,1339;GTEx Coexpression,1426	JUN,MYO1C,ATP1B1,RALGPS2,ZFP36L1
1587	ZNF333	1366	ARCHS4 Coexpression,1586;Enrichr Queries,1076;GTEx Coexpression,1436	CBX7,NR4A1,JUN,RASAL1,LDLR,MTSS1,FOXO1,ZFP36L1
1588	SAFB	1366	ARCHS4 Coexpression,1520;GTEx Coexpression,1212	ELL3,ZMPSTE24
1589	ZNF623	1369	ARCHS4 Coexpression,1482;Enrichr Queries,1304;GTEx Coexpression,1321	JUN,KCNB1,ID3,IGF2BP3,LAMC1,ZFP36L1
1590	SPEN	1371	ARCHS4 Coexpression,1367;GTEx Coexpression,1375	AHDC1,MLLT6
1591	CREBZF	1371	ARCHS4 Coexpression,1454;Enrichr Queries,1244;GTEx Coexpression,1416	JUN,ID3,ATP1B1,LDLR,METTL17,ZFP36L1,MLLT6
1592	ZNF705D	1372	ARCHS4 Coexpression,1592;Enrichr Queries,945;GTEx Coexpression,1579	EGR3,NAMPT,GFRA1,PAX5,ABCA13,MTSS1,SOX5,RAPGEF4
1593	ZNF705E	1375	ARCHS4 Coexpression,1496;GTEx Coexpression,1254	MYO1E,SAPCD1,MYZAP
1594	ZNF787	1376	ARCHS4 Coexpression,1560;Enrichr Queries,1318;GTEx Coexpression,1250	NLRP12,JUN,ALPL,ID3,S100A9
1595	ZNF773	1378	ARCHS4 Coexpression,1417;Enrichr Queries,1237;GTEx Coexpression,1480	SOCS2,JUN,KCNB1,ID3,PARP12,FOXO1
1596	ZNF567	1379	ARCHS4 Coexpression,1235;Enrichr Queries,1313;GTEx Coexpression,1590	JUN,PDE4C,ID3,GLCCI1,RASGRP3
1597	SMYD3	1382	ARCHS4 Coexpression,1370;GTEx Coexpression,1394	IGF2BP3,MLLT6
1598	ZNF282	1385	ARCHS4 Coexpression,1465;Enrichr Queries,1228;GTEx Coexpression,1463	COL1A1,JUN,POLM,CEP170B,ID3,CXXC5,ARNTL
1599	ZSCAN5C	1391	ARCHS4 Coexpression,1561;Enrichr Queries,1142;GTEx Coexpression,1469	IFITM3,DNAH1,LAMB3,DDX60,COLQ,ZFP36L1
1600	ZNF749	1394	ARCHS4 Coexpression,1357;Enrichr Queries,1286;GTEx Coexpression,1538	CBX7,ABLIM1,NR6A1,ID3,IL7R
1601	ZKSCAN5	1396	ARCHS4 Coexpression,1621;Enrichr Queries,1025;GTEx Coexpression,1542	SOCS2,MYLIP,JUN,ID3,LDLR,ARNTL,ZFP36L1
1602	THAP3	1397	ARCHS4 Coexpression,1461;Enrichr Queries,1129;GTEx Coexpression,1600	NR4A1,JUN,UBXN11,ID3,S100A9,PAFAH1B3,AHDC1
1603	ZNF524	1398	ARCHS4 Coexpression,1579;Enrichr Queries,1253;GTEx Coexpression,1361	JUN,KIFC2,ID3,CHCHD10,ABHD5
1604	ZNF286B	1399	ARCHS4 Coexpression,1575;GTEx Coexpression,1222	ABLIM1,SHISA8
1605	ZNF696	1404	ARCHS4 Coexpression,1499;Enrichr Queries,1177;GTEx Coexpression,1536	JUN,TGIF2,KIFC2,DDAH2,ID3,CXXC5,ZFP36L1
1606	NKRF	1408	ARCHS4 Coexpression,1563;Enrichr Queries,1388;GTEx Coexpression,1273	UCHL1,JUN,RASGRP1
1607	ZBED4	1409	ARCHS4 Coexpression,1572;Enrichr Queries,1242;GTEx Coexpression,1412	JUN,BLNK,ID3,HIVEP2,LDLR,ZFP36L1
1608	CDC5L	1417	ARCHS4 Coexpression,1348;Enrichr Queries,1401;GTEx Coexpression,1502	HS3ST1
1609	ZNF888	1425	GTEx Coexpression,1425	IGF2BP3
1610	ZNF446	1429	ARCHS4 Coexpression,1539;Enrichr Queries,1199;GTEx Coexpression,1548	GPSM1,JUN,KIFC2,ID3,JAKMIP1
1611	ZNF630	1430	ARCHS4 Coexpression,1271;GTEx Coexpression,1588	PDE4C,PTGES3L
1612	SNAPC5	1441	ARCHS4 Coexpression,1551;GTEx Coexpression,1330	PTGES3L
1613	ZNF417	1441	ARCHS4 Coexpression,1447;Enrichr Queries,1402;GTEx Coexpression,1473	MYO1C
1614	ZNF705G	1442	ARCHS4 Coexpression,1550;GTEx Coexpression,1334	TEKT5
1615	TTF1	1442	ARCHS4 Coexpression,1600;GTEx Coexpression,1284	CMYA5,PTGES3L
1616	GTF2I	1467	ARCHS4 Coexpression,1467	CELSR2
1617	ZNF284	1468	ARCHS4 Coexpression,1615;Enrichr Queries,1278;GTEx Coexpression,1512	JUN,STAMBPL1,IFI44,ID3
1618	ZNF408	1469	ARCHS4 Coexpression,1542;Enrichr Queries,1287;GTEx Coexpression,1577	NR4A1,JUN,ID3,SNX8
1619	ZNF81	1476	ARCHS4 Coexpression,1623;Enrichr Queries,1365;GTEx Coexpression,1441	ISLR2,STRN,ARHGAP5
1620	ZNF570	1498	ARCHS4 Coexpression,1619;Enrichr Queries,1359;GTEx Coexpression,1516	ID3,DDX60
1621	DNMT1	1502	ARCHS4 Coexpression,1474;GTEx Coexpression,1529	IGF2BP3
1622	ZBTB26	1503	ARCHS4 Coexpression,1593;Enrichr Queries,1332;GTEx Coexpression,1585	ID3,ARHGAP5,RALGPS2
1623	ZNF28	1507	ARCHS4 Coexpression,1617;Enrichr Queries,1299;GTEx Coexpression,1605	CPM,STRN,DDX60,BCAT1
1624	ZNF324B	1509	ARCHS4 Coexpression,1530;GTEx Coexpression,1487
1625	PRMT3	1509	ARCHS4 Coexpression,1582;Enrichr Queries,1395;GTEx Coexpression,1549	JUN
1626	JRK	1510	ARCHS4 Coexpression,1449;GTEx Coexpression,1570	MLLT6
1627	SNAPC2	1518	ARCHS4 Coexpression,1471;GTEx Coexpression,1565	SNX8
1628	ZKSCAN8	1520	ARCHS4 Coexpression,1512;GTEx Coexpression,1527	STRN
1629	SCMH1	1525	ARCHS4 Coexpression,1464;GTEx Coexpression,1586	SCN4A
1630	PA2G4	1534	ARCHS4 Coexpression,1571;GTEx Coexpression,1496
1631	ZNF735	1546	ARCHS4 Coexpression,1581;GTEx Coexpression,1511
1632	ZNF397	1585	ARCHS4 Coexpression,1594;GTEx Coexpression,1575
