# Supplementary material for: Systemic deficits in lipid homeostasis promote aging-associated impairments in B cell progenitor development
Source: GeroScience. 2025 Apr 15;47(4):5449–67. doi: 10.1007/s11357-025-01594-w (PMC12397465; doi:10.1007/s11357-025-01594-w)
Supplement: Supplementary file 5 — Supplementary file5 (ZIP 897 KB) [file 11357_2025_1594_MOESM5_ESM.zip]

Archive with 1 entries (1 files):
- Supp_Info-updated-Crews.pdf
